# Supplementary material for: High-throughput screening of genetic and cellular drivers of syncytium formation induced by the spike protein of SARS-CoV-2
Source: Nat Biomed Eng. 2023 Nov 23;8(3):291–309. doi: 10.1038/s41551-023-01140-z (PMC10963270; doi:10.1038/s41551-023-01140-z)
Supplement: Supplementary file 4 — Summary of differentially expressed genes in AP2M1 and FCHO2 knockout cells. [file 41551_2023_1140_MOESM4_ESM.xlsx]

## Sheet: AP2M1
Summary of differentially expressed genes in AP2M1 knockout cells
gene.id	baseMean	log2FoldChange	lfcSE	stat	pvalue	padj
ABCA1	2056.85	-1.33601	0.0642758	-20.7857	5.84e-96	4.56e-92
ANXA4	15987	1.1144	0.0555585	20.0582	1.71e-89	8.92e-86
PMEPA1	7161.88	-1.0939	0.0575812	-18.9976	1.79e-80	6.98e-77
JAK1	9411.36	-0.751753	0.0439506	-17.1045	1.37e-65	4.29e-62
IGFBP1	871.325	1.50991	0.0955111	15.8087	2.71e-56	7.05e-53
P4HA1	1686.67	0.962777	0.0622514	15.466	5.89e-54	1.31e-50
CYB5B	10101.3	0.740727	0.0494087	14.9918	8.3e-51	1.62e-47
LPCAT1	7567.12	-0.760469	0.0519496	-14.6386	1.59e-48	2.77e-45
STOM	4743.3	1.1059	0.0778636	14.203	8.77e-46	1.37e-42
FGA	6635.5	1.58392	0.116492	13.5969	4.18e-42	5.94e-39
NTS	5154.01	0.97976	0.0740905	13.2238	6.39e-40	8.32e-37
TMEM47	1028.68	1.3244	0.10334	12.8159	1.34e-37	1.61e-34
AGR2	4574.88	1.34145	0.105531	12.7114	5.11e-37	5.71e-34
CA12	18123.8	0.798054	0.0648286	12.3102	7.98e-35	8.31e-32
THSD4	6601.27	0.590377	0.0479854	12.3032	8.7e-35	8.5e-32
APOL1	1810.98	1.01627	0.0841168	12.0817	1.32e-33	1.21e-30
SLPI	767.663	1.30132	0.108027	12.0463	2.03e-33	1.76e-30
ERRFI1	3507.1	0.874991	0.073392	11.9222	9.07e-33	7.46e-30
MALL	6819.5	0.635159	0.0534541	11.8823	1.46e-32	1.14e-29
IGFBP3	10908.6	0.994762	0.0839938	11.8433	2.33e-32	1.74e-29
FGL1	2073.23	1.03416	0.0875455	11.8129	3.35e-32	2.38e-29
COL4A1	6084.8	-1.08518	0.0927495	-11.7001	1.27e-31	8.65e-29
VIM	24229.5	-0.605786	0.0522022	-11.6046	3.9e-31	2.54e-28
C5	1634.06	1.22976	0.10625	11.5742	5.57e-31	3.48e-28
LAMC2	2599.04	-1.30849	0.114739	-11.4041	3.99e-30	2.4e-27
LCN2	682.837	1.41403	0.125421	11.2742	1.76e-29	1.02e-26
FGG	4975.13	1.33737	0.120275	11.1193	1.01e-28	5.64e-26
NDRG1	1295.91	1.94276	0.176296	11.0199	3.06e-28	1.65e-25
STS	1944.93	1.11742	0.102092	10.9452	7.01e-28	3.65e-25
SIAE	1648.1	0.589128	0.0548163	10.7473	6.1e-27	3.08e-24
SLC23A2	8091.34	0.778832	0.0730743	10.6581	1.6e-26	7.58e-24
FGB	4115.46	1.62026	0.153414	10.5613	4.5e-26	2.07e-23
CA9	59.2421	3.88059	0.368954	10.5178	7.15e-26	3.18e-23
MUC13	1041.85	1.33045	0.128533	10.351	4.14e-25	1.75e-22
ALDOC	114.852	2.58913	0.250433	10.3386	4.71e-25	1.94e-22
COL7A1	2082.87	-1.04545	0.101361	-10.3141	6.08e-25	2.44e-22
MEGF9	3682.68	0.570097	0.0554618	10.2791	8.76e-25	3.42e-22
BCYRN1	5029.24	-1.31853	0.128551	-10.2569	1.1e-24	4.2e-22
AQP3	601.746	1.39175	0.137117	10.1501	3.31e-24	1.23e-21
BNIP3	1901	0.736462	0.0729039	10.1018	5.42e-24	1.97e-21
ANXA1	67531.4	-0.572593	0.057055	-10.0358	1.06e-23	3.68e-21
KPNA2	18259.1	-0.669508	0.0678216	-9.8716	5.53e-23	1.88e-20
SLC16A7	3336.4	0.868381	0.0887727	9.78208	1.34e-22	4.47e-20
CDH17	124.088	2.47518	0.254358	9.73108	2.22e-22	7.09e-20
NBPF1	2565.85	-0.557332	0.0572653	-9.73245	2.19e-22	7.09e-20
FAM83D	1899.37	-0.873022	0.0903278	-9.66504	4.24e-22	1.33e-19
CTNND2	539.362	1.2255	0.127674	9.59862	8.1e-22	2.48e-19
TUFT1	1347.74	-0.980552	0.102837	-9.535	1.5e-21	4.5e-19
SNTB1	380.057	1.00229	0.10622	9.43605	3.87e-21	1.14e-18
TMTC2	693.819	0.791725	0.0840827	9.41603	4.68e-21	1.33e-18
EPHB2	1796.35	-0.86803	0.092615	-9.37246	7.09e-21	1.98e-18
CFH	2512.49	0.912492	0.0974057	9.36795	7.4e-21	2.03e-18
FN1	15707.5	0.556357	0.0599606	9.27871	1.72e-20	4.62e-18
ST8SIA4	1045.23	1.0055	0.108449	9.27164	1.83e-20	4.85e-18
CFI	1454.45	1.04244	0.11267	9.25214	2.2e-20	5.73e-18
RNF14	3117.91	0.494855	0.0535235	9.24557	2.34e-20	5.99e-18
SERPINE1	8753.66	-1.49481	0.163206	-9.15903	5.24e-20	1.32e-17
IL32	112.48	-1.80118	0.196742	-9.15503	5.43e-20	1.35e-17
ANXA13	554.23	1.28241	0.140199	9.14703	5.85e-20	1.43e-17
COL5A1	3408.34	-1.28381	0.140494	-9.13783	6.37e-20	1.52e-17
HSP90AB1	43382.5	-0.504011	0.055162	-9.13692	6.43e-20	1.52e-17
SLC2A3	5607.8	0.876999	0.0960537	9.13031	6.83e-20	1.59e-17
RAP1GAP	300.75	1.30389	0.143066	9.11395	7.94e-20	1.83e-17
SLC46A3	861.144	0.734685	0.0816926	8.99329	2.4e-19	5.36e-17
KCNJ2	445.311	1.27241	0.141689	8.98029	2.7e-19	5.94e-17
GLIPR1	4594.24	-0.736746	0.0826345	-8.91572	4.85e-19	1.05e-16
GDA	1073.07	0.746413	0.0845155	8.83167	1.03e-18	2.21e-16
CNNM2	1304.98	0.660034	0.0752962	8.76583	1.85e-18	3.91e-16
PGM2L1	7775.6	-0.735017	0.0838708	-8.76369	1.89e-18	3.94e-16
MYPN	540.415	-0.863861	0.098738	-8.74902	2.15e-18	4.39e-16
PDLIM1	3003.67	-0.44251	0.0505819	-8.74839	2.16e-18	4.39e-16
LMNB1	3120.1	-0.671048	0.0767636	-8.74174	2.3e-18	4.6e-16
SEMA4G	678.626	0.953683	0.10918	8.73496	2.44e-18	4.76e-16
KDELR3	385.525	-0.817013	0.0939992	-8.69171	3.57e-18	6.89e-16
ATP1B1	12053	0.664267	0.0765397	8.67871	4e-18	7.63e-16
SLC7A2	4061.07	0.922401	0.106506	8.66056	4.69e-18	8.84e-16
LPGAT1	9898.84	0.457727	0.0533772	8.57534	9.88e-18	1.8e-15
HLA-DMB	154.583	1.51691	0.178217	8.51158	1.72e-17	3.08e-15
CEACAM6	43428.9	0.444057	0.0522582	8.49735	1.94e-17	3.44e-15
NIPAL4	97.3475	-1.98297	0.233508	-8.49209	2.03e-17	3.56e-15
RTN4RL2	459.527	1.21066	0.142618	8.48882	2.09e-17	3.62e-15
FADS2	12406.6	0.492598	0.0582713	8.45351	2.83e-17	4.85e-15
FBXW10B	324.281	-1.12737	0.1348	-8.36328	6.1e-17	1.04e-14
LBR	3670.85	-0.590739	0.0708371	-8.3394	7.47e-17	1.25e-14
TP53INP2	882.957	0.731255	0.087797	8.32893	8.16e-17	1.36e-14
EBP	1808.67	0.50937	0.0612009	8.32291	8.58e-17	1.41e-14
C4BPA	1000.51	1.07691	0.130011	8.28328	1.2e-16	1.95e-14
CAV1	13261.5	-0.618275	0.0748403	-8.26126	1.44e-16	2.32e-14
CLDN2	3734.03	0.846956	0.102541	8.25969	1.46e-16	2.33e-14
EDIL3	2564.76	-0.518262	0.0628196	-8.25	1.58e-16	2.5e-14
LOXL2	4062.06	0.673566	0.0819637	8.21785	2.07e-16	3.24e-14
TM4SF20	405.233	1.09766	0.133988	8.19221	2.56e-16	3.97e-14
DENND4C	5495.25	0.428705	0.0524784	8.16917	3.11e-16	4.76e-14
C4orf3	1170.15	0.65699	0.0806481	8.14638	3.75e-16	5.69e-14
RNASE4	442.849	1.68306	0.207402	8.11497	4.86e-16	7.3e-14
MSH2	2444.52	-0.559729	0.0690792	-8.10271	5.37e-16	8e-14
SGPP2	699.304	0.669797	0.08321	8.04948	8.31e-16	1.23e-13
ADGRL2	906.005	-0.779842	0.0976983	-7.98215	1.44e-15	2.06e-13
CP	356.703	1.97018	0.247741	7.9526	1.83e-15	2.59e-13
HSPB1	2953.43	-0.532796	0.0672571	-7.92177	2.34e-15	3.27e-13
LDHA	72404.4	0.428349	0.054137	7.91232	2.53e-15	3.49e-13
IDI1	4212.34	0.637329	0.0808647	7.88142	3.24e-15	4.44e-13
ITGAV	8260.15	-0.63208	0.0802415	-7.87722	3.35e-15	4.55e-13
KIAA0319	643.682	0.739692	0.0939853	7.87029	3.54e-15	4.77e-13
CDCA7	853.541	-0.902173	0.114997	-7.84519	4.32e-15	5.77e-13
PROS1	945.197	0.858825	0.10968	7.83029	4.87e-15	6.45e-13
SC5D	1542.29	0.79929	0.102295	7.81358	5.56e-15	7.3e-13
MGST3	3759.61	0.457371	0.0585815	7.80743	5.84e-15	7.6e-13
MSMO1	2747.84	0.734679	0.094544	7.77076	7.8e-15	1.01e-12
APOL2	1317.03	0.715603	0.092153	7.76538	8.14e-15	1.04e-12
TMEM106B	10134.6	0.539501	0.0695536	7.75662	8.72e-15	1.1e-12
SNHG1	1248.15	-0.645983	0.0835647	-7.73033	1.07e-14	1.34e-12
G2E3	1679.27	-0.658096	0.0856121	-7.68695	1.51e-14	1.85e-12
ALDH1B1	4049.95	-0.636321	0.0829188	-7.67402	1.67e-14	2.02e-12
C1S	6455.95	0.399689	0.0525949	7.59939	2.98e-14	3.58e-12
CNNM1	1311.07	0.59329	0.0785368	7.55429	4.21e-14	4.99e-12
CORO2A	389.696	1.06188	0.141248	7.51782	5.57e-14	6.54e-12
SLC12A2	6395.48	0.556951	0.0741596	7.51016	5.91e-14	6.89e-12
RNF145	4778.51	-0.689238	0.0921868	-7.47654	7.63e-14	8.83e-12
BMP2	571.086	-0.552924	0.0741187	-7.45997	8.65e-14	9.94e-12
DIO2	3989.31	-1.06423	0.143536	-7.41438	1.22e-13	1.39e-11
FERMT1	2892.11	-0.63797	0.0861183	-7.40807	1.28e-13	1.45e-11
MICAL2	2231.06	-0.705054	0.0955866	-7.37608	1.63e-13	1.83e-11
FRMD3	580.456	0.837693	0.113615	7.37309	1.67e-13	1.86e-11
FKBP4	5590.81	-0.48208	0.0654475	-7.3659	1.76e-13	1.95e-11
TCN1	126.627	1.21807	0.165709	7.35064	1.97e-13	2.17e-11
INSL4	1227.85	0.586315	0.0798307	7.34448	2.07e-13	2.26e-11
HERC4	3607.47	-0.386855	0.05289	-7.31434	2.59e-13	2.79e-11
CDCA2	2249.04	-0.694336	0.0950646	-7.30383	2.8e-13	2.97e-11
SMTN	537.238	-0.87202	0.119391	-7.3039	2.8e-13	2.97e-11
TUBA4A	3306.91	-0.982521	0.13463	-7.29795	2.92e-13	3.08e-11
ABCA3	1719.3	0.709196	0.0973281	7.28665	3.18e-13	3.31e-11
ANG	145.476	1.2625	0.173636	7.27095	3.57e-13	3.69e-11
TMTC1	2509.98	0.595465	0.0819147	7.26933	3.61e-13	3.71e-11
KCNJ16	1491.6	0.85184	0.11729	7.26265	3.8e-13	3.88e-11
FDFT1	5045.18	0.387511	0.053376	7.26004	3.87e-13	3.93e-11
GOT1	2418.29	0.43985	0.0609257	7.21945	5.22e-13	5.26e-11
GLIPR2	180.962	-1.05167	0.145783	-7.21393	5.44e-13	5.44e-11
PID1	109.467	-1.17568	0.163186	-7.20455	5.82e-13	5.8e-11
INSIG1	2591.31	0.577582	0.0802669	7.19577	6.21e-13	6.14e-11
PLSCR4	456.381	0.718583	0.0998785	7.19457	6.27e-13	6.16e-11
JPT1	5008.25	-0.592792	0.0825656	-7.17964	6.99e-13	6.83e-11
MB21D2	270.452	-1.04558	0.145896	-7.16659	7.69e-13	7.42e-11
DIP2C	815.227	0.585304	0.0816845	7.16542	7.75e-13	7.43e-11
KDM1A	3126.28	-0.385533	0.053811	-7.16458	7.8e-13	7.43e-11
ABCG1	305.996	-0.866054	0.120986	-7.15827	8.17e-13	7.74e-11
NEFL	3111.72	0.497887	0.0697529	7.13787	9.48e-13	8.92e-11
RASGRP1	397.038	-1.24961	0.17528	-7.12922	1.01e-12	9.44e-11
PDGFD	1192.62	0.511446	0.0718883	7.11446	1.12e-12	1.04e-10
SERINC5	3446.06	0.688894	0.0972908	7.08078	1.43e-12	1.32e-10
ANXA6	698.658	-0.760011	0.107377	-7.07794	1.46e-12	1.34e-10
SLC51B	248.121	0.98598	0.139735	7.05609	1.71e-12	1.56e-10
MELTF	735.629	-0.895134	0.127654	-7.01217	2.35e-12	2.12e-10
KCNMA1	655.067	-0.977395	0.14	-6.98139	2.92e-12	2.62e-10
KIF2C	1476.52	-0.64499	0.0924377	-6.97756	3e-12	2.68e-10
RAP1GAP2	277.892	1.11234	0.15957	6.97089	3.15e-12	2.78e-10
CNTNAP3B	3057.03	0.563398	0.0809013	6.96402	3.31e-12	2.89e-10
ETS2	3647.24	-0.415681	0.060022	-6.92548	4.35e-12	3.73e-10
ARFGEF3	1368.87	0.457348	0.0663505	6.89291	5.47e-12	4.67e-10
PHLDB2	6807.78	-0.438071	0.0636861	-6.8786	6.04e-12	5.13e-10
ERMP1	6186.38	0.509815	0.0743537	6.85662	7.05e-12	5.92e-10
STC1	1738.49	1.05321	0.153593	6.85712	7.03e-12	5.92e-10
PALLD	9924.99	-0.512551	0.0748219	-6.85028	7.37e-12	6.13e-10
NCR3LG1	1102.53	0.592077	0.0865102	6.84401	7.7e-12	6.37e-10
FAM162A	993.326	0.468228	0.0688408	6.80161	1.03e-11	8.51e-10
CIP2A	1738.29	-0.654928	0.0964437	-6.79078	1.12e-11	9.08e-10
CYBRD1	1621.13	0.516145	0.0760044	6.79098	1.11e-11	9.08e-10
SNX5	5141.92	-0.42505	0.0626336	-6.78629	1.15e-11	9.32e-10
ADAM19	492.02	-0.733956	0.108199	-6.78337	1.17e-11	9.46e-10
TNFSF15	534.148	1.00814	0.148753	6.77724	1.22e-11	9.81e-10
KIAA0040	292.723	0.894073	0.132042	6.77111	1.28e-11	1.01e-09
CCPG1	5822.05	0.633296	0.0935556	6.7692	1.3e-11	1.02e-09
PRKCA	4489.38	0.446584	0.0659802	6.76846	1.3e-11	1.02e-09
UHRF1	3256.52	-0.469606	0.0696746	-6.73999	1.58e-11	1.24e-09
FUNDC2	1417.82	0.455153	0.0678324	6.70996	1.95e-11	1.51e-09
CCNF	1003.98	-0.74792	0.111525	-6.70628	2e-11	1.53e-09
CYB5D2	663.261	0.687879	0.102575	6.70612	2e-11	1.53e-09
NFIX	686.921	0.570807	0.0852615	6.69477	2.16e-11	1.65e-09
DPYSL3	832.546	-0.740764	0.110969	-6.67538	2.47e-11	1.87e-09
GLRX	2958.36	0.464901	0.0696762	6.6723	2.52e-11	1.89e-09
RBP4	162.573	1.00895	0.151421	6.66318	2.68e-11	2e-09
BNIP3L	2949.46	0.733964	0.110517	6.64117	3.11e-11	2.3e-09
ITIH2	344.356	1.17227	0.176499	6.6418	3.1e-11	2.3e-09
SLC25A23	2054.55	0.569933	0.0860921	6.62004	3.59e-11	2.65e-09
PLCB4	1632.77	-0.507134	0.0768255	-6.60112	4.08e-11	2.99e-09
FAM13A	661.08	0.638665	0.0968486	6.59447	4.27e-11	3.1e-09
TIAL1	3355.22	-0.437336	0.0663142	-6.59491	4.26e-11	3.1e-09
CCNB2	2450.09	-0.570115	0.0864787	-6.59254	4.32e-11	3.11e-09
PPTC7	2354.96	0.464415	0.0704743	6.58985	4.4e-11	3.16e-09
GPRC5B	471.673	-0.823723	0.125015	-6.58901	4.43e-11	3.16e-09
PSME2	1566.1	-0.585863	0.0894455	-6.54994	5.76e-11	4.09e-09
CAPN5	205.396	1.10885	0.169328	6.54857	5.81e-11	4.11e-09
GMCL1	1564.81	0.397222	0.0607011	6.5439	5.99e-11	4.22e-09
WIPI1	715.124	0.59717	0.0918601	6.50087	7.99e-11	5.57e-09
SLC38A1	18817.4	0.300779	0.0464122	6.4806	9.14e-11	6.34e-09
RDH10	1740.14	0.928033	0.143332	6.47472	9.5e-11	6.57e-09
MYO1B	7481.14	-0.521702	0.08063	-6.47032	9.78e-11	6.73e-09
CCBE1	503.768	-0.92941	0.143829	-6.46191	1.03e-10	7.09e-09
FABP5	1811.18	-0.844037	0.130696	-6.45804	1.06e-10	7.21e-09
ERCC6L	1281.91	-0.683422	0.106306	-6.4288	1.29e-10	8.66e-09
EGLN3	404.714	0.971319	0.151439	6.41393	1.42e-10	9.48e-09
TNFRSF10D	1863.86	0.490513	0.076604	6.40322	1.52e-10	1.01e-08
BAAT	212.666	-1.08549	0.169715	-6.39593	1.6e-10	1.05e-08
ZNF473	789.488	-0.638298	0.100132	-6.37454	1.84e-10	1.2e-08
LXN	2788.78	0.831009	0.130524	6.36672	1.93e-10	1.26e-08
IPO5	8428.72	-0.363397	0.0571081	-6.36332	1.97e-10	1.28e-08
SLC26A2	3490.85	-0.649303	0.102143	-6.35679	2.06e-10	1.32e-08
CTSC	3205.01	0.419678	0.066144	6.34492	2.23e-10	1.42e-08
NAV2	337.319	-1.01001	0.159267	-6.34159	2.27e-10	1.43e-08
PROCR	1452.94	-0.478309	0.0754115	-6.34266	2.26e-10	1.43e-08
SYTL2	327.228	-1.12358	0.177177	-6.34159	2.27e-10	1.43e-08
COQ9	1921.1	0.465563	0.0735476	6.33009	2.45e-10	1.53e-08
SAV1	1746.45	0.37331	0.059137	6.31263	2.74e-10	1.71e-08
CACNA1D	162.866	1.00068	0.158831	6.30027	2.97e-10	1.84e-08
ENSG00000289047	1143.51	0.800883	0.127965	6.2586	3.88e-10	2.39e-08
SPOCD1	73.6359	-1.77677	0.283878	-6.2589	3.88e-10	2.39e-08
CPT1A	3402.17	0.46497	0.0743273	6.25572	3.96e-10	2.42e-08
NR4A3	560.897	0.680594	0.1088	6.25545	3.96e-10	2.42e-08
PCDH9	4284.65	-0.413658	0.0661931	-6.24927	4.12e-10	2.51e-08
IGFL2-AS1	2347.23	0.665899	0.106735	6.23883	4.41e-10	2.67e-08
GNAI1	2397.82	0.389193	0.0624552	6.23155	4.62e-10	2.79e-08
TUBB4B	10860.9	-0.384764	0.061826	-6.22333	4.87e-10	2.93e-08
CCN3	431.402	0.586426	0.094435	6.20984	5.3e-10	3.18e-08
CNGB1	20.1403	-3.52421	0.568728	-6.19666	5.77e-10	3.43e-08
PPP1R3C	1323.99	0.730861	0.118309	6.17756	6.51e-10	3.81e-08
MMP24OS	1226.58	0.673869	0.109192	6.17144	6.77e-10	3.95e-08
CACNG4	297.537	-1.14646	0.186016	-6.1632	7.13e-10	4.13e-08
ZMAT3	2516.91	0.374729	0.060796	6.16372	7.11e-10	4.13e-08
CCN5	609.52	0.665067	0.108051	6.15514	7.5e-10	4.31e-08
PERP	9948.04	0.406513	0.0660427	6.15531	7.49e-10	4.31e-08
KIAA1549L	253.718	-0.876664	0.142607	-6.14743	7.87e-10	4.49e-08
PLIN2	1753.2	0.563689	0.0918772	6.13524	8.5e-10	4.83e-08
CYP4F3	500.497	0.969427	0.158038	6.13415	8.56e-10	4.85e-08
HSPH1	8259.11	-0.460216	0.0750846	-6.12929	8.83e-10	4.98e-08
RRP1B	2992.34	-0.409089	0.0668123	-6.12296	9.19e-10	5.16e-08
TAGLN	154.021	-1.72784	0.282441	-6.11751	9.5e-10	5.3e-08
RCC2	3518.05	-0.346075	0.056599	-6.1145	9.69e-10	5.39e-08
SERINC3	6292.81	0.396064	0.0651586	6.07846	1.21e-09	6.68e-08
QPCT	596.582	-0.540479	0.0895321	-6.0367	1.57e-09	8.59e-08
IDH1	7604.52	0.350558	0.0583199	6.01096	1.84e-09	1e-07
TSC22D3	516.442	0.915283	0.152321	6.00893	1.87e-09	1.01e-07
NID2	4876.85	0.801337	0.133598	5.99813	2e-09	1.08e-07
TSPAN2	41.8663	-1.67442	0.279431	-5.99226	2.07e-09	1.11e-07
TSPAN8	105.963	1.03704	0.173189	5.98792	2.13e-09	1.14e-07
KRT17	178.069	-1.25407	0.209659	-5.98148	2.21e-09	1.18e-07
NMT2	864.852	-0.519252	0.086932	-5.97308	2.33e-09	1.23e-07
RETSAT	2406.17	0.543032	0.090973	5.96916	2.38e-09	1.26e-07
PCSK6	1021.24	0.615795	0.103329	5.95955	2.53e-09	1.33e-07
EPHX1	8555.28	0.614002	0.103218	5.9486	2.7e-09	1.42e-07
CACNA2D3	110.811	1.17299	0.198311	5.9149	3.32e-09	1.73e-07
GPAM	917.436	-0.560254	0.0948131	-5.90903	3.44e-09	1.78e-07
RASSF2	1646.05	-0.397101	0.0672977	-5.90067	3.62e-09	1.85e-07
ENO2	784.422	0.747888	0.127228	5.87834	4.14e-09	2.1e-07
ITM2C	1034.2	0.471657	0.080572	5.85386	4.8e-09	2.42e-07
PDE8B	548.393	0.682729	0.116676	5.8515	4.87e-09	2.45e-07
BLMH	1537.48	-0.441627	0.0755518	-5.84536	5.05e-09	2.53e-07
L1CAM	762.058	-0.803206	0.137811	-5.82833	5.6e-09	2.79e-07
CD46	18574.9	0.492006	0.0845285	5.82059	5.86e-09	2.9e-07
C15orf48	101.491	-1.18265	0.203229	-5.81929	5.91e-09	2.91e-07
ZW10	939.192	-0.461223	0.0792718	-5.81825	5.95e-09	2.92e-07
ALPK2	3402.65	-0.463094	0.0796213	-5.81621	6.02e-09	2.94e-07
CCNG2	460.017	0.6312	0.108529	5.81593	6.03e-09	2.94e-07
CYP51A1	4852.98	0.461487	0.0793931	5.81268	6.15e-09	2.99e-07
MELK	3831.55	-0.408302	0.0702539	-5.81181	6.18e-09	3e-07
DOCK10	698.733	-1.23	0.21229	-5.79395	6.87e-09	3.32e-07
EPB41L1	7568.87	0.513736	0.0889129	5.77797	7.56e-09	3.64e-07
IDH3A	6142.36	0.415262	0.0718791	5.77723	7.59e-09	3.64e-07
ENSG00000257411	136.353	-8.01427	1.3923	-5.75613	8.61e-09	4.06e-07
CEP78	2822.24	-0.419801	0.0729842	-5.75195	8.82e-09	4.14e-07
MEIS2	445.855	0.627406	0.109206	5.74514	9.18e-09	4.3e-07
AGPS	3826.68	-0.370564	0.0645305	-5.74246	9.33e-09	4.35e-07
TTC9	575.075	0.624262	0.108746	5.74056	9.44e-09	4.39e-07
TMEM230	4202.76	0.377859	0.065923	5.73182	9.94e-09	4.59e-07
ENSG00000285043	849.172	1.09432	0.190943	5.73114	9.98e-09	4.6e-07
SDC2	199.001	0.949409	0.165808	5.72594	1.03e-08	4.7e-07
PDE1A	86.927	1.12807	0.197086	5.72375	1.04e-08	4.75e-07
FAM102A	2055.81	0.609178	0.106988	5.69392	1.24e-08	5.61e-07
HAPLN3	94.4501	-1.5083	0.265091	-5.68975	1.27e-08	5.73e-07
PBK	3138.75	-0.391396	0.0690356	-5.66948	1.43e-08	6.39e-07
CRISPLD2	176.39	-1.04191	0.183978	-5.66324	1.49e-08	6.61e-07
PIP	89.6715	1.34116	0.236929	5.66058	1.51e-08	6.7e-07
GAL3ST1	95.3178	1.28218	0.227028	5.64766	1.63e-08	7.2e-07
RASSF9	678.203	0.657439	0.11654	5.64131	1.69e-08	7.43e-07
LRRC59	9909.08	-0.441799	0.0783462	-5.63905	1.71e-08	7.51e-07
PDLIM7	1258.38	-0.83625	0.148417	-5.63448	1.76e-08	7.64e-07
TM4SF4	613.967	0.88046	0.156258	5.63466	1.75e-08	7.64e-07
MIR210HG	30.0267	2.00368	0.355678	5.63341	1.77e-08	7.67e-07
CSF2RA	350.102	0.617137	0.109595	5.63106	1.79e-08	7.75e-07
RPL13AP20	62.3314	1.33838	0.237995	5.62356	1.87e-08	8.07e-07
ITM2B	6991.45	0.429316	0.0763532	5.62276	1.88e-08	8.09e-07
ASAH1	5501.91	0.436638	0.0777598	5.61522	1.96e-08	8.43e-07
RAPH1	2167.44	0.63631	0.113333	5.6145	1.97e-08	8.44e-07
BCL6	427.596	0.710071	0.126497	5.61335	1.98e-08	8.47e-07
TRIM16L	4438.5	-0.502614	0.0896014	-5.60944	2.03e-08	8.64e-07
PABIR1	683.33	0.394617	0.070389	5.60623	2.07e-08	8.78e-07
PHLDB1	431.378	-0.800661	0.143215	-5.59062	2.26e-08	9.56e-07
TRIM16	5154.12	-0.449574	0.080412	-5.59088	2.26e-08	9.56e-07
TRIM29	835.537	-0.475402	0.0851496	-5.58314	2.36e-08	9.95e-07
SLC2A13	497.353	0.536192	0.0960874	5.58026	2.4e-08	1.01e-06
OLFML2A	257.102	-0.752349	0.134891	-5.57746	2.44e-08	1.02e-06
ACTN1	11228.2	-0.440195	0.0790899	-5.56575	2.61e-08	1.09e-06
CAP2	963.136	-0.462364	0.0831559	-5.56021	2.69e-08	1.12e-06
SGK2	312.288	0.667014	0.120041	5.55656	2.75e-08	1.14e-06
HSD17B12	5840.05	0.439604	0.0793426	5.54058	3.01e-08	1.24e-06
PAX7	392.84	0.674742	0.121833	5.53827	3.05e-08	1.25e-06
KCNK5	110.531	1.10255	0.199151	5.53623	3.09e-08	1.26e-06
NDFIP1	4923.5	0.317274	0.0573269	5.53448	3.12e-08	1.27e-06
NRG1	5870.29	-0.576058	0.104111	-5.5331	3.15e-08	1.28e-06
ENSG00000279821	58.7248	-1.68394	0.304434	-5.53138	3.18e-08	1.29e-06
MANBA	521.059	0.550584	0.099544	5.53106	3.18e-08	1.29e-06
SERPINI1	84.4962	1.18296	0.214252	5.52137	3.36e-08	1.35e-06
SELENOP	125.413	1.06115	0.192724	5.5061	3.67e-08	1.46e-06
CMC4	312.044	0.687896	0.124958	5.50502	3.69e-08	1.46e-06
SCARB2	4119.03	0.264293	0.0480184	5.50399	3.71e-08	1.47e-06
ACSS2	917.661	0.514481	0.0935297	5.50072	3.78e-08	1.49e-06
AKR1B10	58503	0.359282	0.0653108	5.50111	3.77e-08	1.49e-06
MXRA7	1943.22	0.364739	0.0663153	5.50008	3.8e-08	1.49e-06
NIPAL3	1502.99	0.383209	0.0697668	5.49271	3.96e-08	1.55e-06
CARD6	737.416	0.664354	0.120971	5.49182	3.98e-08	1.55e-06
EPAS1	21397.9	0.414332	0.0754722	5.48987	4.02e-08	1.57e-06
MGST1	15897.1	0.264564	0.0482565	5.48245	4.19e-08	1.63e-06
FGF2	5788.07	-0.493624	0.0901148	-5.47773	4.31e-08	1.67e-06
GOPC	2314.27	-0.47237	0.086356	-5.47003	4.5e-08	1.74e-06
PARPBP	1284.4	-0.457904	0.0839047	-5.45743	4.83e-08	1.86e-06
SERPINB1	2423.01	0.508315	0.0931519	5.45684	4.85e-08	1.87e-06
TFPI	3261.26	0.755214	0.138422	5.45588	4.87e-08	1.87e-06
APOH	65.7866	1.21482	0.22281	5.45228	4.97e-08	1.9e-06
ARHGAP29	2800.23	-0.433584	0.0795259	-5.45211	4.98e-08	1.9e-06
RIMKLB	2581.33	0.751653	0.137888	5.45119	5e-08	1.91e-06
MUC1	600.158	0.798906	0.147401	5.41996	5.96e-08	2.27e-06
CITED2	560.03	0.705748	0.130244	5.41866	6e-08	2.28e-06
TPD52L1	3151.37	0.492561	0.0911203	5.40561	6.46e-08	2.44e-06
TSPAN18	153.087	-1.00918	0.186776	-5.40318	6.55e-08	2.46e-06
INSR	553.02	0.532734	0.0989322	5.38484	7.25e-08	2.71e-06
MMUT	999.362	0.419533	0.07792	5.38415	7.28e-08	2.71e-06
HLA-DMA	115.272	0.889498	0.165295	5.38127	7.4e-08	2.75e-06
MTUS1	15799.4	0.730049	0.135713	5.37938	7.47e-08	2.77e-06
ATRN	5133.68	0.316441	0.0588634	5.37586	7.62e-08	2.82e-06
LEPR	504.753	-0.626011	0.11647	-5.37488	7.66e-08	2.83e-06
CXCL16	380.184	0.738398	0.137396	5.37423	7.69e-08	2.83e-06
FILIP1	978.483	0.458042	0.0852917	5.3703	7.86e-08	2.89e-06
SLC22A23	914.227	0.393621	0.0734108	5.36189	8.24e-08	3.02e-06
AMOTL1	2153.92	0.406511	0.0759682	5.35107	8.74e-08	3.2e-06
MARCHF4	410.189	-0.946785	0.177235	-5.34197	9.19e-08	3.35e-06
SORL1	754.746	0.577063	0.108338	5.3265	1e-07	3.64e-06
DSCC1	618.474	-0.600533	0.112767	-5.32543	1.01e-07	3.65e-06
MATN2	313.111	-0.906093	0.170463	-5.31549	1.06e-07	3.83e-06
AK3	4700.25	0.349573	0.0658624	5.30762	1.11e-07	3.99e-06
ALDH6A1	796.666	0.709913	0.133883	5.30249	1.14e-07	4.08e-06
MCCC1	450.215	0.549117	0.103543	5.30329	1.14e-07	4.08e-06
PDK1	219.05	1.10091	0.207612	5.30272	1.14e-07	4.08e-06
EMG1	1118.22	-0.734671	0.138606	-5.30041	1.16e-07	4.11e-06
GBP1	255.029	-1.11125	0.210263	-5.28505	1.26e-07	4.44e-06
SLC40A1	340.856	0.559512	0.10596	5.28041	1.29e-07	4.55e-06
COL4A2	9256.43	-0.769982	0.146049	-5.27207	1.35e-07	4.75e-06
ENSG00000261578	574.195	0.710793	0.134838	5.27146	1.35e-07	4.75e-06
NORAD	15861.3	0.332222	0.0630818	5.26653	1.39e-07	4.87e-06
AFAP1L2	865.938	-0.562529	0.106987	-5.25792	1.46e-07	5.08e-06
GDI1	2555.8	0.369257	0.0702847	5.25373	1.49e-07	5.19e-06
TNS1	1017.12	-0.584192	0.111245	-5.25142	1.51e-07	5.24e-06
SLC25A4	752.635	0.485954	0.0925566	5.25035	1.52e-07	5.26e-06
NCSTN	2237.04	0.263918	0.0503252	5.24425	1.57e-07	5.42e-06
STC2	2278.29	0.384546	0.0735006	5.23188	1.68e-07	5.79e-06
ENSA	3038.85	0.28699	0.0549402	5.22367	1.75e-07	6.04e-06
CASTOR3P	677.039	0.661866	0.126773	5.22087	1.78e-07	6.12e-06
SKP2	716.703	-0.510396	0.097795	-5.21904	1.8e-07	6.16e-06
SDF2L1	407.828	-0.706159	0.135434	-5.21406	1.85e-07	6.32e-06
CLYBL	121.268	0.952747	0.18372	5.18587	2.15e-07	7.3e-06
C2orf72	114.271	1.4229	0.275898	5.15734	2.5e-07	8.47e-06
MYH9	24817.8	-0.355421	0.0689524	-5.15459	2.54e-07	8.58e-06
NFASC	50.0032	-1.47942	0.287156	-5.15198	2.58e-07	8.68e-06
PABIR2	1680.86	-0.567913	0.110304	-5.14862	2.62e-07	8.82e-06
ARHGEF39	443.909	-0.606061	0.117963	-5.13771	2.78e-07	9.31e-06
NDUFS2	3195.2	0.310039	0.0604867	5.12574	2.96e-07	9.9e-06
TNFAIP8L1	150.644	-0.855096	0.167093	-5.11749	3.1e-07	1.03e-05
RASSF10	272.957	-0.867316	0.169538	-5.11576	3.12e-07	1.04e-05
MAP3K14	957.813	-0.799426	0.156411	-5.11106	3.2e-07	1.06e-05
CD99	2889.53	0.478375	0.0936556	5.10781	3.26e-07	1.08e-05
NPTX1	96.1186	-1.0779	0.211277	-5.10185	3.36e-07	1.11e-05
MAST4	1168.32	0.897001	0.176251	5.08933	3.59e-07	1.18e-05
MYORG	1270.26	0.429483	0.0844197	5.08747	3.63e-07	1.19e-05
NDUFA1	2914.9	0.314169	0.0618232	5.08173	3.74e-07	1.23e-05
KNSTRN	896.692	-0.500803	0.098745	-5.07168	3.94e-07	1.29e-05
TRIML2	1003.57	-0.78662	0.155423	-5.06117	4.17e-07	1.35e-05
NPC1	7704.43	0.463013	0.0916013	5.05466	4.31e-07	1.4e-05
HTR1D	296.043	-0.613725	0.121466	-5.05263	4.36e-07	1.41e-05
C20orf96	215.172	-0.648658	0.128681	-5.04083	4.64e-07	1.49e-05
CLDN1	2792.14	-0.648758	0.128833	-5.03567	4.76e-07	1.53e-05
CDH2	4029.54	-0.369304	0.0733802	-5.03275	4.84e-07	1.55e-05
AKNA	114.493	-1.03425	0.205523	-5.03232	4.85e-07	1.55e-05
TM4SF1	21525.5	0.4093	0.0813509	5.03129	4.87e-07	1.55e-05
GABRQ	97.264	-1.24986	0.24872	-5.02514	5.03e-07	1.6e-05
DKK3	255.055	-0.829757	0.165188	-5.02312	5.08e-07	1.61e-05
LMBRD1	910.054	0.362798	0.072319	5.01663	5.26e-07	1.66e-05
NOSTRIN	326.263	0.8317	0.165952	5.01169	5.4e-07	1.7e-05
FZR1	669.51	-0.561409	0.112066	-5.00961	5.45e-07	1.72e-05
STAMBPL1	1599.52	0.479202	0.0956898	5.00787	5.5e-07	1.73e-05
ROS1	74.5371	-1.36934	0.273791	-5.00141	5.69e-07	1.79e-05
VGLL4	1178.02	0.601387	0.120458	4.9925	5.96e-07	1.87e-05
MPC1	446.718	0.611518	0.122588	4.9884	6.09e-07	1.9e-05
BACH1	1355.88	0.667077	0.133907	4.98164	6.3e-07	1.96e-05
APLP2	11576.5	0.367936	0.0738958	4.97911	6.39e-07	1.98e-05
LTBP3	2519.44	0.64396	0.129418	4.9758	6.5e-07	2.01e-05
APTR	141.099	-0.75833	0.15242	-4.97527	6.52e-07	2.02e-05
SNN	270.978	-0.8201	0.164881	-4.97388	6.56e-07	2.03e-05
SLCO4A1	192.955	0.652798	0.131279	4.97261	6.61e-07	2.03e-05
HNRNPA1P33	440.211	-0.687583	0.138318	-4.97104	6.66e-07	2.04e-05
CLPTM1	7440.09	0.304974	0.0614249	4.96499	6.87e-07	2.1e-05
EIF4H	10657	-0.350202	0.0705387	-4.96468	6.88e-07	2.1e-05
ENSG00000284879	239.382	-0.834236	0.168009	-4.96543	6.85e-07	2.1e-05
UNG	2458.92	-0.489017	0.0986439	-4.95739	7.14e-07	2.17e-05
FZD1	465.465	0.556298	0.112278	4.95464	7.25e-07	2.19e-05
PDGFB	36.1056	-2.24062	0.452444	-4.95226	7.34e-07	2.22e-05
SAR1A	4242.61	-0.423864	0.0856247	-4.95025	7.41e-07	2.23e-05
DDX1	6004.26	-0.326315	0.0660229	-4.94246	7.71e-07	2.31e-05
RNASEL	359.66	0.546905	0.110696	4.94062	7.79e-07	2.33e-05
TPM1	10120	-0.937059	0.189794	-4.93724	7.92e-07	2.36e-05
CAVIN2	850.179	0.384144	0.0778151	4.93663	7.95e-07	2.36e-05
CPD	11383.4	0.401893	0.0815448	4.92849	8.29e-07	2.46e-05
ACBD5	4430.62	0.437057	0.0887624	4.92389	8.48e-07	2.51e-05
FSTL1	5642.28	-0.452257	0.0918604	-4.92331	8.51e-07	2.51e-05
SPATA20	1458.46	0.404863	0.0823112	4.91869	8.71e-07	2.56e-05
RGS19	135.604	-0.828876	0.168683	-4.91382	8.93e-07	2.62e-05
ZNF114	169.048	0.75348	0.153615	4.90501	9.34e-07	2.73e-05
SUCLA2	2608.34	0.347469	0.0710028	4.89374	9.89e-07	2.88e-05
ABHD14B	825.587	0.387141	0.0791291	4.89253	9.95e-07	2.89e-05
C1QL1	121.466	0.930363	0.190225	4.89087	1e-06	2.91e-05
DDX60L	1952.07	-0.753264	0.15403	-4.89036	1.01e-06	2.91e-05
DCBLD1	1509.89	-0.585885	0.119997	-4.88251	1.05e-06	3.03e-05
HIBADH	1777.39	0.293766	0.0604797	4.85727	1.19e-06	3.43e-05
SQLE	3878.68	0.487536	0.100398	4.85605	1.2e-06	3.45e-05
XPOT	8078.36	-0.349269	0.0720139	-4.85002	1.23e-06	3.53e-05
TUBB3	3977.93	-0.66318	0.136852	-4.84598	1.26e-06	3.59e-05
DCLK1	460.501	-0.583123	0.120462	-4.84071	1.29e-06	3.67e-05
SLC16A4	2990.64	0.339988	0.0703108	4.83551	1.33e-06	3.75e-05
MIEN1	915.923	0.350512	0.0725726	4.82982	1.37e-06	3.85e-05
S1PR3	1133.79	-0.327817	0.0679396	-4.82512	1.4e-06	3.92e-05
PLD5	132.514	0.849216	0.176423	4.81351	1.48e-06	4.15e-05
FKBP11	374.842	-0.663465	0.137905	-4.81104	1.5e-06	4.19e-05
EMC10	3662.74	0.487378	0.101378	4.80754	1.53e-06	4.25e-05
SNHG4	619.848	-0.734021	0.152677	-4.80767	1.53e-06	4.25e-05
SYBU	256.209	0.725445	0.150927	4.80659	1.54e-06	4.26e-05
ACADSB	2096.23	0.41914	0.0872206	4.80552	1.54e-06	4.28e-05
RHOBTB3	3015.12	0.450065	0.0936998	4.80326	1.56e-06	4.32e-05
EIF1B	827.166	0.35695	0.0743443	4.80131	1.58e-06	4.35e-05
MINDY2	1783.39	0.475881	0.0991756	4.79837	1.6e-06	4.41e-05
MBD4	1096.53	-0.503301	0.104931	-4.79652	1.61e-06	4.44e-05
HSP90AA1	80800	-0.483266	0.100926	-4.7883	1.68e-06	4.61e-05
LBH	2878.8	-0.498326	0.104119	-4.78611	1.7e-06	4.65e-05
TEX264	758.487	0.530497	0.110873	4.78474	1.71e-06	4.68e-05
CDCA7L	1204.87	-0.631291	0.132114	-4.77838	1.77e-06	4.82e-05
ROR1	832.61	-0.504923	0.105707	-4.77662	1.78e-06	4.85e-05
TFPI2	25855.8	0.41592	0.0871013	4.77513	1.8e-06	4.88e-05
ST3GAL5	1067.29	0.520109	0.108991	4.77202	1.82e-06	4.94e-05
LMTK2	2211.12	0.288068	0.0603739	4.77139	1.83e-06	4.95e-05
ENSG00000289222	54.7186	1.15983	0.243163	4.76977	1.84e-06	4.98e-05
PTGFRN	2399.54	0.448536	0.0941129	4.76593	1.88e-06	5.06e-05
SMOC1	2133.15	0.445497	0.0934689	4.76626	1.88e-06	5.06e-05
FAM102B	1073.88	-0.501957	0.105424	-4.76133	1.92e-06	5.15e-05
METTL7A	121.616	1.21707	0.25596	4.75494	1.99e-06	5.3e-05
IKBKE	189.687	-0.804952	0.169617	-4.7457	2.08e-06	5.54e-05
RALGAPA2	2597.1	0.540319	0.114005	4.73942	2.14e-06	5.71e-05
PTPRJ	3563.65	-0.429114	0.0905956	-4.73659	2.17e-06	5.78e-05
CYP2S1	1860.16	0.543125	0.114716	4.73452	2.2e-06	5.83e-05
ZNF772	253.562	0.739183	0.156226	4.73149	2.23e-06	5.9e-05
KLHL4	205.63	-0.888307	0.188029	-4.72432	2.31e-06	6.09e-05
CST1	47.817	1.29517	0.274348	4.72088	2.35e-06	6.19e-05
ORAI3	366.033	0.644523	0.136537	4.7205	2.35e-06	6.19e-05
KRT7-AS	296.33	-0.638417	0.135321	-4.71778	2.38e-06	6.26e-05
KIAA1671	1782.17	0.353643	0.0750053	4.7149	2.42e-06	6.34e-05
B3GNT5	717.462	-0.546739	0.115984	-4.71391	2.43e-06	6.36e-05
OSMR	7538.54	0.291985	0.0619912	4.7101	2.48e-06	6.47e-05
ENSG00000261762	366.708	-0.551048	0.117103	-4.70567	2.53e-06	6.59e-05
CSTB	3196.08	0.519795	0.110745	4.69361	2.68e-06	6.97e-05
KCNC3	159.885	1.0264	0.219372	4.6788	2.89e-06	7.45e-05
PER2	520.311	0.651096	0.139377	4.67147	2.99e-06	7.7e-05
FAM171B	486.653	0.467517	0.100094	4.67078	3e-06	7.71e-05
EIF4A2	4155.41	0.427699	0.0915895	4.66974	3.02e-06	7.74e-05
HTRA1	1023.79	0.546964	0.117282	4.66365	3.11e-06	7.94e-05
TMX4	2888.47	0.418355	0.0898373	4.65681	3.21e-06	8.19e-05
B3GNT3	240.676	0.629781	0.135264	4.65594	3.23e-06	8.21e-05
DNMT3B	246.872	-0.741358	0.159396	-4.65103	3.3e-06	8.39e-05
ADIPOR1	3330.34	0.323786	0.0696493	4.64881	3.34e-06	8.47e-05
ZKSCAN8	1060.66	0.444339	0.0956574	4.64511	3.4e-06	8.61e-05
GDF15	1782.22	0.97588	0.210105	4.64473	3.41e-06	8.61e-05
ENSG00000273760	1266.84	-0.477399	0.102869	-4.64084	3.47e-06	8.75e-05
KLF12	431.168	0.697275	0.150396	4.63628	3.55e-06	8.93e-05
PDLIM5	14930.2	0.316342	0.0682864	4.63257	3.61e-06	9.07e-05
TRIP13	1819.95	-0.51268	0.110718	-4.6305	3.65e-06	9.15e-05
ZMIZ1	3435.04	0.328199	0.0708917	4.62958	3.66e-06	9.18e-05
IL11	975.961	-1.12414	0.243046	-4.62523	3.74e-06	9.36e-05
MYOCD	104.836	-0.947375	0.204904	-4.62352	3.77e-06	9.42e-05
KRT7	43148.4	-0.489421	0.105894	-4.6218	3.8e-06	9.48e-05
PDK4	6012	0.499027	0.108093	4.61664	3.9e-06	9.69e-05
TLE6	68.0388	1.0642	0.23067	4.61351	3.96e-06	9.79e-05
TGFBI	46675.1	-0.59285	0.1287	-4.60646	4.1e-06	0.000100949
ZDHHC9	2184.47	0.271908	0.0590424	4.6053	4.12e-06	0.000101354
TMCC1	1440.92	0.89974	0.195534	4.60144	4.2e-06	0.000102925
NFE2L3	245.189	-0.765805	0.166517	-4.59897	4.25e-06	0.000103992
PIGO	1871.59	0.412483	0.089715	4.59771	4.27e-06	0.000104457
SH3BP2	190.329	0.80177	0.174612	4.59172	4.4e-06	0.000107335
MID2	405.058	0.541299	0.117911	4.59075	4.42e-06	0.000107663
DAPK1	5943	0.359184	0.0782572	4.58979	4.44e-06	0.000107991
FANCG	932.896	-0.544103	0.118601	-4.58769	4.48e-06	0.000108917
PRR15	1176.01	0.477014	0.104005	4.58643	4.51e-06	0.000109404
ENSG00000280385	281.114	-0.579876	0.126536	-4.58269	4.59e-06	0.000111209
GTSE1	1085.47	-0.57312	0.125084	-4.58189	4.61e-06	0.000111458
TP53INP1	1127.23	0.419262	0.0915605	4.57907	4.67e-06	0.000112623
RMC1	729.477	0.539429	0.117994	4.57165	4.84e-06	0.000116331
ANXA3	5419.54	-0.359319	0.0786299	-4.56975	4.88e-06	0.000117029
NPY1R	729.035	0.538894	0.117923	4.56987	4.88e-06	0.000117029
LMCD1	392.534	-0.686293	0.150234	-4.56816	4.92e-06	0.000117562
LRP5	2561.43	0.338446	0.074083	4.56847	4.91e-06	0.000117562
CD99L2	3220.07	0.270933	0.0593905	4.56189	5.07e-06	0.000120757
PTGR1	10057.9	0.311836	0.0683781	4.56046	5.1e-06	0.000121395
SVEP1	4352.9	0.448726	0.0984594	4.55747	5.18e-06	0.00012295
SERPINA6	26.9337	1.57127	0.345	4.55442	5.25e-06	0.000124558
ABCC3	9106.38	0.295485	0.0648939	4.55336	5.28e-06	0.000125
FUT11	676.527	0.424442	0.0932719	4.55059	5.35e-06	0.000126465
BMAL2	1694.13	-0.386453	0.0850653	-4.54302	5.55e-06	0.000129912
HAS2	597.513	-0.657341	0.144673	-4.54365	5.53e-06	0.000129912
NF2	1696.41	-0.418602	0.0921387	-4.54317	5.54e-06	0.000129912
PLCG1	1244.85	-0.572416	0.12597	-4.54408	5.52e-06	0.000129912
RNF170	1161.76	0.374029	0.0823244	4.54335	5.54e-06	0.000129912
TM7SF2	209.08	0.809236	0.178172	4.54189	5.58e-06	0.000130417
GSTM4	323.452	0.543744	0.119771	4.53985	5.63e-06	0.000131487
BRMS1	975.141	-0.367263	0.0809104	-4.53914	5.65e-06	0.00013154
EDA2R	891.876	0.319113	0.070298	4.53943	5.64e-06	0.00013154
FARP1	1506.62	0.584147	0.128723	4.53802	5.68e-06	0.00013204
KRT80	4884.75	-0.682167	0.150481	-4.53324	5.81e-06	0.000134664
TM2D2	1831.63	-0.3871	0.0854496	-4.53016	5.89e-06	0.000136442
DNAJC4	299.848	0.629721	0.139087	4.52754	5.97e-06	0.00013736
P2RX4	245.82	0.898435	0.198439	4.52752	5.97e-06	0.00013736
PXN	3118.39	-0.513381	0.113392	-4.52749	5.97e-06	0.00013736
ABCA12	628.317	0.464798	0.102725	4.5247	6.05e-06	0.000138984
RBPMS	1263.78	0.412013	0.0910751	4.52388	6.07e-06	0.000139316
ENTPD5	922.583	0.347233	0.0767978	4.52139	6.14e-06	0.000140759
RIOK3	2084.24	0.498516	0.110392	4.51587	6.31e-06	0.000144054
PPFIBP2	653.767	0.741117	0.164318	4.51027	6.47e-06	0.000147488
TBC1D9	1531.59	0.278875	0.0618314	4.51026	6.47e-06	0.000147488
THSD7A	2070.15	0.501926	0.111302	4.5096	6.5e-06	0.000147731
CPEB4	3076.99	0.313142	0.0694491	4.50894	6.52e-06	0.000147762
DCTPP1	1324.81	-0.471907	0.104656	-4.50912	6.51e-06	0.000147762
DENND11	956.975	0.311528	0.0691299	4.50642	6.59e-06	0.000149311
FLRT2	101.015	-1.44228	0.320122	-4.50541	6.62e-06	0.000149801
BCKDHA	1292.16	0.580663	0.128946	4.50315	6.7e-06	0.000150971
ZBED1	1411.43	0.455252	0.101092	4.50336	6.69e-06	0.000150971
FURIN	2420.51	0.443704	0.09859	4.50049	6.78e-06	0.000152601
BBS2	823.491	0.477072	0.106265	4.48946	7.14e-06	0.000160082
ENSG00000286037	106.978	-2.27032	0.506525	-4.48215	7.39e-06	0.000164718
COL6A2	53.344	-1.15718	0.258404	-4.47819	7.53e-06	0.000167561
DSC2	205.833	-0.80338	0.179427	-4.47748	7.55e-06	0.000167885
CARS2	1474.86	0.312072	0.0697359	4.47505	7.64e-06	0.000169559
PIGW	1161.91	-0.471772	0.105629	-4.4663	7.96e-06	0.000176396
SRGN	2397.07	0.317244	0.0710957	4.46221	8.11e-06	0.000179287
KIFC1	942.304	-0.491327	0.110173	-4.4596	8.21e-06	0.00018122
SLC16A6	842.386	0.65176	0.146157	4.45931	8.22e-06	0.00018122
CMSS1	1265.16	-0.346092	0.0776496	-4.4571	8.31e-06	0.000182838
MAP2	301.889	-0.66855	0.150038	-4.45586	8.36e-06	0.000183635
CTSD	12483.3	0.583935	0.131095	4.4543	8.42e-06	0.00018469
FAT4	665.959	0.507116	0.114	4.44839	8.65e-06	0.000189344
EEF1AKMT2	526.414	-0.512576	0.115266	-4.44692	8.71e-06	0.000190319
SLC19A2	574.415	0.369067	0.083004	4.44638	8.73e-06	0.000190319
TRAF3	1531.36	-0.416339	0.0937162	-4.44255	8.89e-06	0.000192669
GRAMD1B	3458.15	0.39073	0.0879609	4.44209	8.91e-06	0.000192816
ABCA5	575.811	0.512706	0.115471	4.44011	8.99e-06	0.000194325
ENSG00000287185	60.7604	-1.2687	0.286122	-4.43412	9.25e-06	0.000199535
TMPO	9329.27	-0.467456	0.105491	-4.43124	9.37e-06	0.000201935
TMEM144	785.962	0.604575	0.136574	4.42673	9.57e-06	0.000205916
SMPD1	406.999	0.952708	0.215477	4.42139	9.81e-06	0.000209921
NKILA	70.2048	-1.36489	0.308837	-4.41945	9.9e-06	0.000211367
ENSG00000266976	51.0958	1.23483	0.279499	4.418	9.96e-06	0.000211879
PSG4	35.0165	-1.57173	0.355764	-4.41791	9.97e-06	0.000211879
FGFR1	2724.22	-0.42572	0.0963718	-4.41747	9.99e-06	0.000212015
PCGF6	504.653	-0.558399	0.126437	-4.41643	1e-05	0.000212757
MYO15B	973.382	0.521099	0.11815	4.4105	1.03e-05	0.000218369
PRKG2	47.2059	-1.62435	0.368437	-4.40875	1.04e-05	0.000219544
DBF4B	456.22	-0.686745	0.15587	-4.40589	1.05e-05	0.000222157
ACSM3	320.322	0.875185	0.198728	4.40392	1.06e-05	0.000223881
ZNRF3	1509.92	0.438521	0.099613	4.40225	1.07e-05	0.000225317
ISCA1	2374.54	0.309179	0.0703636	4.39402	1.11e-05	0.000233699
FAM72B	379.186	-0.564075	0.128666	-4.38404	1.16e-05	0.000243368
HGD	112.142	0.785843	0.179366	4.38122	1.18e-05	0.000246209
TRIQK	1023.42	0.611535	0.139633	4.3796	1.19e-05	0.000247393
STIM1	2024.42	0.33339	0.076195	4.37549	1.21e-05	0.000251433
LRG1	18.8907	1.8052	0.41277	4.37337	1.22e-05	0.000253544
DOCK11	945.6	0.382067	0.0874193	4.37051	1.24e-05	0.000255871
RSPH3	603.89	0.786653	0.180044	4.36923	1.25e-05	0.000257038
NPM3	581.297	-0.815569	0.186683	-4.36874	1.25e-05	0.000257275
CERS2	6356.61	0.39051	0.0893978	4.36822	1.25e-05	0.000257314
DUSP23	445.737	0.438149	0.100306	4.36812	1.25e-05	0.000257314
TMOD2	700.181	0.440026	0.100756	4.36723	1.26e-05	0.000257704
PRAME	1398.29	-0.374508	0.085763	-4.36678	1.26e-05	0.000257898
RIN2	1675.13	0.423293	0.0971672	4.35633	1.32e-05	0.000268749
WNT4	27.9922	2.16286	0.496683	4.3546	1.33e-05	0.000270537
SLC17A5	730.41	0.486037	0.111679	4.35209	1.35e-05	0.000272588
SREBF2	2895.62	0.548678	0.126145	4.34959	1.36e-05	0.000275354
PACS1	2487.01	-0.398495	0.0916483	-4.34808	1.37e-05	0.000276897
FBXL21P	69.435	-1.11374	0.256202	-4.34711	1.38e-05	0.00027777
ENSG00000289850	61.7171	1.03756	0.238703	4.34667	1.38e-05	0.000277968
ADRA1D	161.652	0.671357	0.154502	4.34529	1.39e-05	0.000279366
KYAT3	612.328	0.384972	0.0886552	4.34236	1.41e-05	0.000282757
SH3RF2	280.712	-0.776016	0.178742	-4.34154	1.41e-05	0.000283445
SELENBP1	203.488	0.859509	0.197987	4.34123	1.42e-05	0.000283481
HELLS	2359.27	-0.557043	0.128402	-4.33828	1.44e-05	0.000286575
CNNM4	426.234	0.760045	0.175227	4.33748	1.44e-05	0.000287259
NCALD	555.088	0.445019	0.102651	4.33527	1.46e-05	0.000289795
TP63	419.229	-0.852674	0.196889	-4.33073	1.49e-05	0.000295082
SAPCD2	687.812	-0.622112	0.143734	-4.32823	1.5e-05	0.000297689
UNC13B	2182.79	0.386677	0.0893698	4.32671	1.51e-05	0.000299378
SNHG3	718.773	-0.564881	0.130887	-4.31578	1.59e-05	0.000314175
SORD	918.717	-0.574921	0.133272	-4.31389	1.6e-05	0.000316081
TMBIM1	1794.63	0.399128	0.0926462	4.30809	1.65e-05	0.000323666
EPCAM	121.508	-0.803316	0.186484	-4.30769	1.65e-05	0.000323845
EPDR1	2827.02	0.281458	0.0653625	4.30611	1.66e-05	0.000325758
KCNK6	197.764	-0.726117	0.168898	-4.29916	1.71e-05	0.000335311
PTGR2	1104.79	0.423589	0.0985497	4.29823	1.72e-05	0.000336291
PLPP1	614.047	0.398566	0.0928612	4.29206	1.77e-05	0.000344914
ZBTB43	801.474	0.434699	0.101302	4.29114	1.78e-05	0.00034591
ZYX	3186.62	-0.445153	0.103774	-4.28963	1.79e-05	0.000347402
MFSD14A	1718.35	0.348809	0.0813465	4.28793	1.8e-05	0.000349198
CAPG	786.086	-0.461415	0.107672	-4.28537	1.82e-05	0.000352814
BLVRA	1444.94	0.278491	0.0650854	4.27886	1.88e-05	0.000362402
FOXD3-AS1	100.412	0.770512	0.180325	4.27291	1.93e-05	0.000370368
GPC6	2486.85	-0.358382	0.0838867	-4.27221	1.94e-05	0.000371084
ATP6V0E2	1110.17	0.443849	0.103976	4.26876	1.97e-05	0.000375025
PLCXD3	35.8963	1.36007	0.318602	4.26889	1.96e-05	0.000375025
CRAT	1084.96	0.398453	0.0934157	4.26538	2e-05	0.000379832
SMIM31	43.531	1.23817	0.290306	4.26506	2e-05	0.000379912
DLGAP5	3316.18	-0.595349	0.139626	-4.26387	2.01e-05	0.000381474
GALNT4	932.452	0.519026	0.121821	4.26058	2.04e-05	0.000386665
MFSD6	2051.67	0.507522	0.119276	4.25502	2.09e-05	0.000395291
XDH	519.406	0.581968	0.136778	4.25483	2.09e-05	0.000395291
KDM7A-DT	112.904	0.820517	0.192963	4.2522	2.12e-05	0.000399488
JAK2	728.995	0.440132	0.103522	4.2516	2.12e-05	0.000400081
JCAD	88.9919	-1.1484	0.270138	-4.25117	2.13e-05	0.000400365
NUP37	1230.27	-0.464253	0.109281	-4.24826	2.15e-05	0.000404627
ATRAID	2173.14	0.283001	0.0666256	4.24763	2.16e-05	0.000405265
ADCY9	1194.74	0.534238	0.125905	4.24318	2.2e-05	0.000411914
SPOCK1	313.46	-1.01579	0.23976	-4.2367	2.27e-05	0.00042346
OSBP2	539.425	-0.567874	0.134208	-4.2313	2.32e-05	0.000433252
FBXW2	4030.1	0.340951	0.0806186	4.22919	2.35e-05	0.000436816
C1RL	867.069	0.431127	0.101968	4.22805	2.36e-05	0.000438505
COL4A4	1433.91	0.412308	0.0976493	4.22233	2.42e-05	0.000448721
OSBPL1A	789.002	0.608563	0.144155	4.2216	2.43e-05	0.000449646
RIC1	1870.23	0.343709	0.0815197	4.21627	2.48e-05	0.000459315
MT-RNR1	14534.7	0.70607	0.167517	4.21491	2.5e-05	0.000461526
TSPAN5	227.899	-0.712154	0.169368	-4.20477	2.61e-05	0.000480445
CPT2	666.25	0.343508	0.0817365	4.20263	2.64e-05	0.000484454
PHYH	1167.36	0.427281	0.101714	4.20083	2.66e-05	0.000487744
WWC3	2411.66	0.339992	0.0809458	4.20024	2.67e-05	0.000488437
GOLT1B	2936.52	-0.325293	0.077482	-4.19831	2.69e-05	0.000492055
GALC	1413.47	0.317656	0.0756714	4.19783	2.69e-05	0.000492521
KIAA1191	3484.89	-0.3698	0.0884443	-4.18116	2.9e-05	0.000528807
DECR1	2608.98	0.341579	0.081776	4.17701	2.95e-05	0.000537927
ADGRG2	681.72	0.514692	0.123299	4.17432	2.99e-05	0.000543684
TRIO	4353.37	-0.599142	0.143588	-4.17263	3.01e-05	0.000546453
CILK1	709.343	0.471734	0.113116	4.17035	3.04e-05	0.000550683
GFRA1	1677.49	-0.637138	0.152861	-4.16808	3.07e-05	0.000555385
KRT6A	542.467	-0.545527	0.131002	-4.16428	3.12e-05	0.000562931
TPBG	1303.02	0.526388	0.12644	4.16313	3.14e-05	0.000565111
TMEM69	501.29	0.367956	0.0884095	4.16195	3.16e-05	0.000566748
WASL	3135.94	0.320046	0.076897	4.162	3.15e-05	0.000566748
HGSNAT	3385.41	0.266534	0.0641337	4.15592	3.24e-05	0.00058124
ENSG00000270055	222.656	-0.627216	0.150974	-4.15447	3.26e-05	0.000583592
IRS1	3325.92	0.317874	0.0766084	4.14934	3.33e-05	0.000595452
EED	770.286	-0.338483	0.0816197	-4.14708	3.37e-05	0.000600677
MCAM	129.149	-0.887667	0.214099	-4.14605	3.38e-05	0.000602687
ENSG00000248187	126.362	-0.760036	0.183378	-4.14465	3.4e-05	0.00060527
TMSB4X	33437.6	-0.449604	0.108481	-4.14455	3.4e-05	0.00060527
DGLUCY	500.947	0.439883	0.106188	4.14249	3.44e-05	0.000610053
IL15	540.562	-0.457499	0.110556	-4.13817	3.5e-05	0.000620233
BICDL1	364.856	0.766254	0.185351	4.13408	3.56e-05	0.000629961
ENDOD1	663.672	0.440959	0.106678	4.13355	3.57e-05	0.000630703
ABLIM3	215.263	-0.686888	0.166199	-4.13293	3.58e-05	0.000631675
IFITM2	679.995	0.623959	0.151066	4.13038	3.62e-05	0.000638008
TRIM59	1086.49	-0.485513	0.117699	-4.12505	3.71e-05	0.000651499
TIPARP	2139.86	0.315776	0.0766399	4.12025	3.78e-05	0.000662232
RNF144A	684.929	0.433628	0.105372	4.11523	3.87e-05	0.000674562
ZBED2	218.639	-0.593622	0.144327	-4.11304	3.9e-05	0.000680242
AMOT	154.291	0.657472	0.159995	4.10933	3.97e-05	0.000690474
DCUN1D5	1315.29	-0.429305	0.104601	-4.10421	4.06e-05	0.000703603
TMEM45A	284.026	0.697866	0.17016	4.10123	4.11e-05	0.000711141
ANKRD1	469.25	-0.832866	0.203405	-4.09463	4.23e-05	0.000729107
PCDHA12	859.251	0.394992	0.0964704	4.09443	4.23e-05	0.000729107
WRAP53	604.369	-0.537438	0.131375	-4.09087	4.3e-05	0.000738775
SIRT2	946.823	0.425547	0.104064	4.0893	4.33e-05	0.000742157
KANK1	1208.4	0.405113	0.0991226	4.08698	4.37e-05	0.000748364
MB	119.942	0.623645	0.152598	4.08686	4.37e-05	0.000748364
PCCA	850.469	0.435371	0.106639	4.08267	4.45e-05	0.000761145
MYRF	933.513	0.386357	0.0946444	4.08219	4.46e-05	0.000761886
CRELD2	840.568	-0.343919	0.0845035	-4.06988	4.7e-05	0.00080241
PAK3	112.836	-0.797958	0.196193	-4.0672	4.76e-05	0.000809914
SERINC1	5124.28	0.305247	0.0750725	4.06604	4.78e-05	0.000813091
CBX3	9440.69	-0.345285	0.0850876	-4.05799	4.95e-05	0.000840697
CYP4F12	156.759	0.727153	0.179387	4.05354	5.04e-05	0.000855912
FANCD2	1677.63	-0.41144	0.101602	-4.04951	5.13e-05	0.000868632
DEPDC1B	800.869	-0.486275	0.120162	-4.04684	5.19e-05	0.000876024
GPAT3	841.959	-0.386175	0.0955776	-4.04044	5.34e-05	0.00089738
NCF2	157.06	-0.731294	0.181163	-4.03667	5.42e-05	0.000910924
NR1D1	213.575	0.668076	0.165679	4.03235	5.52e-05	0.000924855
OSGIN1	588.515	0.63633	0.157803	4.03242	5.52e-05	0.000924855
RARRES1	551.836	0.492384	0.122095	4.0328	5.51e-05	0.000924855
HMOX1	5998.97	-0.750466	0.186153	-4.03144	5.54e-05	0.000927461
RNF103	1921.31	0.344427	0.0854437	4.03104	5.55e-05	0.000928042
RIMKLA	260.373	1.11973	0.27824	4.02432	5.71e-05	0.000950895
KHSRP	6778.43	-0.326155	0.0811082	-4.02124	5.79e-05	0.000961367
SEMA6B	365.567	-0.815035	0.202671	-4.02147	5.78e-05	0.000961367
SAAL1	1215.53	-0.331693	0.0825497	-4.0181	5.87e-05	0.000973219
MGST2	908.98	0.370504	0.0922269	4.01731	5.89e-05	0.000974415
TNFAIP8	1437.89	-0.505542	0.12584	-4.01734	5.89e-05	0.000974415
COA7	1250.27	-0.341083	0.0849158	-4.01672	5.9e-05	0.000975828
EREG	2425.13	-0.707722	0.176218	-4.01618	5.91e-05	0.000977009
ALDH7A1	2724.28	0.38209	0.0952427	4.01175	6.03e-05	0.000992405
GRID1	155.659	0.695115	0.173303	4.01099	6.05e-05	0.000993499
TMEM50B	767.775	-0.329596	0.0821718	-4.01106	6.04e-05	0.000993499
NCOA2	2240.54	0.362786	0.0905052	4.00846	6.11e-05	0.00100315
RBMS3	277.137	-0.560807	0.140108	-4.00268	6.26e-05	0.00102477
RHBDF2	503.249	-0.49043	0.122701	-3.99696	6.42e-05	0.00104562
LINC00887	109.181	0.763116	0.190943	3.99656	6.43e-05	0.00104613
SLC6A6	5192.09	0.375968	0.094102	3.99533	6.46e-05	0.00105049
FKBP5	743.069	-0.458199	0.114693	-3.99502	6.47e-05	0.00105077
TENM3	3654.65	-0.343785	0.0861071	-3.99253	6.54e-05	0.00106073
SCARA5	33.548	1.23041	0.308277	3.99124	6.57e-05	0.00106544
OR51E2	56.2455	1.21384	0.304239	3.98976	6.61e-05	0.00107099
PKD2	2556.06	0.503122	0.126213	3.9863	6.71e-05	0.00108448
PRIM2	579.043	-0.526884	0.132279	-3.98313	6.8e-05	0.00109453
RGS10	232.46	-0.659203	0.165498	-3.98315	6.8e-05	0.00109453
COX7A2	2175.11	0.341972	0.0858687	3.9825	6.82e-05	0.00109629
SASH1	537.671	0.34086	0.0856087	3.9816	6.85e-05	0.00109819
LINC00882	104.362	0.903194	0.227192	3.97547	7.02e-05	0.00112458
ZNF503	1342.39	0.29717	0.0747469	3.97568	7.02e-05	0.00112458
ARHGAP18	2027.05	0.45534	0.114577	3.97411	7.06e-05	0.00112987
ADM	877.968	0.339732	0.0855116	3.97294	7.1e-05	0.00113197
PECR	716.07	0.410497	0.103323	3.97294	7.1e-05	0.00113197
PPIH	570.924	-0.479967	0.120809	-3.97293	7.1e-05	0.00113197
VAMP2	836.586	0.444581	0.111936	3.97176	7.13e-05	0.00113641
ALCAM	10746.8	0.406434	0.102461	3.96671	7.29e-05	0.00115955
ADAMTS12	583.054	-0.62229	0.157248	-3.95739	7.58e-05	0.00120329
SCARB1	2718.07	0.394469	0.099699	3.9566	7.6e-05	0.00120604
DNAJB9	1409.88	0.288757	0.0730393	3.95345	7.7e-05	0.00122081
ATOSA	1021.3	0.398029	0.100746	3.95081	7.79e-05	0.00123309
GRIK2	954.908	-0.584572	0.147997	-3.9499	7.82e-05	0.00123528
PALM2AKAP2	2600.96	-0.560401	0.1419	-3.94927	7.84e-05	0.0012373
ENSG00000289194	261.773	-0.614241	0.155574	-3.94822	7.87e-05	0.00124148
CHMP1B	2090.66	0.288239	0.0730205	3.94736	7.9e-05	0.00124467
LIMK2	204.726	-0.729441	0.184929	-3.94444	8e-05	0.00125741
LINC01572	26.6154	-1.61805	0.410603	-3.94068	8.13e-05	0.00127473
CHAC2	397.302	-0.413335	0.104917	-3.93962	8.16e-05	0.00127907
GNG11	5252.46	0.269695	0.0684617	3.93935	8.17e-05	0.00127923
RALGPS2	1583.42	-0.501499	0.127336	-3.93839	8.2e-05	0.00128296
TMEM209	1627.96	0.3419	0.086817	3.93817	8.21e-05	0.00128296
ZNF273	139.404	-0.59528	0.151344	-3.93329	8.38e-05	0.0013054
PPP2R5D	1182.41	-0.330632	0.0840743	-3.93262	8.4e-05	0.00130773
PAQR5	5696.1	0.317472	0.0808002	3.9291	8.53e-05	0.00132307
PON3	518.958	0.391834	0.0997796	3.92699	8.6e-05	0.0013334
GM2A	1170.84	0.288686	0.073541	3.92551	8.65e-05	0.00133767
ACTBL2	29.0296	-1.34942	0.343817	-3.92482	8.68e-05	0.00134015
KIF22	1532.89	-0.436072	0.111137	-3.92372	8.72e-05	0.00134497
EPHA5	946.384	-0.43294	0.110501	-3.91796	8.93e-05	0.0013742
SUV39H2	824.894	-0.433417	0.110627	-3.91783	8.94e-05	0.0013742
PSRC1	280.927	-0.665353	0.169886	-3.91647	8.99e-05	0.00138062
TXNDC16	220.951	0.578226	0.147656	3.91605	9e-05	0.00138157
FERMT2	3647.69	-0.443606	0.113347	-3.91371	9.09e-05	0.00139239
ENSG00000266642	57.6841	1.2288	0.31407	3.9125	9.13e-05	0.00139712
LTBP2	1061.29	-0.407834	0.104249	-3.9121	9.15e-05	0.00139758
CWF19L1	907.444	-0.516502	0.132047	-3.91149	9.17e-05	0.00139977
CKLF	532.755	-0.394091	0.100816	-3.90902	9.27e-05	0.00141277
GJA1	4262.27	-0.336337	0.0861549	-3.90386	9.47e-05	0.0014404
DTX4	645.781	0.63667	0.163119	3.9031	9.5e-05	0.00144357
DSE	874.641	-0.364618	0.0935044	-3.89948	9.64e-05	0.00146364
CS	11449.3	0.2873	0.0737296	3.89667	9.75e-05	0.00147808
RBM15-AS1	18.9849	1.56741	0.402318	3.89595	9.78e-05	0.00148104
RAB5B	3318.12	0.298443	0.0766797	3.89208	9.94e-05	0.00150199
AP1S2	711.514	-0.332721	0.0854993	-3.89151	9.96e-05	0.00150407
ACYP2	180.783	0.50143	0.129079	3.88469	0.000102462	0.00154543
SORT1	2246.38	0.293536	0.0756217	3.88163	0.000103757	0.00156237
THBS1	3892.8	-0.368608	0.0949636	-3.88157	0.000103785	0.00156237
NEIL3	890.539	-0.528847	0.13639	-3.87745	0.000105557	0.00158599
CPS1	35202.4	0.387953	0.10012	3.87488	0.000106679	0.00159977
TP53I11	1214.42	0.45732	0.118039	3.87432	0.000106922	0.00160189
AREG	746.128	-0.785875	0.203202	-3.86746	0.000109973	0.0016413
F5	73.2959	0.966709	0.250526	3.85872	0.000113984	0.00169792
UBE2T	1089.28	-0.322383	0.0835692	-3.85768	0.000114466	0.00170347
ALAS1	1878.03	0.267084	0.0692455	3.85707	0.000114756	0.00170617
CYP1B1	4272.63	0.436086	0.113131	3.8547	0.000115871	0.0017211
LUC7L	751.796	-0.450866	0.117023	-3.85281	0.000116772	0.00173016
POPDC3	159.169	-0.569937	0.148035	-3.85001	0.000118114	0.00174778
ENSG00000289697	418.26	1.01836	0.264556	3.84931	0.000118453	0.00175113
MROH6	78.3101	-0.954956	0.24826	-3.8466	0.000119768	0.0017689
FBXO28	2186.33	-0.364061	0.0947345	-3.84296	0.000121559	0.00179366
CTSF	581.551	0.546711	0.142444	3.83807	0.000124007	0.00182805
CRELD1	336.157	0.431037	0.112543	3.82998	0.000128153	0.00188206
RELB	426.093	-0.811918	0.212221	-3.82581	0.000130343	0.00191243
FBN1	2084.85	-0.383493	0.100256	-3.82513	0.000130702	0.00191412
PHEX	158.34	0.896721	0.234429	3.82513	0.000130703	0.00191412
AIFM2	1668.43	0.351781	0.0920588	3.82127	0.000132767	0.00194071
SLC1A4	860.845	0.452646	0.118448	3.82147	0.000132657	0.00194071
GUCY1A2	155.715	1.13321	0.296666	3.81983	0.000133544	0.00195024
ITGB6	447.746	-0.484911	0.126992	-3.81845	0.000134293	0.00195935
RASGRP3	144.386	-1.02568	0.268755	-3.81642	0.0001354	0.00197182
GYS1	1564.01	0.469964	0.123166	3.81571	0.000135793	0.0019757
EFR3B	610.877	-0.639343	0.167599	-3.81473	0.000136333	0.00198171
GLB1	2251.77	0.371495	0.0974207	3.8133	0.000137123	0.00199134
ATAD2	5229.28	-0.323279	0.084782	-3.81306	0.000137258	0.00199145
PCDHA4	451.164	0.501653	0.13176	3.80733	0.000140473	0.00203056
RAD23A	2205.71	0.358614	0.094209	3.80658	0.0001409	0.00203484
CTBS	558.444	0.391616	0.102948	3.80403	0.00014236	0.00205214
ABHD14A	103.324	0.701812	0.184516	3.80353	0.000142651	0.00205444
APLP1	1007.27	0.411621	0.10844	3.79583	0.000147148	0.00210948
DTX2P1	54.6694	-0.986674	0.260273	-3.79092	0.000150092	0.00214381
ENSG00000291113	1279.12	-0.433519	0.114355	-3.79098	0.000150055	0.00214381
OGFRL1	3984.06	-0.337207	0.0889665	-3.79026	0.000150487	0.0021475
PIGV	279.728	0.532594	0.140606	3.78784	0.000151963	0.00216461
PIERCE2	90.794	0.968407	0.256226	3.7795	0.000157143	0.00223229
PPP1R14A	214.687	-0.586057	0.155088	-3.77888	0.000157535	0.00223582
SPRY1	60.0566	1.19521	0.316327	3.77841	0.000157834	0.00223803
ZNF865	477.709	0.428664	0.113594	3.77365	0.000160879	0.00227501
GCLM	8622.15	-0.487952	0.129651	-3.76359	0.000167493	0.00236427
SGCB	2073.51	0.415404	0.110619	3.75526	0.000173163	0.0024355
NUDT8	119.369	0.675758	0.179976	3.75471	0.000173544	0.00243867
ENSG00000287839	324.528	0.397182	0.106074	3.7444	0.000180823	0.00253185
SSR3	7419.57	-0.328649	0.0877783	-3.74408	0.000181055	0.00253282
SLIT3	973.811	-0.402531	0.10777	-3.7351	0.000187641	0.00261094
CLSTN2	180.368	0.559832	0.149976	3.73282	0.000189349	0.00263002
TGFBR2	7524.57	0.268292	0.0718836	3.73231	0.000189732	0.00263299
PIF1	124.571	-1.15818	0.310462	-3.7305	0.000191099	0.00264962
DEPTOR	95.9343	0.611026	0.163863	3.72887	0.000192337	0.00266323
MSC-AS1	262.009	-0.575129	0.154241	-3.72876	0.000192422	0.00266323
ARID5B	505.065	0.741358	0.198899	3.72731	0.000193531	0.00267384
BMPR1B	1121.31	0.342717	0.0920761	3.7221	0.000197573	0.00272487
ELMO1	284.688	0.505244	0.13577	3.72133	0.000198176	0.00273078
TCTA	825.956	0.630033	0.169327	3.7208	0.000198589	0.00273405
NPY5R	152.666	0.624507	0.167984	3.71767	0.000201069	0.00276091
TCN2	162.717	0.547063	0.147148	3.71777	0.00020099	0.00276091
CHN2	62.5117	0.963494	0.259187	3.71738	0.000201302	0.00276168
SGO2	1380.7	-0.440975	0.118696	-3.71516	0.000203074	0.00278111
VPS9D1	222.411	0.581727	0.156575	3.71532	0.000202945	0.00278111
CASP3	1005.34	-0.388713	0.104684	-3.71319	0.000204665	0.00279554
S100A3	363.982	-0.498118	0.134283	-3.70946	0.000207701	0.00283453
ENSG00000250644	473.674	0.974131	0.262659	3.70873	0.0002083	0.00284022
VWA8	1662.29	0.443972	0.119763	3.70708	0.000209664	0.00285633
CREG2	139.834	-0.727104	0.196227	-3.70543	0.00021103	0.00286994
PCDHGA7	182.497	0.519068	0.140164	3.70329	0.000212821	0.00289178
METTL2A	1131.3	-0.345779	0.0933841	-3.70276	0.000213263	0.00289526
OAS3	3359.91	-0.596236	0.161122	-3.70052	0.000215155	0.00291335
FAM210B	802.665	0.323683	0.0874915	3.69959	0.000215945	0.00292151
ANTXR2	186.249	0.839553	0.227106	3.69675	0.000218376	0.00295186
NNT	2574.46	0.35088	0.0949909	3.69383	0.000220905	0.00298346
SPP1	49790.3	0.537146	0.14554	3.6907	0.000223636	0.00301513
CA5BP1	260.749	-0.473694	0.128569	-3.68437	0.000229269	0.00308575
CPNE1	2207.67	-0.691944	0.187859	-3.68332	0.000230213	0.00309579
COL1A1	125.594	-0.862029	0.234134	-3.68178	0.000231613	0.00311194
HNRNPA3	12113.4	-0.490079	0.133238	-3.67822	0.000234869	0.00315027
ATP6AP1-DT	74.651	0.76454	0.207935	3.67682	0.000236159	0.00316485
IPO4	2563.54	-0.325992	0.0886802	-3.67604	0.000236887	0.00317189
NNMT	3872.55	-0.37822	0.102932	-3.67445	0.000238362	0.00318346
DHRS7	2088.43	0.275196	0.0749496	3.67174	0.000240901	0.00321188
PRRT3-AS1	66.3305	-0.805567	0.219448	-3.67088	0.000241721	0.00322006
TGFB1I1	271.87	-0.70798	0.192989	-3.66849	0.000243984	0.00324468
TMEM156	865.199	0.455144	0.124066	3.66855	0.000243931	0.00324468
CHKA	1070.48	0.422644	0.115239	3.66754	0.000244896	0.00325403
NCEH1	4166.16	0.37726	0.102928	3.66529	0.000247061	0.00327722
C1orf43	5445.68	0.371465	0.101365	3.66463	0.000247697	0.00328287
CORO2B	61.3028	-0.929166	0.253786	-3.66123	0.000251011	0.00331423
TFIP11-DT	62.6909	-0.910376	0.248642	-3.66139	0.000250853	0.00331423
TNFSF9	587.497	0.467267	0.127637	3.6609	0.000251335	0.00331423
WDR72	1791.64	0.28896	0.0789288	3.66103	0.000251208	0.00331423
FANCA	755.245	-0.564174	0.154299	-3.65637	0.000255817	0.00336764
IFNAR1	2484.41	0.312247	0.0854103	3.65585	0.00025633	0.00337156
MTARC2	513.42	0.47121	0.129029	3.65196	0.000260251	0.00341578
ITGB8	275.568	0.396938	0.108737	3.65045	0.000261777	0.00343165
LGR4	8577.57	0.270106	0.0739989	3.65013	0.000262107	0.0034331
VSIR	626.521	0.821142	0.224981	3.64984	0.000262407	0.00343414
NCAM1	517.626	0.629186	0.172871	3.63963	0.000273027	0.00355823
CDR2	1222.4	-0.341	0.0938134	-3.63487	0.000278119	0.00361856
ENSG00000279501	29.527	-1.61211	0.443645	-3.63378	0.000279295	0.00363076
CDH4	174.297	-0.71945	0.198026	-3.63312	0.000280017	0.00363417
ARHGAP20	69.7202	0.781776	0.215422	3.62904	0.00028448	0.00368292
GALNTL6	84.8299	0.918073	0.252978	3.62907	0.000284449	0.00368292
DHX57	1387.3	-0.349679	0.0964081	-3.62707	0.000286659	0.00370499
DNAJB11	2826.07	-0.359227	0.0991007	-3.62487	0.000289109	0.00373048
ETNK2	45.6395	-1.29868	0.358385	-3.62369	0.000290429	0.00374443
GREM2	54.9123	1.01091	0.279045	3.62276	0.000291479	0.00375487
GNB4	1640.63	-0.333328	0.0920965	-3.61933	0.000295368	0.00379558
ERG28	806.041	0.406369	0.112298	3.61865	0.00029614	0.00380236
MAP3K3	891.399	0.372109	0.102897	3.61633	0.00029881	0.0038335
RETREG1	643.268	0.40271	0.111376	3.61576	0.000299464	0.00383874
ZWILCH	2768.83	-0.382204	0.10584	-3.61114	0.000304859	0.0038983
AAK1	2462.24	0.355788	0.0986186	3.60772	0.000308901	0.00394445
HIVEP3	132.489	-0.863938	0.239487	-3.60745	0.000309225	0.00394445
ANAPC7	2315.69	-0.375794	0.104235	-3.60524	0.000311859	0.0039748
ANGPT1	63.8454	1.24404	0.34519	3.60391	0.000313461	0.00399197
COL6A1	136.214	-0.541387	0.150436	-3.59879	0.000319704	0.00406155
NRXN3	673.728	-0.411175	0.114277	-3.59804	0.000320618	0.00406985
PCOLCE2	240.944	-0.687689	0.191241	-3.59593	0.000323236	0.00409642
JPH1	106.559	-0.796887	0.221738	-3.59382	0.000325868	0.00412643
GJB1	21.2619	1.46115	0.406746	3.59229	0.000327789	0.00414185
SH3PXD2A	334.666	0.638607	0.177757	3.59259	0.000327409	0.00414185
TYW5	393.255	-0.395722	0.110162	-3.5922	0.000327898	0.00414185
ZYG11A	148.194	-0.631725	0.17587	-3.592	0.000328146	0.00414185
IL3RA	118.443	0.908559	0.253123	3.5894	0.000331445	0.00418011
SMPDL3A	145.246	0.590115	0.164462	3.58815	0.000333038	0.00419681
B4GALT4	1941.55	0.337091	0.0940129	3.58558	0.000336324	0.00423481
ZNF704	909.561	0.558692	0.155993	3.58152	0.000341607	0.00429441
PIGP	365.09	0.421302	0.117648	3.58103	0.000342236	0.00429541
MCTP1	532.284	0.551507	0.154024	3.58066	0.000342727	0.00429812
RAB3A	59.9925	0.915592	0.25605	3.57584	0.000349104	0.00437107
TRDMT1	221.23	-0.754979	0.211175	-3.57514	0.000350047	0.00437587
SLC23A1	99.7296	0.84591	0.236823	3.57191	0.000354391	0.00442309
FADS1	17040	0.325967	0.0912812	3.57102	0.000355595	0.00443104
DHRS3	1294.73	0.272439	0.0763309	3.56918	0.000358097	0.00445866
ARRB1	336.939	0.898204	0.251757	3.56774	0.000360071	0.00447255
SCNN1A	510.256	0.427554	0.119838	3.56777	0.000360028	0.00447255
SYT1	594.316	0.418255	0.117231	3.56779	0.000360001	0.00447255
PALM3	28.7315	-1.59509	0.447494	-3.5645	0.000364552	0.00451744
ALDH1A3-AS1	99.9394	-1.02362	0.287566	-3.55959	0.000371439	0.00459549
PWWP3A	710.256	-0.530206	0.149001	-3.55841	0.000373104	0.00461244
AIG1	622.96	0.457128	0.12855	3.55602	0.00037651	0.00464719
WIPF1	726.252	-0.471322	0.132535	-3.55622	0.000376233	0.00464719
PDK3	1608.51	0.447934	0.126062	3.55328	0.000380465	0.0046923
DOCK2	56.9887	-1.30592	0.367703	-3.55157	0.000382943	0.00471914
C10orf55	23.6836	-1.51157	0.42565	-3.55121	0.00038347	0.00472147
CACNA1I	24.942	-3.48408	0.981149	-3.55102	0.000383736	0.00472147
NECTIN3	3395.25	0.363528	0.102379	3.55081	0.000384041	0.0047215
GPI	42650.8	0.550369	0.155125	3.54791	0.000388308	0.00476645
SPRY3	106.671	0.632477	0.17839	3.54548	0.000391892	0.00479914
HES1	390.113	0.357149	0.100744	3.5451	0.000392458	0.0048023
SERPINB5	125.643	-0.564686	0.159317	-3.54441	0.000393495	0.00481124
GINM1	1543.66	0.263904	0.0744659	3.54396	0.000394162	0.00481561
INO80C	769.508	0.307292	0.0867269	3.54321	0.000395289	0.00482184
PCGF2	936.977	0.285325	0.0805268	3.54323	0.000395255	0.00482184
RBKS	422.165	-0.440696	0.124516	-3.53928	0.000401219	0.00489036
SLITRK6	20.8688	1.81388	0.512581	3.53872	0.000402074	0.00489697
ABCF2	1819.9	-0.456915	0.129211	-3.53619	0.000405949	0.00492922
AGTR1	34.244	1.04258	0.294828	3.53622	0.000405896	0.00492922
ANXA11	4720.55	0.377397	0.106725	3.53616	0.000405984	0.00492922
ITGB3	49.8161	-1.22244	0.345679	-3.53635	0.00040569	0.00492922
LRRK2	1101.01	0.531585	0.150375	3.53506	0.000407677	0.00494593
DISC1	33.0402	-1.17863	0.333604	-3.53303	0.000410819	0.00497949
LINC01836	398.439	0.56415	0.159686	3.53287	0.000411081	0.00497949
ANK3	261.762	1.38001	0.390853	3.53076	0.000414363	0.00501536
RAB31	2616.55	0.36229	0.102685	3.52815	0.000418474	0.00505729
SRD5A3	407.45	0.431138	0.122245	3.52685	0.000420535	0.00507827
TMEM132A	999.156	-0.499166	0.141629	-3.52446	0.000424341	0.00511632
TCF3	1677.83	-0.364596	0.103478	-3.52341	0.000426035	0.00512884
KLF9	183.815	0.47407	0.134577	3.52268	0.000427203	0.00513893
ACTN4	44298.6	-0.32987	0.0936642	-3.52184	0.000428564	0.00515134
CTDSPL	367.505	0.598898	0.170321	3.51629	0.000437616	0.00524144
SELENOM	211.189	-0.438559	0.124713	-3.51656	0.000437178	0.00524144
VRK1	1026.65	-0.38842	0.110647	-3.51045	0.000447348	0.00534833
TRAM2-AS1	148.883	0.615554	0.175366	3.51011	0.000447918	0.00535104
SMIM6	57.2907	1.01396	0.289193	3.50617	0.000454602	0.0054226
GLDC	646.577	-0.382075	0.108989	-3.50561	0.000455557	0.00542985
LYRM9	48.3095	0.830915	0.237149	3.50377	0.000458729	0.00546349
ULBP1	159.521	0.903672	0.258461	3.49636	0.000471655	0.00561316
TOB1	6908.52	0.445216	0.127426	3.49392	0.000475981	0.00566034
AUNIP	214.354	-0.496028	0.141998	-3.49319	0.000477279	0.00567145
ENSG00000291045	96.5126	-0.660689	0.189204	-3.49194	0.000479535	0.0056896
GNPTG	528.882	0.517203	0.14811	3.49202	0.000479384	0.0056896
PCSK1N	245.302	0.599703	0.171919	3.48829	0.000486114	0.0057442
VEGFB	702.724	0.394629	0.113134	3.48817	0.000486342	0.0057442
VSTM2L	182.413	0.595117	0.170631	3.48775	0.000487108	0.00574891
RASSF3	1417.5	-0.336337	0.0964516	-3.48711	0.000488276	0.00575834
FRMD6	1040.12	-0.63902	0.183293	-3.48632	0.000489709	0.00577088
SLC35E3	819.36	0.385588	0.110608	3.48609	0.000490129	0.00577148
ETV1	523.928	0.619773	0.177896	3.4839	0.000494161	0.00580583
ENSG00000238142	113.118	0.667166	0.191552	3.48296	0.000495909	0.00581762
RTL5	188.242	0.526277	0.151192	3.48086	0.000499803	0.00584575
IFI27	41.6707	-2.32208	0.667395	-3.47931	0.000502699	0.00587523
ENSG00000274333	719.325	-0.5016	0.144215	-3.47815	0.000504882	0.00589633
MPDU1	1532.63	0.321039	0.0923405	3.47668	0.000507654	0.00592427
ACP2	570.989	0.427516	0.123008	3.47552	0.000509864	0.00594562
EZH2	1494.75	-0.51916	0.149427	-3.47434	0.000512106	0.00596286
KIF13B	1106.66	0.300606	0.0865186	3.47447	0.000511872	0.00596286
IGF2BP3	268.926	-0.651675	0.187611	-3.47354	0.000513645	0.00597633
CAVIN1	11773.1	-0.401163	0.115515	-3.47282	0.000515014	0.0059878
SLC25A12	782.005	0.388474	0.111969	3.46949	0.000521455	0.00605369
AK4	827.159	0.577604	0.166563	3.46778	0.000524785	0.0060833
XBP1	3120.46	0.284947	0.0821885	3.467	0.00052631	0.00609645
GREM1	35.0453	1.63504	0.471707	3.46622	0.000527825	0.00610948
GPR37	425.195	0.565206	0.163071	3.46602	0.000528226	0.00610959
PORCN	341.939	0.400284	0.115781	3.45725	0.000545726	0.00629801
DCAF13	2795.13	-0.328362	0.0950175	-3.45581	0.000548639	0.00632697
TRIM68	451.062	0.382776	0.110773	3.45549	0.000549284	0.00632973
MAN1C1	38.6226	1.16713	0.338133	3.45167	0.000557118	0.00640584
IDH2	645.596	0.614971	0.178321	3.44867	0.000563349	0.00647272
IGFBP4	19704.1	0.266661	0.0773339	3.44818	0.000564383	0.00647507
ZBTB44	2477.29	0.325063	0.0944966	3.43994	0.00058184	0.00666557
HASPIN	506.817	-0.444295	0.129178	-3.43939	0.000583027	0.00667008
LDHD	45.9842	1.01761	0.295987	3.43802	0.000585979	0.00669825
TNS4	11176.8	-0.333945	0.0972652	-3.43335	0.000596178	0.00680487
BCAT1	855.638	-0.419236	0.122154	-3.43203	0.000599078	0.00683299
PSME3	8665.31	-0.351926	0.102548	-3.43182	0.000599549	0.00683338
FBLN1	589.594	0.478464	0.139526	3.42921	0.000605336	0.0068943
KRT4	33.1993	0.973572	0.283926	3.42896	0.000605901	0.00689572
ARRDC3	2070.96	0.3195	0.0932299	3.42701	0.000610261	0.00693522
ITFG1	2768.91	0.484881	0.141502	3.42668	0.000611016	0.00693876
ATG7	623.604	-0.525874	0.153508	-3.4257	0.000613214	0.00695867
DCP2	1232.19	-0.418541	0.12226	-3.42335	0.000618541	0.00701403
ENSG00000224985	70.0289	0.702151	0.205162	3.42242	0.000620652	0.00703286
EVI2B	22.9821	1.77862	0.52006	3.42003	0.000626131	0.0070898
IFNE	99.2357	-0.684184	0.200209	-3.41735	0.000632339	0.00714973
RFLNB	537.309	-0.375179	0.109783	-3.41746	0.00063208	0.00714973
GORAB	307.621	-0.529971	0.155119	-3.41654	0.000634229	0.00716591
IGFBP5	86.5927	0.752062	0.220156	3.41604	0.000635392	0.00717237
PLS1	2393.7	0.284819	0.0833805	3.4159	0.000635718	0.00717237
ALDH3A1	27616.1	0.532743	0.156007	3.41486	0.000638154	0.00718947
UBAC2-AS1	32.6308	-1.14959	0.336744	-3.41385	0.000640519	0.00721091
BTN2A1	631.431	0.366183	0.107292	3.41296	0.000642606	0.007224
GPR137B	442.748	0.430559	0.126228	3.41097	0.000647327	0.0072562
FAM72D	443.912	-0.440152	0.129115	-3.40899	0.000652027	0.00730364
COMMD10	1053.69	-0.322848	0.0947218	-3.40838	0.000653507	0.00730974
FAM72C	421.616	-0.667979	0.195974	-3.40852	0.000653173	0.00730974
ENSG00000257386	20.0043	-2.80153	0.822008	-3.40815	0.000654055	0.00731063
ENSG00000284946	432.059	-0.540183	0.158565	-3.40671	0.000657518	0.00734409
ARSG	169.922	0.49381	0.145154	3.40196	0.000669035	0.00745142
PRR3	391.098	-0.467429	0.137397	-3.40203	0.000668873	0.00745142
PRG4	83.7245	1.36671	0.401984	3.39993	0.000674042	0.0074965
H6PD	934.106	0.45297	0.133247	3.39947	0.000675174	0.00750375
PTGS2	2710.21	0.62944	0.185258	3.39764	0.000679702	0.0075487
MIR4435-2HG	863.562	-0.368984	0.108653	-3.39597	0.000683856	0.00758944
CEND1	273.603	0.444913	0.131023	3.39569	0.00068456	0.00759187
OTUB2	133.007	-0.669449	0.197362	-3.39199	0.000693871	0.00767877
ODF2	1378.48	-0.437721	0.129138	-3.38956	0.00070005	0.00773619
TBC1D2	3484.17	0.529558	0.156271	3.38873	0.000702182	0.00775427
TMEM8B	257.924	0.654459	0.193278	3.38609	0.000708951	0.00781869
ABCA8	179.741	0.97792	0.288917	3.38477	0.00071237	0.0078446
ARSB	1115.82	0.316829	0.0936439	3.38334	0.000716098	0.00788011
MIA2	2740.83	0.321473	0.0950608	3.38176	0.000720225	0.00791437
TMEM53	132.094	0.624262	0.184695	3.37996	0.000724972	0.00796094
RNF138	764.313	-0.462303	0.136949	-3.37574	0.000736165	0.00807817
CFD	618.761	0.577197	0.17111	3.37325	0.000742863	0.00813453
ZNF8-ERVK3-1	84.9774	-0.810433	0.2403	-3.37259	0.000744651	0.0081484
TUBB6	1606.57	-0.348628	0.103387	-3.37208	0.000746032	0.0081578
C1orf115	534.003	0.304192	0.0902204	3.37165	0.000747192	0.00816477
UBE2E3	820.505	-0.358287	0.106299	-3.37057	0.000750131	0.00819116
HRH2	73.0314	-0.809497	0.240234	-3.36962	0.000752712	0.00820787
AQP1	24.1103	-1.53967	0.45719	-3.36767	0.000758062	0.00824894
NFKB1	1194.24	-0.333436	0.0990099	-3.36771	0.000757965	0.00824894
ATAD5	1024.73	-0.479011	0.142289	-3.36646	0.000761385	0.00827394
DMTN	1973.94	0.477945	0.141973	3.36645	0.000761418	0.00827394
SPTSSA	7109.65	0.423821	0.126038	3.36265	0.000771982	0.0083829
ENSG00000285625	18.8429	-2.86603	0.852433	-3.36217	0.000773321	0.00839161
DLEU2	205.905	-0.559766	0.166602	-3.35991	0.000779691	0.00844314
FSD1	104.753	-0.754206	0.224471	-3.35993	0.000779622	0.00844314
STIP1	9386.7	-0.407875	0.12141	-3.35948	0.00078089	0.00845027
METRNL	275.959	0.469898	0.139964	3.35729	0.000787113	0.00851172
EFHB	119.818	0.780222	0.232441	3.35665	0.000788929	0.00852214
ZNF395	610.657	0.451614	0.134546	3.35657	0.000789168	0.00852214
FKBP1B	44.0669	-1.17984	0.35208	-3.35105	0.000805065	0.00867583
NRSN2-AS1	352.115	0.590318	0.176173	3.35079	0.000805811	0.00867788
LIN28B	209.384	-0.515497	0.153869	-3.35024	0.000807423	0.00868925
TCIM	4046.94	-0.34968	0.104412	-3.34903	0.000810948	0.00872118
P3H2	687.045	-0.544155	0.162524	-3.34815	0.000813537	0.008731
TNC	121.443	-0.79939	0.238743	-3.34832	0.000813026	0.008731
PRIMPOL	307.965	-0.427908	0.127814	-3.3479	0.000814275	0.00873292
GLG1	5570.73	0.28164	0.0841919	3.34522	0.000822169	0.00881153
SEMA3B	849.288	0.524765	0.157048	3.34144	0.000833464	0.00892034
NGEF	158.925	-0.752654	0.225315	-3.34045	0.000836433	0.008946
PCDHGA2	62.6186	0.717052	0.214862	3.33727	0.000846057	0.00903656
KLF2	259.393	1.25836	0.377537	3.33309	0.000858887	0.00916107
ZFP28	164.526	0.625641	0.187725	3.33275	0.000859925	0.00916164
CNTNAP3	2556.22	0.306414	0.0919814	3.33126	0.000864536	0.00920248
VASP	2801.78	-0.41474	0.124543	-3.3301	0.000868144	0.00923459
THAP2	229.786	-0.413993	0.124337	-3.32962	0.000869658	0.00924441
FAM149A	142.726	0.733543	0.220347	3.32904	0.000871472	0.00925738
C19orf54	803.677	0.454239	0.136608	3.32513	0.000883774	0.00937533
CNST	898.607	0.337864	0.101609	3.32515	0.000883705	0.00937533
BCAN-AS1	163.91	0.510624	0.153657	3.32314	0.000890101	0.00942964
S100A2	68.7401	-0.859592	0.258906	-3.32009	0.000899876	0.00951211
ADAP1	49.0965	1.66685	0.502265	3.31866	0.000904504	0.00953921
PCSK7	627.365	-0.573352	0.173027	-3.31365	0.000920853	0.00967019
AXL	5731.77	-0.488508	0.1475	-3.31192	0.000926587	0.00971083
ZNF202	307.779	-0.598796	0.180844	-3.31111	0.000929266	0.00973238
ATG4A	541.325	0.426124	0.128731	3.31019	0.00093234	0.00975803
AIP	645.706	0.317825	0.0960552	3.30877	0.000937058	0.00980084
SETBP1	241.314	0.512355	0.154882	3.30804	0.000939518	0.00982001
ZNF613	109.11	0.672706	0.203367	3.30784	0.000940195	0.00982052
ADA	398.316	-0.515521	0.156066	-3.30323	0.00095579	0.00997008
ENSG00000230882	36.5296	0.963023	0.291813	3.30014	0.000966368	0.0100737
CCDC138	321.561	-0.645403	0.195751	-3.29707	0.000977008	0.0101596
ZNF595	586.894	0.293661	0.0890734	3.29684	0.000977783	0.0101596
IGFL1P1	104.629	0.590282	0.179071	3.29635	0.000979508	0.01017
ENSG00000268643	42.7472	-2.02174	0.614063	-3.2924	0.000993355	0.0103
FAM222B	876.677	0.265997	0.0807968	3.29217	0.000994157	0.0103015
PLPP3	1222.8	0.347329	0.1056	3.28911	0.00100506	0.0104007
KIF3C	1774.3	-0.468795	0.142575	-3.28806	0.0010088	0.0104325
PTPN21	991.774	-0.358599	0.109069	-3.28783	0.00100962	0.0104341
CEACAM5	1006.39	0.630415	0.19177	3.28734	0.00101138	0.0104385
TMEM127	2440.38	0.384706	0.117022	3.28747	0.00101092	0.0104385
ENSG00000267059	533.788	0.487888	0.148431	3.28697	0.0010127	0.0104452
IQGAP3	1303.71	-0.336014	0.102246	-3.28633	0.00101503	0.0104623
RAB26	100.336	0.730654	0.222382	3.28558	0.00101773	0.0104833
SOCS2-AS1	53.4474	-0.86729	0.264131	-3.28357	0.00102502	0.0105514
ENSG00000256802	171.842	-0.562076	0.171219	-3.28279	0.00102784	0.0105734
NLRP2	2638.16	-0.32636	0.0994251	-3.28247	0.00102903	0.0105786
PIGS	1696.59	0.342697	0.104428	3.28165	0.00103203	0.0105886
TRABD2A	311.747	-0.471044	0.143556	-3.28127	0.00103342	0.010596
DYSF	46.5333	-1.26186	0.384897	-3.27844	0.00104382	0.0106886
LINC02331	350.857	-0.380453	0.116077	-3.27759	0.00104698	0.0107078
RNF220	948.421	0.351029	0.1071	3.27756	0.00104707	0.0107078
EZH1	532.046	0.411574	0.125662	3.27526	0.00105564	0.0107814
ARPIN-AP3S2	1164.58	0.266585	0.0814009	3.27496	0.00105675	0.0107857
TCP11L2	191.221	0.602171	0.183981	3.273	0.00106411	0.0108497
TOE1	253.44	-0.392933	0.120084	-3.27215	0.00106733	0.0108723
LIN9	634.753	-0.487104	0.148877	-3.27186	0.00106844	0.0108765
SAT1	6603.89	0.388391	0.118764	3.27028	0.00107442	0.0109302
EDC3	604.449	-0.372297	0.113939	-3.26751	0.001085	0.0110235
BOC	45.3245	1.07467	0.328918	3.2673	0.00108579	0.0110244
MTMR11	229.02	-0.370063	0.113352	-3.26474	0.00109565	0.01111
CCN2	888.419	-0.696763	0.21369	-3.26062	0.00111168	0.0112289
JUN	981.246	-1.00946	0.309575	-3.2608	0.00111099	0.0112289
CYB5R3	1795.29	0.317406	0.0973669	3.2599	0.00111451	0.0112503
CYP2U1	379.899	0.386224	0.118527	3.25852	0.00111994	0.011285
KAT2B	861.05	0.39222	0.120377	3.25827	0.00112093	0.0112858
MTUS1-DT	46.7125	1.08727	0.333766	3.25758	0.00112366	0.011306
CPLANE1	1759.4	0.453739	0.139338	3.25638	0.00112841	0.011332
NRG4	396.429	0.555992	0.170721	3.25672	0.00112706	0.011332
SDK2	25.0147	1.85189	0.568812	3.25572	0.00113105	0.0113512
CYP26B1	632.11	0.613801	0.188604	3.25445	0.00113614	0.0113949
OSTM1	1631.72	0.38933	0.119666	3.25348	0.00114002	0.0114207
BRSK2	217.134	0.581253	0.17868	3.25303	0.00114181	0.0114298
SNAI1	47.6003	-1.0938	0.336411	-3.25138	0.00114845	0.0114889
NAALAD2	35.4663	-0.995519	0.306292	-3.25023	0.00115313	0.0115283
MIR503HG	47.0531	-1.15997	0.357155	-3.2478	0.001163	0.0116047
TOM1L2	1190.51	0.355508	0.109495	3.24679	0.00116714	0.0116386
GULP1	2469.17	0.495395	0.152761	3.24295	0.00118299	0.0117667
NPY6R	146.053	0.836503	0.258027	3.24192	0.00118725	0.011794
SSH1	2596.73	-0.354347	0.109366	-3.24	0.00119529	0.0118588
SNHG26	106.326	-0.721836	0.222943	-3.23776	0.00120473	0.0119449
ACAD9	807.021	-0.351922	0.108738	-3.23643	0.00121033	0.0119763
CBR3	93.4945	-0.663985	0.205168	-3.2363	0.0012109	0.0119763
ENSG00000286070	1206.42	-0.582497	0.179989	-3.23629	0.00121096	0.0119763
KLHL17	92.6906	-0.876424	0.270799	-3.23644	0.00121031	0.0119763
ENSG00000272157	32.8779	1.14412	0.353571	3.23591	0.00121256	0.0119845
INTS10	2147.59	-0.344198	0.106431	-3.23399	0.00122074	0.0120577
DHRSX	1047.77	0.338685	0.104734	3.23378	0.00122164	0.012059
CHL1	440.829	0.906442	0.28039	3.23279	0.00122586	0.0120854
CLDND1	1238.47	0.352404	0.109113	3.22972	0.00123912	0.0122006
C12orf75	943.29	-0.448556	0.1389	-3.22935	0.0012407	0.0122086
SLAMF7	368.202	0.436466	0.135263	3.2268	0.00125182	0.0123025
TCAF1	4095.41	0.292589	0.0907746	3.22324	0.00126748	0.0124485
MOB3B	479.159	-0.384297	0.119277	-3.22188	0.00127352	0.0124921
CORO1B	947.524	0.386731	0.120095	3.2202	0.00128099	0.0125519
DHCR7	2482.88	0.512074	0.159033	3.21993	0.00128224	0.012554
ESRP1	42.786	-1.21731	0.378141	-3.21919	0.00128552	0.0125783
NEU1	715.524	0.402724	0.125119	3.21872	0.00128763	0.0125911
ENSG00000287609	19.7821	-1.33884	0.416462	-3.21479	0.00130542	0.012749
VDR	187.012	-0.558109	0.173781	-3.21157	0.00132013	0.0128847
TACR2	34.1878	1.06097	0.330814	3.20714	0.00134061	0.0130601
CFAP126	215.502	0.487489	0.152113	3.20478	0.00135165	0.0131431
PEAR1	99.8882	-0.968977	0.302352	-3.20479	0.00135159	0.0131431
TIMP4	326.18	0.48638	0.151751	3.20513	0.00135004	0.0131431
ITGB3BP	661.745	-0.382373	0.119338	-3.20412	0.00135477	0.013157
LINC00641	547.439	-0.394166	0.123035	-3.20369	0.00135677	0.0131683
PLIN1	28.3654	1.12765	0.352054	3.20307	0.00135971	0.0131886
TXNDC5	5467.04	-0.352568	0.110106	-3.20209	0.00136435	0.0132254
ENSG00000260007	75.1105	-1.03325	0.322754	-3.20136	0.00136781	0.0132425
SLC6A14	3718.25	0.280682	0.0876723	3.20149	0.00136719	0.0132425
COMMD8	598.359	-0.326533	0.102023	-3.20057	0.00137156	0.0132623
VRK2	1345.11	-0.334829	0.104723	-3.19728	0.00138728	0.0133813
AP3S2	2216.21	0.270282	0.0845577	3.19642	0.00139146	0.0134133
PCDH11X	54.6391	1.03078	0.322623	3.19501	0.00139828	0.0134707
CLDN12	1315.58	0.27166	0.0850507	3.19409	0.00140272	0.0135052
RILP	99.8428	0.596335	0.186819	3.19205	0.00141267	0.0135926
ENSG00000283228	268.098	-0.594256	0.186331	-3.18925	0.00142644	0.0137166
DACT1	22.4382	-1.40525	0.440811	-3.18786	0.00143329	0.0137678
FAR1	4494.73	-0.336576	0.105582	-3.18782	0.00143352	0.0137678
RAD54B	567.939	-0.429555	0.134814	-3.18629	0.00144111	0.0138322
SLFN5	862.964	0.436325	0.136962	3.18574	0.00144386	0.0138501
MGAM	67.2265	1.16324	0.36516	3.18555	0.00144478	0.0138504
TMEM38B	870.297	0.364019	0.114292	3.185	0.00144756	0.0138685
NRAD1	148.959	0.484175	0.152077	3.18376	0.00145374	0.0139192
ANAPC16	2480.68	0.360672	0.113307	3.18313	0.00145694	0.0139413
PLAGL1	497.668	0.476253	0.149676	3.1819	0.00146314	0.0139921
ENSG00000285108	30.4374	-1.12882	0.354811	-3.18146	0.00146536	0.0140047
SEMA7A	27.0924	-1.38356	0.435474	-3.17714	0.00148735	0.0141802
CPQ	146.29	0.487151	0.153351	3.17672	0.00148953	0.0141889
KIAA0319L	1436.92	0.403519	0.127028	3.17661	0.00149008	0.0141889
CYP3A5	457.378	0.43774	0.13786	3.17525	0.00149705	0.0142466
NDRG2	189.486	0.728752	0.229531	3.17496	0.00149857	0.0142524
SCHIP1	55.0258	-1.81303	0.571898	-3.17019	0.00152338	0.0144756
LDLR	4196.09	0.443422	0.139923	3.16904	0.00152946	0.0144847
ENSG00000275234	134.554	0.536257	0.169283	3.16781	0.0015359	0.0145015
HELB	170.927	-0.538316	0.169915	-3.16815	0.00153415	0.0145015
IRS2	2450.49	0.305831	0.0965406	3.1679	0.00153542	0.0145015
C5orf24	3206.65	0.371742	0.117425	3.16577	0.00154671	0.0145772
CDKN2D	102.887	0.597407	0.188699	3.16593	0.00154589	0.0145772
CTSO	240.176	0.64563	0.203991	3.165	0.00155086	0.0145965
ENSG00000289268	251.094	0.411281	0.12995	3.16492	0.00155127	0.0145965
CXCL1	1277.43	-0.720832	0.227883	-3.16316	0.00156066	0.0146684
UGCG	862.858	-0.412984	0.130683	-3.16019	0.00157665	0.0147989
NR1H2	1862.53	0.428762	0.135711	3.15938	0.00158103	0.0148291
CKMT1A	324.396	0.44144	0.139796	3.15775	0.00158992	0.0149035
RP1	26.0351	-1.46491	0.464341	-3.1548	0.00160607	0.0150339
LINC01193	144.803	-0.527449	0.167389	-3.15105	0.00162686	0.015186
TIMP1	2150.92	0.338046	0.107371	3.14838	0.00164179	0.015307
TK1	1958.61	-0.591241	0.187987	-3.14512	0.00166019	0.0154694
NR1H4	149.109	0.705504	0.224368	3.14441	0.00166422	0.0154976
LRRC8C	662.695	-0.483328	0.153757	-3.14346	0.00166962	0.0155387
FAM72A	441.021	-0.462342	0.147108	-3.14287	0.001673	0.0155609
ZNF585A	392.19	0.628694	0.200206	3.14023	0.00168815	0.0156645
ANKRA2	445.481	0.443266	0.141228	3.13865	0.00169731	0.0157082
COL12A1	1193.74	0.328354	0.104626	3.13837	0.00169889	0.0157082
PCSK1	233.717	0.434041	0.138266	3.13917	0.00169427	0.0157082
SLC35A1	398.442	0.338219	0.107762	3.13858	0.00169766	0.0157082
TRAF7	2089.36	0.326833	0.104167	3.13758	0.00170351	0.0157416
ZBTB40	891.662	0.309907	0.0988555	3.13495	0.00171881	0.0158362
IQGAP2	311.374	0.758679	0.24217	3.13283	0.00173129	0.0159336
THBS3	196.393	-0.674525	0.215403	-3.13146	0.00173941	0.0159788
HS3ST3B1	20.4594	1.13016	0.361068	3.13006	0.00174771	0.0160363
PLEKHA6	1055.16	0.390135	0.124708	3.12838	0.00175772	0.0160903
PRDX6	5683.49	-0.32325	0.103328	-3.1284	0.0017576	0.0160903
TTLL6	88.2212	1.32129	0.422326	3.1286	0.00175643	0.0160903
CERT1	1951.19	-0.348039	0.111391	-3.12446	0.0017813	0.0162966
LNCOC1	116.29	0.538702	0.172451	3.12379	0.00178535	0.0163241
PARP16	424.928	0.324064	0.103954	3.11737	0.00182472	0.0166548
SLIRP	1311.26	-0.504543	0.1622	-3.11062	0.00186693	0.0170097
PPARGC1A	2747.76	0.769332	0.247495	3.10848	0.00188054	0.0171044
ENSG00000279970	63.2518	0.73064	0.235178	3.10676	0.00189149	0.017194
CGAS	61.1571	-0.869579	0.280052	-3.10506	0.00190238	0.0172729
MINDY2-DT	34.9486	0.885786	0.285438	3.10325	0.0019141	0.0173591
PLEKHO1	46.1601	-1.09253	0.352543	-3.099	0.00194178	0.0175999
HELZ	2621.41	0.356762	0.115277	3.09481	0.00196937	0.0177881
FOXQ1	479.696	0.46238	0.149477	3.09332	0.00197934	0.0178506
MAIP1	409.624	-0.471008	0.152269	-3.09326	0.00197972	0.0178506
SATB2	234.767	0.388521	0.125679	3.09138	0.0019923	0.0179433
HDAC5	142.877	1.06389	0.344371	3.08938	0.00200573	0.0180331
CKMT1B	283.115	0.674668	0.218492	3.08784	0.00201614	0.0181058
AFF1	4192.64	0.467978	0.151565	3.08764	0.00201752	0.0181079
POLG2	292.81	-0.508206	0.164606	-3.08741	0.00201908	0.0181114
RNF43	1038.8	0.467616	0.151593	3.08468	0.00203769	0.0182574
CABLES1	455.963	0.421017	0.136662	3.08071	0.00206504	0.0184757
RASA3	440.445	0.30482	0.0989535	3.08043	0.002067	0.0184776
MPP2	145.508	-0.680825	0.221051	-3.07995	0.00207034	0.0184969
CBLN2	76.9559	-0.905489	0.294048	-3.0794	0.00207421	0.0185209
BID	718.25	-0.37028	0.120273	-3.07865	0.00207942	0.0185462
CERK	1139.95	0.356534	0.115847	3.07763	0.00208651	0.0185882
BCAM	1888.84	0.521875	0.169612	3.07687	0.00209188	0.0186254
FIGNL1	1276.61	-0.373899	0.121563	-3.07576	0.0020997	0.0186845
CNFN	93.2604	0.59818	0.194562	3.0745	0.00210855	0.0187419
C2CD2	663.315	0.367978	0.119715	3.07378	0.00211363	0.0187731
GSTA4	220.59	0.435784	0.141808	3.07306	0.00211873	0.0187896
AP5M1	3319.26	0.29611	0.0963809	3.07229	0.00212423	0.0188277
ARSD	1032.95	0.342432	0.111513	3.07078	0.00213498	0.0189122
CREBZF	2359.02	-0.346809	0.112957	-3.07028	0.00213858	0.0189334
ENSG00000278727	28.0081	1.0457	0.340658	3.06966	0.00214306	0.0189516
SUSD6	585.866	0.4935	0.160807	3.0689	0.00214851	0.018989
KLHDC7A	438.14	0.379432	0.12365	3.06859	0.00215069	0.0189976
DDX60	448.116	-0.809838	0.264097	-3.06644	0.00216626	0.0191243
FHL2	1289.2	-0.468225	0.152734	-3.06563	0.00217211	0.0191542
ASB9	293.977	-0.390901	0.127555	-3.06456	0.00217992	0.0192123
TSBP1-AS1	29.2548	-1.04191	0.340089	-3.06365	0.00218657	0.01926
PPIC	522.089	0.330684	0.108178	3.05686	0.00223671	0.0196463
ZNF365	60.9711	-0.750149	0.245444	-3.05629	0.00224092	0.0196722
GTF3C2-AS2	234.528	-0.50419	0.165303	-3.0501	0.00228766	0.0200263
CLPTM1L	4651.97	-0.336928	0.110547	-3.04782	0.00230511	0.0201453
ELOVL4	360.716	0.364547	0.119847	3.04177	0.00235188	0.0205195
KLHDC4	607.004	-0.432502	0.142177	-3.04199	0.00235017	0.0205195
TRAPPC6A	188.296	0.615063	0.202195	3.04193	0.00235068	0.0205195
RBPMS2	243.388	0.398	0.130939	3.03959	0.00236902	0.0206345
SLC12A6	957.063	0.362161	0.119142	3.03974	0.00236784	0.0206345
BCL2L12	392.023	-0.606041	0.199445	-3.03864	0.0023765	0.0206857
MUC3A	134.401	-0.661081	0.217686	-3.03685	0.00239063	0.0207764
DHRS13	79.976	0.959368	0.316114	3.03488	0.00240634	0.0208665
ENSG00000247679	112.986	0.545491	0.179721	3.0352	0.00240373	0.0208665
PLCD3	3900.24	0.352333	0.116149	3.03347	0.00241758	0.020918
ABHD6	321.127	0.365793	0.120838	3.02714	0.00246884	0.0212848
BACE2	887.359	0.412463	0.136259	3.02705	0.00246956	0.0212848
CMTM3	612.628	-0.663551	0.21919	-3.02729	0.0024676	0.0212848
PTP4A3	62.863	0.751696	0.248448	3.02556	0.00248171	0.0213424
GOLM1	11320.3	0.365136	0.120725	3.02454	0.00249014	0.0213914
ZNF549	133.337	0.47074	0.155639	3.02456	0.00248994	0.0213914
CRYL1	150.512	0.554681	0.183506	3.02268	0.00250549	0.0215109
HLX	39.3365	-1.2058	0.398939	-3.02252	0.00250681	0.0215109
GAS6-AS1	147.246	0.448101	0.14835	3.02056	0.00252308	0.0216268
TRIM7	148.84	-0.536033	0.177453	-3.02071	0.00252185	0.0216268
DDB2	1200.4	0.338876	0.112257	3.01874	0.00253827	0.0217331
POLE3	3286.7	-0.362854	0.120367	-3.01457	0.00257346	0.0220104
C5AR1	59.1791	0.875092	0.29035	3.01392	0.00257893	0.022045
NQO1	41883.9	0.30047	0.0997161	3.01325	0.00258463	0.0220817
ZNF419	262.503	0.376431	0.125167	3.00742	0.00263474	0.0224607
EME1	316.994	-0.569863	0.189803	-3.00239	0.00267865	0.0227988
TXNRD2	425.131	0.402176	0.133952	3.00238	0.00267877	0.0227988
HRH1	226.418	0.620934	0.206875	3.00149	0.0026866	0.0228529
ZNF594	129.602	-0.582643	0.194146	-3.00105	0.00269047	0.0228734
GRK5	468.524	0.283107	0.094349	3.00063	0.0026942	0.0228927
NFKB2	1434.94	-0.657182	0.219056	-3.00006	0.00269929	0.0229235
PROCA1	34.8368	0.918642	0.306342	2.99875	0.00271089	0.0229845
PSMB9	116.692	-0.623923	0.208077	-2.99852	0.00271298	0.0229897
SPRY4	242.29	0.801432	0.267421	2.99689	0.00272751	0.0230753
LIMD2	22.0096	-1.53398	0.512042	-2.99581	0.00273713	0.0231191
TMEM254	555.687	0.314863	0.105125	2.99514	0.00274322	0.023158
TRAF2	707.061	-0.457586	0.152847	-2.99376	0.00275562	0.0232376
DEPDC1	2543.73	-0.526788	0.176095	-2.99149	0.00277615	0.0233348
FGFR1OP2	955.346	-0.42227	0.141163	-2.99136	0.00277735	0.0233348
FSCN1	3540.51	-0.564905	0.188824	-2.9917	0.00277425	0.0233348
GOLT1A	67.3802	0.816984	0.273117	2.99134	0.0027776	0.0233348
CPEB3	119.137	0.67676	0.226346	2.98993	0.00279042	0.0234174
ZNF420	253.156	0.52938	0.177045	2.99009	0.00278897	0.0234174
COBLL1	808.373	0.477007	0.159608	2.98861	0.00280251	0.0234936
PLCXD2	581.514	-0.599238	0.200814	-2.98405	0.00284462	0.0237447
ENSG00000287001	100.384	-1.39227	0.466605	-2.98382	0.00284672	0.0237495
DMBT1	76.6998	-1.22659	0.41111	-2.98362	0.00284863	0.0237528
GLI2	579.162	-0.544435	0.18259	-2.98174	0.00286614	0.0238828
ACAD10	487.443	0.553973	0.185915	2.97972	0.00288514	0.0239843
ENSG00000264112	494.333	-0.390085	0.130916	-2.97967	0.00288561	0.0239843
VTN	2773.71	0.556951	0.186902	2.97991	0.00288335	0.0239843
TRPM6	299.262	-0.356737	0.119755	-2.97888	0.00289304	0.0240333
PARD6B	428.414	0.421368	0.141578	2.97623	0.00291818	0.0242293
ZC3H12A	347.662	-0.767191	0.257899	-2.97478	0.002932	0.0243182
RNF39	79.1611	0.683545	0.229828	2.97416	0.00293796	0.0243547
ULBP2	182.756	0.423009	0.142301	2.97264	0.00295247	0.024462
ABCB6	531.615	0.356121	0.119811	2.97234	0.00295537	0.0244731
FLYWCH2	721.154	0.332219	0.111835	2.97062	0.00297198	0.0245976
ENSG00000288973	523.908	0.302302	0.101826	2.9688	0.00298961	0.0247173
ENSG00000266088	62.7509	-0.764447	0.257604	-2.96752	0.00300213	0.0247945
GPSM2	1132.01	-0.343957	0.115926	-2.96704	0.00300681	0.0248201
HSPA2	3152.22	0.289466	0.0976234	2.96513	0.00302551	0.02494
USB1	2143.63	-0.403234	0.135995	-2.96507	0.00302613	0.02494
PSEN2	664.659	0.310647	0.104784	2.96463	0.00303046	0.0249626
LIMCH1	16716.6	0.33578	0.11334	2.96259	0.00305061	0.025102
ITGAM	23.9153	1.3568	0.458042	2.96217	0.00305478	0.0251232
EHD4	731.014	-0.439309	0.14838	-2.9607	0.00306945	0.0252305
ANPEP	62.2742	-1.15615	0.390569	-2.96016	0.00307475	0.0252608
IGFL2	124.858	-0.635311	0.214837	-2.95718	0.0031047	0.02548
ASMTL	207.418	-0.472472	0.159819	-2.95629	0.00311363	0.025518
FANCC	747.427	-0.386666	0.130797	-2.95623	0.00311422	0.025518
NFKBID	52.8674	-0.869035	0.294268	-2.95321	0.00314489	0.0257288
ANKRD2	63.2279	-0.996142	0.337505	-2.95149	0.00316246	0.0257781
ENSG00000261487	55.9498	0.757304	0.256524	2.95217	0.00315549	0.0257781
MGAT5	1249.92	0.373664	0.126583	2.95193	0.00315799	0.0257781
MRE11	1308.3	-0.32917	0.111524	-2.95157	0.00316159	0.0257781
MYZAP	193.86	0.66853	0.226487	2.95173	0.00315998	0.0257781
ARHGAP26	2222.89	0.306668	0.10396	2.94986	0.00317914	0.025897
PDP2	714.696	0.468149	0.158708	2.94975	0.00318036	0.025897
PADI1	70.8682	-0.641355	0.217505	-2.94869	0.00319125	0.0259586
DNAH17-AS1	23.6522	-1.20364	0.408284	-2.94805	0.00319783	0.0259851
TMEM225B	45.7613	0.913577	0.309889	2.94808	0.00319753	0.0259851
TOP3B	295.052	-0.419812	0.142423	-2.94763	0.00320216	0.0260067
SH3BP5L	597.875	-0.441618	0.149896	-2.94616	0.00321742	0.0261113
STN1	953.67	0.268889	0.0912704	2.94607	0.00321838	0.0261113
RRAGD	405.136	0.639939	0.217427	2.94323	0.00324803	0.0263245
FHOD3	351.249	-0.470158	0.159782	-2.94249	0.00325582	0.026374
ENSG00000233539	20.7179	1.11068	0.377544	2.94185	0.00326257	0.026415
ENSG00000229425	96.9639	0.574151	0.195273	2.94024	0.00327953	0.0265111
VEGFA	1610.74	0.414691	0.141036	2.94031	0.0032788	0.0265111
NDUFB5	1900.87	0.366878	0.124889	2.93763	0.00330731	0.0267218
TMEM37	89.604	0.622845	0.212083	2.9368	0.00331621	0.0267799
DUS3L	421.432	-0.39216	0.13357	-2.93599	0.0033249	0.0268362
ZNF584-DT	437.01	-0.372468	0.126939	-2.93424	0.00334367	0.0269598
ENSG00000269958	126.523	-0.571484	0.194947	-2.93149	0.00337344	0.0271718
ITGAX	41.945	0.858457	0.292896	2.93093	0.00337949	0.0271824
MT-RNR2	162077	1.062	0.362373	2.93068	0.0033822	0.0271864
CCDC184	126.404	0.489483	0.167102	2.92925	0.00339786	0.0272982
LINC00707	1056.31	-0.461012	0.157471	-2.9276	0.00341593	0.0274293
TSC22D2	948.697	-0.444332	0.151786	-2.92736	0.00341855	0.0274362
ATOX1	525.654	-0.373799	0.127798	-2.92492	0.00344541	0.0276234
CTDSP2	2055.1	0.348264	0.119081	2.92461	0.00344892	0.0276374
PLP2	5808.76	0.416746	0.142524	2.92404	0.00345517	0.0276732
AGPAT1	1213.69	0.26731	0.0914668	2.92248	0.00347258	0.0277842
PTPRU	716.333	0.504532	0.17267	2.92195	0.00347849	0.0278172
DIPK1B	190.455	0.448308	0.153521	2.92018	0.00349834	0.0279474
ZNF197	410.717	0.449113	0.153923	2.91777	0.00352542	0.0281493
CDC42BPG	189.926	0.928369	0.318582	2.91407	0.00356752	0.0284086
CNTROB	723.675	-0.379971	0.1304	-2.91388	0.00356968	0.0284086
PIGG	1284.71	-0.334719	0.114874	-2.9138	0.00357062	0.0284086
ITPR1	364.776	0.695418	0.238705	2.9133	0.00357636	0.0284254
TENM3-AS1	257.839	-0.427729	0.146896	-2.91179	0.0035937	0.0285341
SCPEP1	677.002	0.352616	0.121164	2.91023	0.00361164	0.028662
UGT8	36.9019	-0.934377	0.32113	-2.90966	0.00361824	0.0286998
LURAP1L	396.597	-0.344811	0.118579	-2.90786	0.00363914	0.0288217
UGT1A9	57.9981	-0.723996	0.248973	-2.90793	0.00363832	0.0288217
NPEPL1	719.14	0.280992	0.0968123	2.90244	0.00370271	0.0292362
SLC33A1	2361.97	0.273448	0.0942092	2.90256	0.00370124	0.0292362
DUSP6	264.874	0.778802	0.268614	2.89933	0.00373956	0.0295085
EPHB3	22.1028	1.40642	0.485156	2.8989	0.00374474	0.0295085
GP1BA	123.111	0.539985	0.186267	2.89898	0.00374374	0.0295085
MOSMO	696.535	0.306746	0.105807	2.89911	0.00374225	0.0295085
FAM133A	20.8101	-1.37811	0.475546	-2.89794	0.00375617	0.0295567
PINX1	394.883	-0.329552	0.113716	-2.89803	0.00375515	0.0295567
TRIM69	546.935	0.359315	0.123994	2.89783	0.00375754	0.0295567
TPK1	119.435	0.670917	0.231601	2.89686	0.00376916	0.0295964
PCCB	1012.04	0.26875	0.092795	2.89617	0.00377748	0.0296468
BCL2L11	713.24	-0.334886	0.115665	-2.89532	0.0037877	0.0296972
BMS1P20	263.58	-0.355023	0.122619	-2.89534	0.00378746	0.0296972
PPM1L	251.303	0.481576	0.166368	2.89464	0.00379592	0.0297332
TNFAIP3	327.192	-0.878879	0.303624	-2.89463	0.00379609	0.0297332
ANKRD18B	578.377	-0.751756	0.259798	-2.89362	0.00380833	0.0298141
PTCD2	893.663	-0.409623	0.141593	-2.89295	0.00381641	0.0298553
DHRS2	139.512	-0.74798	0.258661	-2.89174	0.00383119	0.0299481
LGALSL	525.039	0.295921	0.102361	2.89095	0.00384084	0.0300085
GSDMB	46.8374	-1.26746	0.439143	-2.88622	0.00389902	0.0303719
ATP6V1C2	36.2459	-1.01236	0.350821	-2.88569	0.00390562	0.0303854
MICALL1	780.04	-0.340952	0.118149	-2.88577	0.00390453	0.0303854
SLC35D1	868.388	0.332852	0.115385	2.8847	0.00391786	0.0304579
NAT9	416.059	-0.408186	0.141512	-2.88446	0.00392083	0.0304659
ARG2	70.253	0.708778	0.245807	2.88348	0.00393313	0.030516
EIF4G3	3701.41	0.288179	0.099961	2.88291	0.00394017	0.0305402
ERBB3	88.0196	0.694272	0.240858	2.88249	0.0039454	0.0305656
CYRIA	161.071	-0.476137	0.165238	-2.88152	0.00395761	0.0306449
NEK10	64.3059	-0.908063	0.31515	-2.88137	0.00395955	0.0306449
LAMA3	2140.36	-0.386353	0.134101	-2.88107	0.00396331	0.0306588
PIK3C2B	1835.45	0.311493	0.108126	2.88084	0.00396611	0.0306652
PTBP2	340.903	-0.498549	0.173089	-2.8803	0.00397293	0.0307028
AUTS2	287.696	0.666464	0.231793	2.87525	0.00403708	0.0311677
SPATA18	518.285	0.357926	0.124515	2.87457	0.0040458	0.0312196
MTNR1A	73.4255	0.75963	0.264276	2.87438	0.00404819	0.0312226
SPHK2	336.554	0.411577	0.143198	2.87418	0.00405073	0.0312268
AKAP5	150.766	-0.542951	0.18902	-2.87245	0.00407308	0.0313836
DPCD	273.193	0.354387	0.123387	2.87215	0.00407688	0.0313974
SH3TC2	155.292	-0.784099	0.273043	-2.87171	0.00408257	0.0314257
TRMT9B	63.7451	0.731142	0.254769	2.86982	0.00410702	0.0315828
CSTA	46.4943	0.866718	0.30216	2.86841	0.00412546	0.0316935
YIPF1	504.977	0.30711	0.107083	2.86796	0.00413124	0.0317222
YPEL2	326.505	0.481897	0.168082	2.86703	0.00414343	0.0318002
ENSG00000272599	37.6081	-0.975314	0.3404	-2.8652	0.00416742	0.0319687
SHLD3	94.0571	-0.672883	0.234895	-2.8646	0.0041753	0.0320134
TTC30B	244.708	0.327021	0.11431	2.86082	0.00422542	0.0323184
ZNF703	511.039	0.329275	0.115181	2.85876	0.00425304	0.0324978
ACVR1B	818.276	0.326494	0.114294	2.85661	0.00428193	0.0326707
MKI67	23335.3	-0.477601	0.167229	-2.85598	0.00429048	0.0326726
ENSG00000289106	153.105	0.401281	0.140734	2.85134	0.00435359	0.0330881
SGCD	904.904	0.28382	0.0995389	2.85135	0.00435343	0.0330881
FITM2	848.254	0.307321	0.107807	2.85067	0.0043627	0.0331252
CCDC85A	33.4035	0.885085	0.310555	2.85001	0.00437173	0.0331615
DUSP5	1927.36	0.791499	0.277702	2.85017	0.00436962	0.0331615
MFSD1	2004.62	0.306392	0.107539	2.84913	0.00438393	0.0332379
ANXA2R-OT1	239.819	0.450892	0.158305	2.84825	0.00439609	0.0332817
HOXA5	127.902	-0.677924	0.237991	-2.84852	0.00439225	0.0332817
WDR90	153.971	-0.830482	0.291573	-2.84829	0.00439553	0.0332817
NPY4R	1441.63	-0.416246	0.146251	-2.84611	0.00442565	0.0334245
HSP90AB3P	19.8589	-1.32545	0.465756	-2.8458	0.00443	0.0334412
ZDHHC2	1868.1	0.366973	0.129012	2.8445	0.00444818	0.033546
MRC2	396.303	-0.709466	0.24947	-2.84389	0.0044566	0.0335933
TINAGL1	145.618	-0.564635	0.198621	-2.84277	0.00447227	0.0336789
DPH6	245.134	-0.429974	0.151274	-2.84236	0.00447813	0.0336997
FMN1	264.368	0.58782	0.206813	2.84227	0.00447935	0.0336997
LIMK1	976.083	-0.355274	0.125026	-2.8416	0.00448884	0.0337386
SLC4A4	857.096	0.280184	0.0985971	2.84171	0.0044872	0.0337386
CANT1	2438.49	-0.40027	0.140968	-2.83943	0.00451938	0.0339519
MIF	2116.51	0.378823	0.133423	2.83925	0.00452194	0.0339547
KCNH1	212.474	-0.725843	0.256041	-2.83487	0.00458441	0.0343413
SBDSP1	1468.66	-0.331042	0.116863	-2.83273	0.00461519	0.0345222
ARSL	1149.7	0.433544	0.153117	2.83145	0.00463379	0.0346282
KDELR2	8392.31	-0.333734	0.117911	-2.8304	0.00464899	0.0347252
CCDC127	906.389	0.339679	0.120034	2.82985	0.00465695	0.0347474
TENT5A	1240.01	0.297458	0.105129	2.82944	0.00466289	0.0347485
ENSG00000286619	85.6646	-0.591276	0.209118	-2.82747	0.00469176	0.0349445
KDM7A	386.131	0.715822	0.253242	2.82663	0.004704	0.0350054
ERLEC1	3266.19	0.272659	0.096582	2.82308	0.00475646	0.03533
RSU1	2940.82	-0.332986	0.117953	-2.82304	0.00475709	0.03533
CAMK2N1	3799.58	0.541846	0.191968	2.82259	0.00476376	0.0353459
NFATC2IP-AS1	70.3862	-0.654607	0.232126	-2.82005	0.00480157	0.0355758
ENSG00000286158	56.5013	0.718318	0.254762	2.81957	0.00480879	0.0356124
BASP1	15931.9	0.294621	0.104518	2.81885	0.00481953	0.0356581
JPH2	21.7432	-1.2221	0.433536	-2.8189	0.00481881	0.0356581
ABHD2	8307.98	-0.331549	0.117712	-2.81661	0.00485336	0.0358914
CASC19	1069.74	0.392402	0.139338	2.81618	0.00485984	0.0359053
POLD4	581.444	0.461373	0.163872	2.81544	0.00487099	0.0359395
LINC00963	1014.37	0.38526	0.136849	2.81521	0.00487447	0.0359455
ENSG00000253217	44.7219	0.782179	0.277915	2.81445	0.00488606	0.035997
ECM1	110.925	0.52523	0.186648	2.81401	0.00489278	0.0360295
LATS2	932.479	0.303183	0.107894	2.81	0.0049542	0.0364474
LTBP4	342.618	-0.421307	0.150002	-2.80868	0.00497446	0.0365449
LYPD1	664.751	0.300516	0.10699	2.80881	0.00497244	0.0365449
SERPINA3	38.1812	-0.952871	0.339287	-2.80845	0.00497799	0.0365536
SHISA4	125.869	0.470944	0.167763	2.8072	0.00499746	0.0366449
HMGCLL1	47.7856	0.713244	0.254202	2.80581	0.00501902	0.0367828
GALM	619.123	0.37616	0.134111	2.80485	0.00503401	0.0368155
SNAP91	69.5886	0.80318	0.286359	2.80479	0.00503487	0.0368155
GMIP	186.975	-0.477971	0.170485	-2.80359	0.00505372	0.0369016
MST1R	300.636	0.551921	0.196918	2.80279	0.00506623	0.0369694
PABPC1L	101.438	-0.732643	0.261407	-2.8027	0.00506774	0.0369694
PLXDC2	2008.89	0.364188	0.129972	2.80205	0.00507792	0.0370264
HCN2	1479.72	0.495809	0.176965	2.80174	0.00508281	0.0370448
CDKN3	1229.85	-0.484172	0.172887	-2.80052	0.0051021	0.037168
MISP3	97.4529	0.668012	0.238548	2.80032	0.00510517	0.0371731
FKRP	453.872	0.45079	0.161003	2.79989	0.00511202	0.0371883
LINC01145	77.9216	1.04087	0.371812	2.79944	0.00511908	0.0371884
BRIP1	1320.33	-0.367284	0.131291	-2.79748	0.0051503	0.0373624
LINC00862	38.2892	-0.974416	0.348435	-2.79655	0.00516508	0.0374348
ZDHHC24	501.851	0.297816	0.106524	2.79577	0.00517764	0.0375085
PMCH	26.8201	1.28361	0.459179	2.79544	0.00518294	0.0375295
GPX2	4730.64	0.360314	0.12901	2.79291	0.0052236	0.0377714
ENSG00000267580	28.2499	-1.86148	0.666683	-2.79216	0.00523579	0.037842
JUP	3086.87	0.278199	0.0996572	2.79156	0.00524546	0.0378944
TLCD4-RWDD3	87.1054	-0.612888	0.219631	-2.79054	0.00526205	0.0379752
TM4SF18	2596.6	0.384895	0.137941	2.79028	0.00526629	0.0379752
ETS1	832.311	-0.506752	0.181633	-2.78998	0.0052712	0.0379925
C1R	2455.32	0.333248	0.119479	2.78917	0.00528437	0.0380464
ZNF134	914.804	0.351152	0.126034	2.78616	0.0053336	0.0383361
NOSIP	792.398	-0.473061	0.169877	-2.78472	0.00535735	0.0384606
CA11	153.209	0.631232	0.226798	2.78323	0.00538212	0.0385961
ALDH3B1	4177.16	0.456275	0.164008	2.78203	0.00540209	0.0386861
SLC36A1	554.43	-0.365437	0.131416	-2.78077	0.00542303	0.0388183
TNS2	387.541	0.490524	0.176504	2.77911	0.00545086	0.0389818
ZNF226	540.03	0.344935	0.124219	2.77682	0.00548935	0.0392212
C1orf112	757.055	-0.463116	0.166826	-2.77604	0.00550259	0.0392977
MAP3K10	563.172	0.331372	0.119494	2.77312	0.00555216	0.0395626
CRTAP	9479.42	0.301593	0.108773	2.77269	0.0055595	0.0395775
LINC00973	320.042	-0.361791	0.130478	-2.7728	0.00555755	0.0395775
TUBB2A	418.931	-0.578635	0.208741	-2.77202	0.00557088	0.0396225
ZNF300	298.513	-0.37007	0.133556	-2.7709	0.00559014	0.0397413
BDNF	1191	0.289856	0.104663	2.76942	0.00561565	0.0398864
CASC8	126.616	0.520499	0.187986	2.76882	0.00562604	0.0399058
PPM1E	69.9449	-0.644019	0.232596	-2.76883	0.00562586	0.0399058
TMC7	268.852	-0.343771	0.124255	-2.76666	0.0056634	0.0400688
WARS2-AS1	292.2	-0.383153	0.138492	-2.7666	0.00566441	0.0400688
CEP43	500.514	-0.33144	0.119865	-2.76511	0.00569031	0.0402338
IBA57	463.502	0.31141	0.112643	2.76457	0.00569979	0.0402827
PCAT6	26.8896	1.11998	0.405366	2.76289	0.00572922	0.040454
RAB20	40.2121	0.665029	0.240828	2.76143	0.00575483	0.0405982
LINC01910	42.4482	-0.916773	0.332306	-2.75883	0.00580095	0.0408912
NUDT7	140.425	0.452083	0.163874	2.75872	0.00580279	0.0408912
FLRT3	1007.82	0.377764	0.136954	2.75833	0.0058097	0.0409114
ENSG00000267199	78.4866	-0.586541	0.212669	-2.75799	0.00581571	0.0409275
NUDT16	886.976	0.38546	0.139778	2.75766	0.00582172	0.0409407
C3orf18	134.546	0.579567	0.210267	2.75634	0.0058452	0.0410688
CASC15	343.206	0.289141	0.104994	2.75387	0.00588943	0.041361
CEACAM1	261.51	0.569693	0.207016	2.75193	0.00592449	0.0415698
LINC02615	98.9424	-0.676898	0.246001	-2.7516	0.00593045	0.0415743
LY6G5B	59.3414	-0.922457	0.335229	-2.75173	0.00592822	0.0415743
CAPN15	996.623	-0.387286	0.140797	-2.75067	0.00594734	0.041674
NPIPB12	205.511	-0.709035	0.258156	-2.74654	0.00602278	0.0421649
MIR17HG	37.6862	-0.950129	0.345959	-2.74637	0.00602596	0.0421682
FCHSD1	128.41	-0.590594	0.215065	-2.74612	0.00603044	0.0421807
EMC9	359.997	-0.543966	0.198111	-2.74576	0.00603708	0.0422082
SLC4A8	243.362	-0.69057	0.251603	-2.74468	0.00605698	0.0422717
CYREN	1338.37	0.442767	0.161343	2.74426	0.00606468	0.0423066
WDR62	1254.51	-0.451623	0.16462	-2.74342	0.00608027	0.0423851
ENSG00000287804	19.4751	1.32178	0.482014	2.74221	0.00610282	0.0424593
TNRC18	3471.57	0.336162	0.122591	2.74215	0.0061039	0.0424593
TDP1	626.02	-0.352858	0.128726	-2.74116	0.00612221	0.042537
LINC01151	40.9564	-0.915688	0.334192	-2.74	0.00614385	0.0426494
LPIN1	1889.8	0.278702	0.101712	2.7401	0.00614213	0.0426494
CENPO	1384.41	-0.43176	0.157585	-2.73985	0.0061467	0.0426502
OXTR	95.7196	-0.672843	0.245666	-2.73885	0.00616548	0.0427615
ACAT1	2253.7	0.289938	0.105905	2.73773	0.00618657	0.0428888
PCLAF	2337.26	-0.558838	0.204154	-2.73734	0.00619391	0.0429207
DDIT4	2572.71	0.34663	0.126698	2.73587	0.00622158	0.0430742
PCAT7	92.8182	0.532441	0.194701	2.73466	0.00624453	0.0431948
MSC	347.82	-0.597827	0.218782	-2.73252	0.0062851	0.0433794
PIGT	1949.6	0.339887	0.124396	2.73229	0.00628963	0.0433915
ZNF322	729.207	0.275157	0.100752	2.73103	0.00631367	0.0435189
ZSCAN16-AS1	116.779	0.714555	0.261661	2.73085	0.00631721	0.0435241
ENSG00000275464	483.051	-0.407791	0.149358	-2.73029	0.00632792	0.0435616
ZNF33A	1631.21	0.35497	0.130013	2.73027	0.00632822	0.0435616
HOXD8	112.31	0.50575	0.185302	2.72932	0.00634644	0.0436678
PLEKHH2	129.574	0.962711	0.352881	2.72814	0.00636922	0.043755
SEPTIN1	60.4282	0.719129	0.263602	2.72809	0.00637032	0.043755
CENPU	922.762	-0.469403	0.172167	-2.72644	0.00640221	0.0439354
C1orf174	438.203	-0.358488	0.13156	-2.7249	0.00643217	0.044025
JADE2	2020.42	0.336064	0.123327	2.72498	0.00643045	0.044025
MAP7D1	2119.08	-0.347496	0.127513	-2.72518	0.00642657	0.044025
SLFN13	185.155	-0.590117	0.216514	-2.72554	0.00641972	0.044025
TBC1D8	631.963	0.451838	0.165806	2.7251	0.00642826	0.044025
EXOG	503.545	-0.336375	0.12347	-2.72435	0.00644273	0.0440587
RAB39B	71.2177	-0.626372	0.230279	-2.72005	0.00652715	0.044558
ENSG00000275216	1584.88	0.799255	0.293903	2.71945	0.00653911	0.0446007
P2RY2	190.964	0.461606	0.169737	2.71953	0.00653749	0.0446007
ENSG00000261468	70.3349	0.532944	0.196044	2.7185	0.00655794	0.0446679
ENSG00000287064	24.0369	-1.09074	0.401269	-2.71823	0.00656326	0.0446679
PINK1-AS	215.17	-0.344572	0.126746	-2.71859	0.00655605	0.0446679
TNFRSF9	45.8363	-1.29112	0.474974	-2.7183	0.00656176	0.0446679
MOB3A	615.667	0.340878	0.125436	2.71753	0.00657702	0.0447173
RNF217	1150.98	0.288311	0.106087	2.71769	0.00657398	0.0447173
MIR3936HG	186.477	-0.538712	0.198313	-2.71647	0.00659827	0.0448281
FMNL3	197.549	-0.521075	0.191903	-2.7153	0.00662167	0.0449675
LINC00265	73.027	-0.852939	0.314284	-2.71391	0.00664933	0.0450769
PLEKHA2	1511.37	-0.366769	0.13527	-2.71138	0.00670037	0.0453836
TMEM97	3731.23	0.568593	0.209769	2.71057	0.00671674	0.0454748
NCOA1	1813.05	0.335484	0.123863	2.7085	0.00675878	0.0456802
KCNK12	30.3711	-1.75232	0.647149	-2.70776	0.00677391	0.0457627
CDK20	125.867	0.509946	0.188508	2.70517	0.00682697	0.0461012
SFR1	502.262	-0.403092	0.149046	-2.70448	0.00684118	0.0461772
THRA	690.67	0.337764	0.124903	2.7042	0.00684686	0.0461956
GAREM2	193.259	0.665157	0.246037	2.70348	0.00686172	0.046236
FBXO41	220.342	-0.430565	0.159369	-2.70169	0.00689885	0.0464661
SESTD1	1231.25	0.386504	0.143111	2.70072	0.00691888	0.0465609
BMPER	171.361	-0.617011	0.228537	-2.69983	0.00693743	0.0466657
CNTNAP3C	438.256	0.531229	0.196921	2.69767	0.00698268	0.0469498
GREB1	188.884	0.405325	0.150313	2.69653	0.00700651	0.0470695
H1-0	2581.18	0.302164	0.112111	2.69522	0.00703421	0.047215
ZNF358	420.083	0.596107	0.221166	2.6953	0.00703258	0.047215
P3H3	151.577	-0.62835	0.233337	-2.69289	0.00708358	0.0474852
GCN1	6684.6	-0.322701	0.119918	-2.69101	0.00712359	0.0477329
LINC02747	25.3452	-1.00288	0.372823	-2.68995	0.00714623	0.0478436
PER3	160.865	0.544898	0.202758	2.68743	0.00720044	0.0481446
PTPRF	9415.8	-0.324055	0.120605	-2.6869	0.00721179	0.0481793
FCGBP	541.945	1.4221	0.529378	2.68636	0.00722359	0.0482375
KIAA1614	66.7402	0.944789	0.352327	2.68157	0.00732776	0.0488288
S100P	253.257	0.530416	0.197794	2.68166	0.00732579	0.0488288
ONECUT1	47.5907	1.30852	0.488008	2.68135	0.00733249	0.0488395
CLDN4	50.2308	-0.850984	0.317473	-2.68049	0.00735134	0.048895
EMP3	1661.06	-0.42177	0.157338	-2.68067	0.00734747	0.048895
STOX2	762.994	-0.437771	0.163323	-2.6804	0.00735333	0.048895
ZNF767P	108.047	-0.559309	0.208635	-2.6808	0.00734465	0.048895
ELOVL7	1484.23	0.297829	0.111281	2.67636	0.00744273	0.0494263
PCLO	442.714	0.6819	0.254828	2.67592	0.00745239	0.0494694
HP1BP3	6441.31	0.298403	0.111524	2.67568	0.00745771	0.0494837
ENSG00000285976	8679.69	0.704732	0.263664	2.67284	0.00752122	0.0498416

## Sheet: FCHO2
Summary of differentially expressed genes in FCHO2 knockout cells
gene.id	baseMean	log2FoldChange	lfcSE	stat	pvalue	padj
LPCAT1	7567.12	-0.66314	0.0519785	-12.758	2.82e-37	4.63e-33
JAK1	9411.36	-0.539733	0.0438467	-12.3095	8.05e-35	6.62e-31
ABCA1	2056.85	-0.769191	0.0633456	-12.1428	6.27e-34	3.44e-30
PMEPA1	7161.88	-0.682142	0.0572614	-11.9128	1.02e-32	4.18e-29
VIM	24229.5	-0.613858	0.0522149	-11.7564	6.55e-32	2.16e-28
NTS	5154.01	0.772359	0.074208	10.408	2.28e-25	6.25e-22
AQP3	601.746	1.42291	0.137081	10.3801	3.05e-25	7.18e-22
CEACAM6	43428.9	0.524169	0.0522552	10.0309	1.11e-23	2.29e-20
ANXA4	15987	0.495909	0.0556577	8.90998	5.1e-19	8.4e-16
INSL4	1227.85	0.710394	0.0796765	8.91599	4.83e-19	8.4e-16
AGR2	4574.88	0.92964	0.105644	8.79978	1.37e-18	2.05e-15
CYB5B	10101.3	0.430437	0.049501	8.69552	3.45e-18	4.74e-15
RASSF2	1646.05	-0.579103	0.0677824	-8.54356	1.3e-17	1.65e-14
COL4A1	6084.8	-0.75368	0.0926328	-8.13622	4.08e-16	4.79e-13
LAMC2	2599.04	-0.92777	0.114347	-8.11365	4.91e-16	5.39e-13
SERPINE1	8753.66	-1.31982	0.163167	-8.08875	6.03e-16	6.2e-13
FGA	6635.5	0.935972	0.116602	8.02708	9.98e-16	9.66e-13
FGG	4975.13	0.921575	0.120366	7.65642	1.91e-14	1.75e-11
TMEM47	1028.68	0.786356	0.104211	7.54577	4.5e-14	3.89e-11
RNF145	4778.51	-0.691382	0.0921519	-7.50263	6.25e-14	4.96e-11
SLC12A2	6395.48	0.556442	0.0741824	7.501	6.33e-14	4.96e-11
CDH17	124.088	1.9043	0.257593	7.39268	1.44e-13	1.08e-10
SLPI	767.663	0.799257	0.108955	7.33566	2.21e-13	1.58e-10
TMTC2	693.819	0.614032	0.0848921	7.23308	4.72e-13	3.24e-10
TNFSF15	534.148	1.07025	0.148739	7.19544	6.23e-13	4.1e-10
FCHO2	1235.26	-0.987694	0.13869	-7.12162	1.07e-12	6.75e-10
TUFT1	1347.74	-0.725669	0.102345	-7.09045	1.34e-12	8.15e-10
SLC16A2	1238.61	-0.643789	0.0909666	-7.0772	1.47e-12	8.65e-10
SLC23A2	8091.34	0.514925	0.0731585	7.03849	1.94e-12	1.1e-09
FGL1	2073.23	0.615087	0.0879113	6.99667	2.62e-12	1.44e-09
STC2	2278.29	-0.5259	0.0753547	-6.979	2.97e-12	1.58e-09
EPHB2	1796.35	-0.643945	0.0924105	-6.96831	3.21e-12	1.65e-09
PLCB4	1632.77	-0.534125	0.0769818	-6.93833	3.97e-12	1.92e-09
CNTNAP3B	3057.03	0.558361	0.0809448	6.89804	5.27e-12	2.48e-09
CCBE1	503.768	-0.978959	0.144235	-6.78726	1.14e-11	5.22e-09
AKR1B10	58503	0.437866	0.0653081	6.70461	2.02e-11	8.98e-09
SLC7A2	4061.07	0.707009	0.106592	6.63284	3.29e-11	1.43e-08
SLC46A3	861.144	0.542731	0.0821938	6.60306	4.03e-11	1.7e-08
MYH9	24817.8	-0.453679	0.0689799	-6.57698	4.8e-11	1.94e-08
SEMA4G	678.626	0.721781	0.109757	6.57614	4.83e-11	1.94e-08
GDA	1073.07	0.5532	0.0848852	6.51704	7.17e-11	2.77e-08
THSD4	6601.27	0.313823	0.0481631	6.51583	7.23e-11	2.77e-08
CTNND2	539.362	0.83896	0.129082	6.49942	8.06e-11	3.02e-08
HLA-DMB	154.583	1.16992	0.180154	6.49397	8.36e-11	3.06e-08
CFH	2512.49	0.627561	0.0976063	6.42952	1.28e-10	4.58e-08
IL32	112.48	-1.21446	0.190239	-6.38389	1.73e-10	6.05e-08
BAAT	212.666	-1.07229	0.16969	-6.31911	2.63e-10	9.02e-08
MARCHF4	410.189	-1.12079	0.178512	-6.27852	3.42e-10	1.15e-07
BMAL2	1694.13	-0.531942	0.0852783	-6.23772	4.44e-10	1.41e-07
FGB	4115.46	0.958153	0.153554	6.23984	4.38e-10	1.41e-07
MYPN	540.415	-0.611516	0.0980402	-6.2374	4.45e-10	1.41e-07
CAV1	13261.5	-0.465328	0.0748015	-6.22084	4.95e-10	1.53e-07
COTL1	11413.5	-0.336947	0.0541849	-6.21847	5.02e-10	1.53e-07
PDLIM5	14930.2	0.424376	0.0682747	6.21572	5.11e-10	1.53e-07
MALL	6819.5	0.332678	0.05365	6.2009	5.61e-10	1.65e-07
TCN1	126.627	1.03165	0.167097	6.17397	6.66e-10	1.92e-07
HTR1D	296.043	-0.754216	0.122934	-6.13514	8.51e-10	2.41e-07
COL7A1	2082.87	-0.617621	0.100875	-6.12263	9.2e-10	2.57e-07
MGST3	3759.61	0.356614	0.0587032	6.07486	1.24e-09	3.4e-07
CYRIA	161.071	-1.0168	0.169017	-6.01596	1.79e-09	4.73e-07
LPGAT1	9898.84	0.321359	0.0534369	6.01381	1.81e-09	4.73e-07
SLC6A14	3718.25	0.52453	0.0875717	5.98971	2.1e-09	5.41e-07
CNNM2	1304.98	0.452661	0.0756519	5.98347	2.18e-09	5.53e-07
ANG	145.476	1.05484	0.176573	5.97395	2.32e-09	5.78e-07
ETS2	3647.24	-0.356089	0.060016	-5.93324	2.97e-09	7.3e-07
LBH	2878.8	-0.615551	0.104146	-5.91044	3.41e-09	8.26e-07
ALPK2	3402.65	-0.468613	0.0797186	-5.87833	4.14e-09	9.89e-07
CEACAM5	1006.39	1.12336	0.191413	5.86879	4.39e-09	1.03e-06
COL5A1	3408.34	-0.801936	0.140202	-5.71985	1.07e-08	2.44e-06
ST8SIA4	1045.23	0.623181	0.108928	5.72104	1.06e-08	2.44e-06
DDX60L	1952.07	-0.881003	0.154098	-5.71718	1.08e-08	2.44e-06
AXL	5731.77	-0.838154	0.147704	-5.67454	1.39e-08	3.09e-06
GLIPR2	180.962	-0.808464	0.143313	-5.64124	1.69e-08	3.66e-06
PDGFD	1192.62	0.407273	0.072192	5.64152	1.69e-08	3.66e-06
HSPB1	2953.43	-0.376643	0.0670979	-5.61334	1.98e-08	4.24e-06
NIPAL4	97.3475	-1.25501	0.22461	-5.58753	2.3e-08	4.86e-06
NPC1	7704.43	-0.510402	0.0918786	-5.55517	2.77e-08	5.78e-06
PALM2AKAP2	2600.96	-0.786461	0.142107	-5.53427	3.13e-08	6.43e-06
CA2	231.956	0.863853	0.156573	5.51725	3.44e-08	7e-06
TPD52L1	3151.37	0.501251	0.0911137	5.50137	3.77e-08	7.56e-06
CFI	1454.45	0.619014	0.113084	5.47392	4.4e-08	8.63e-06
MELTF	735.629	-0.695831	0.127078	-5.47561	4.36e-08	8.63e-06
CNNM1	1311.07	0.427645	0.0789118	5.41928	5.98e-08	1.15e-05
PID1	109.467	-0.845205	0.156194	-5.41125	6.26e-08	1.18e-05
OLFML2A	257.102	-0.724992	0.134762	-5.37981	7.46e-08	1.38e-05
WNT5A	650.648	0.579763	0.107943	5.37099	7.83e-08	1.43e-05
PHLDB2	6807.78	-0.340801	0.0636329	-5.35573	8.52e-08	1.54e-05
RDH10	1740.14	0.767189	0.143417	5.34938	8.83e-08	1.58e-05
LXN	2788.78	0.696508	0.130588	5.33361	9.63e-08	1.7e-05
KIAA1549L	253.718	-0.757065	0.142291	-5.32054	1.03e-07	1.81e-05
FRMD3	580.456	0.60685	0.114187	5.31451	1.07e-07	1.85e-05
SLC2A13	497.353	0.511066	0.0965204	5.2949	1.19e-07	2.04e-05
PLA2G4A	4374.38	0.398632	0.075395	5.28725	1.24e-07	2.11e-05
C5	1634.06	0.563076	0.106863	5.26914	1.37e-07	2.3e-05
SMTN	537.238	-0.617884	0.117419	-5.26221	1.42e-07	2.37e-05
ADAM19	492.02	-0.55919	0.107252	-5.21379	1.85e-07	3.05e-05
ANXA13	554.23	0.734923	0.141234	5.20358	1.95e-07	3.19e-05
C15orf48	101.491	-1.04787	0.201725	-5.19454	2.05e-07	3.31e-05
CNGB1	20.1403	-2.81181	0.5465	-5.14512	2.67e-07	4.27e-05
BMP2	571.086	-0.377147	0.0734181	-5.13698	2.79e-07	4.42e-05
ANKRD1	469.25	-1.04439	0.204008	-5.11937	3.07e-07	4.81e-05
NAV2	337.319	-0.810091	0.158646	-5.10628	3.29e-07	5.1e-05
C4BPA	1000.51	0.662953	0.130472	5.0812	3.75e-07	5.77e-05
TMEM106B	10134.6	0.353477	0.0696142	5.07765	3.82e-07	5.77e-05
TPM1	10120	-0.963741	0.189772	-5.0784	3.81e-07	5.77e-05
TIMP2	9906.94	-0.383439	0.0762105	-5.03132	4.87e-07	7.29e-05
SLCO4A1	192.955	0.659564	0.13184	5.00274	5.65e-07	8.31e-05
BCL6	427.596	0.63236	0.127012	4.97875	6.4e-07	9.32e-05
RASGRP1	397.038	-0.862739	0.173897	-4.96121	7.01e-07	0.000100265
MUC13	1041.85	0.640825	0.129359	4.95383	7.28e-07	0.000103247
SLC22A23	914.227	0.367398	0.0742535	4.94788	7.5e-07	0.000105541
KCNMA1	655.067	-0.687384	0.139062	-4.94299	7.69e-07	0.000107307
KCNK5	110.531	0.986044	0.200128	4.92706	8.35e-07	0.000114496
SLC51B	248.121	0.693807	0.14101	4.92028	8.64e-07	0.000117553
ITGB8	275.568	0.534375	0.108643	4.91864	8.71e-07	0.000117573
GBP1	255.029	-1.03141	0.209892	-4.91399	8.92e-07	0.000119418
RAP1GAP	300.75	0.711708	0.145058	4.90637	9.28e-07	0.000123147
CORO2A	389.696	0.692252	0.142299	4.86476	1.15e-06	0.000148094
PAQR5	5696.1	0.392977	0.0807969	4.86377	1.15e-06	0.000148094
TNFAIP8	1437.89	-0.609404	0.12587	-4.84152	1.29e-06	0.000164395
THNSL1	860.991	0.360607	0.0745946	4.83423	1.34e-06	0.000167936
NTRK2	262.358	0.770568	0.159945	4.81771	1.45e-06	0.000181064
RBMS3	277.137	-0.680925	0.141437	-4.81434	1.48e-06	0.000182765
EXT1	2041.56	-0.407448	0.0848616	-4.80133	1.58e-06	0.0001936
ACTN1	11228.2	-0.379592	0.0791151	-4.79796	1.6e-06	0.000195418
NMT2	864.852	-0.415047	0.0866318	-4.79093	1.66e-06	0.000199444
CAP2	963.136	-0.396079	0.0828801	-4.77893	1.76e-06	0.000208671
NF2	1696.41	-0.440168	0.0921052	-4.77897	1.76e-06	0.000208671
GMCL1	1564.81	0.290912	0.0610033	4.76878	1.85e-06	0.000217897
ALDH1B1	4049.95	-0.392758	0.0827761	-4.74482	2.09e-06	0.000241893
PEA15	3125.29	-0.473572	0.0999175	-4.73963	2.14e-06	0.000246432
MICAL2	2231.06	-0.452319	0.0956454	-4.72912	2.25e-06	0.000257733
PLSCR4	456.381	0.475597	0.100727	4.72163	2.34e-06	0.000265565
RNASE4	442.849	0.981796	0.208479	4.70932	2.49e-06	0.000278289
TNFRSF10D	1863.86	0.361449	0.076829	4.70459	2.54e-06	0.000282897
TM4SF20	405.233	0.634923	0.135181	4.69683	2.64e-06	0.000291876
CDH2	4029.54	-0.344516	0.0733851	-4.69464	2.67e-06	0.000293056
CYP4F3	500.497	0.743083	0.158417	4.69068	2.72e-06	0.000293537
SLC16A4	2990.64	0.329977	0.0703538	4.69025	2.73e-06	0.000293537
TSPAN2	41.8663	-1.24118	0.264579	-4.69115	2.72e-06	0.000293537
SELENBP1	203.488	0.928058	0.198049	4.68601	2.79e-06	0.00029774
SPOCK1	313.46	-1.12927	0.24137	-4.6786	2.89e-06	0.000306712
PDHB	1948.72	0.271576	0.0581863	4.66735	3.05e-06	0.000320144
TRIML2	1003.57	-0.723785	0.15508	-4.66717	3.05e-06	0.000320144
SYTL2	327.228	-0.819429	0.176027	-4.65514	3.24e-06	0.000337266
ITGAV	8260.15	-0.370596	0.0801563	-4.62341	3.77e-06	0.000390752
EPHX1	8555.28	0.472403	0.103251	4.57528	4.76e-06	0.000486181
ZNRF3	1509.92	0.452656	0.0996461	4.54263	5.56e-06	0.000564441
NRG1	5870.29	-0.470614	0.104046	-4.52315	6.09e-06	0.000611462
CNTNAP3	2556.22	0.415078	0.0920694	4.50832	6.53e-06	0.000651813
MMUT	999.362	0.350748	0.078186	4.48607	7.25e-06	0.000710767
TUBA1A	2824.02	-0.385154	0.085841	-4.48683	7.23e-06	0.000710767
GFRA1	1677.49	-0.6796	0.152827	-4.44685	8.71e-06	0.00083873
GPRC5B	471.673	-0.549785	0.123621	-4.44736	8.69e-06	0.00083873
PROS1	945.197	0.489233	0.110386	4.43201	9.34e-06	0.000893387
FZD1	465.465	0.499045	0.112649	4.43009	9.42e-06	0.000896156
RARRES1	551.836	0.537927	0.12214	4.40419	1.06e-05	0.00100436
FGF2	5788.07	-0.396468	0.0900644	-4.40205	1.07e-05	0.00100855
ATP1B1	12053	0.334653	0.0765914	4.36933	1.25e-05	0.00113328
CERT1	1951.19	-0.487619	0.111577	-4.37023	1.24e-05	0.00113328
FAM102B	1073.88	-0.460696	0.105398	-4.37103	1.24e-05	0.00113328
MPC2	1672.56	0.301182	0.0688771	4.37274	1.23e-05	0.00113328
B3GNT3	240.676	0.592772	0.135709	4.36795	1.25e-05	0.00113418
SNN	270.978	-0.717505	0.164451	-4.36304	1.28e-05	0.00115366
FGFR2	178.818	0.802597	0.184389	4.35275	1.34e-05	0.0011833
MAP1B	19264.7	-0.395715	0.0909032	-4.35315	1.34e-05	0.0011833
PGM2L1	7775.6	-0.364618	0.0837597	-4.35314	1.34e-05	0.0011833
SYBU	256.209	0.660407	0.151854	4.34895	1.37e-05	0.00119759
RN7SL2	300.798	-2.3151	0.532836	-4.34486	1.39e-05	0.00121367
ABCC3	9106.38	0.281997	0.0649646	4.34078	1.42e-05	0.00122449
DPYSL3	832.546	-0.472426	0.108839	-4.3406	1.42e-05	0.00122449
ARHGAP18	2027.05	0.49705	0.114561	4.33874	1.43e-05	0.00122847
MYO1B	7481.14	-0.349088	0.0805774	-4.33233	1.48e-05	0.00125173
ROR1	832.61	-0.457988	0.105708	-4.33256	1.47e-05	0.00125173
CYTOR	701.839	-0.448702	0.103631	-4.32982	1.49e-05	0.00125958
SPOCD1	73.6359	-1.17935	0.272641	-4.32566	1.52e-05	0.00127707
PDLIM7	1258.38	-0.640053	0.148256	-4.31722	1.58e-05	0.00131343
ENSG00000279821	58.7248	-1.25811	0.29168	-4.31334	1.61e-05	0.00133001
LINC00707	1056.31	-0.681044	0.158004	-4.31031	1.63e-05	0.00134163
SGK2	312.288	0.515976	0.120408	4.28523	1.83e-05	0.00149484
TAGLN	154.021	-1.17503	0.275086	-4.27149	1.94e-05	0.00158208
ENSG00000273760	1266.84	-0.438393	0.102833	-4.26313	2.02e-05	0.00162639
CLDN2	3734.03	0.437599	0.102729	4.25974	2.05e-05	0.00164321
GLIPR1	4594.24	-0.351238	0.0824779	-4.25857	2.06e-05	0.00164379
C2orf72	114.271	1.18007	0.27841	4.23861	2.25e-05	0.00178826
TMTC1	2509.98	0.346933	0.082121	4.22466	2.39e-05	0.00188453
SAMD4A	717.78	-0.725236	0.171777	-4.22197	2.42e-05	0.00189807
PLCXD3	35.8963	1.34633	0.319154	4.21844	2.46e-05	0.00191887
CKMT1A	324.396	0.587396	0.139345	4.2154	2.49e-05	0.00193576
COL4A2	9256.43	-0.614934	0.146044	-4.21061	2.55e-05	0.00196797
FSTL1	5642.28	-0.386442	0.091823	-4.20855	2.57e-05	0.00197673
CYP4F12	156.759	0.753484	0.179355	4.20107	2.66e-05	0.00203083
GABBR2	47.1429	-2.47794	0.589937	-4.20034	2.67e-05	0.00203083
TSC22D3	516.442	0.64253	0.153103	4.19673	2.71e-05	0.00205397
THBS1	3892.8	-0.397736	0.0949197	-4.19024	2.79e-05	0.00210386
ENSG00000279333	42.1576	-2.06116	0.494125	-4.17133	3.03e-05	0.00227592
RAPH1	2167.44	0.471929	0.113441	4.16012	3.18e-05	0.0023797
TUBA4A	3306.91	-0.557711	0.134241	-4.15456	3.26e-05	0.00242724
PECR	716.07	0.427318	0.103366	4.13402	3.56e-05	0.0026429
OPTN	2216.5	-0.530045	0.128322	-4.13057	3.62e-05	0.00267081
ATF3	330.74	-1.07407	0.260593	-4.12165	3.76e-05	0.00275176
PPTC7	2354.96	0.291378	0.0707443	4.11875	3.81e-05	0.00277426
AMOTL1	2153.92	0.312903	0.0761108	4.11115	3.94e-05	0.00283237
RRAS2	1180.9	-0.399331	0.0971865	-4.10892	3.98e-05	0.00283237
ENSG00000289047	1143.51	0.524769	0.128313	4.08975	4.32e-05	0.00303748
GPAM	917.436	-0.385453	0.0944734	-4.08001	4.5e-05	0.0031407
WWC1	8152.02	-0.39104	0.0959547	-4.07526	4.6e-05	0.00319203
ABCG2	903.395	0.373072	0.0916688	4.06978	4.71e-05	0.00325425
OSBP2	539.425	-0.545338	0.134059	-4.0679	4.74e-05	0.00326697
PTPRJ	3563.65	-0.364573	0.0905679	-4.02541	5.69e-05	0.00388438
CLYBL	121.268	0.746094	0.185405	4.02412	5.72e-05	0.00388799
COL6A1	136.214	-0.612542	0.152251	-4.02324	5.74e-05	0.00388799
MEIS2	445.855	0.443367	0.110541	4.01088	6.05e-05	0.00408045
ENSG00000235609	434.898	0.396698	0.0991274	4.0019	6.28e-05	0.00422132
RBP4	162.573	0.615245	0.154311	3.98705	6.69e-05	0.00445788
XBP1	3120.46	0.327184	0.0821878	3.98094	6.86e-05	0.00455568
COQ9	1921.1	0.293845	0.0739122	3.97559	7.02e-05	0.00460678
ABHD14B	825.587	0.315687	0.0794591	3.97296	7.1e-05	0.00461803
SLC16A7	3336.4	0.353922	0.0890813	3.97302	7.1e-05	0.00461803
ATRAID	2173.14	0.264328	0.0667212	3.96169	7.44e-05	0.00480356
CDCA2	2249.04	-0.373343	0.094399	-3.95494	7.66e-05	0.00492186
KCNJ2	445.311	0.566592	0.14341	3.95085	7.79e-05	0.0049873
OGFRL1	3984.06	-0.350818	0.0889982	-3.94186	8.09e-05	0.00515797
SGPP2	699.304	0.330567	0.0842185	3.92511	8.67e-05	0.00548771
TENM3	3654.65	-0.337364	0.0860376	-3.92113	8.81e-05	0.00553678
LRRK2	1101.01	0.589004	0.150469	3.91446	9.06e-05	0.00567043
BCAT1	855.638	-0.475412	0.121487	-3.91327	9.11e-05	0.00567685
MATN2	313.111	-0.658195	0.168361	-3.90942	9.25e-05	0.00573473
MIEN1	915.923	0.284838	0.0728672	3.90899	9.27e-05	0.00573473
CRISPLD2	176.39	-0.697746	0.17918	-3.8941	9.86e-05	0.00607597
CACNA1D	162.866	0.629531	0.162006	3.88585	0.000101972	0.00621613
CAVIN1	11773.1	-0.447341	0.115533	-3.87197	0.000107957	0.00653259
ENSG00000248187	126.362	-0.708384	0.183164	-3.86748	0.000109967	0.00658161
DANCR	775.662	0.387567	0.100287	3.86459	0.000111277	0.0066359
AMOT	154.291	0.618905	0.160237	3.86243	0.000112265	0.00667063
SLC26A2	3490.85	-0.392474	0.10196	-3.84928	0.000118466	0.00696366
HES1	390.113	0.387127	0.100777	3.84144	0.000122315	0.00715013
OTUB2	133.007	-0.761933	0.198366	-3.84106	0.000122507	0.00715013
GRAMD1B	3458.15	0.337471	0.0880631	3.83215	0.00012703	0.00738795
WNK4	63.6451	1.09868	0.286924	3.82916	0.000128581	0.00745183
FRMD6	1040.12	-0.701369	0.183411	-3.82402	0.000131295	0.00755586
GPR37	425.195	0.623399	0.163018	3.8241	0.000131248	0.00755586
PEAR1	99.8882	-1.14983	0.300892	-3.82141	0.000132693	0.00760975
CLDN1	2792.14	-0.490901	0.128748	-3.81288	0.000137355	0.00784973
PLPP6	724.301	0.28369	0.0745215	3.80683	0.00014076	0.00801652
TSPAN8	105.963	0.669904	0.176024	3.80576	0.000141371	0.00802351
STX3	881.839	-0.366495	0.0967064	-3.78977	0.00015079	0.00841303
ZMYM1	815.174	-0.372855	0.0984103	-3.78878	0.000151389	0.00841495
CA9	59.2421	1.44834	0.383663	3.77504	0.000159984	0.00877481
LAMA3	2140.36	-0.50633	0.13419	-3.77322	0.000161156	0.00877481
CORO1C	7823.54	-0.417314	0.110852	-3.7646	0.000166817	0.00903171
KRT17	178.069	-0.770588	0.204745	-3.76365	0.00016745	0.00903626
CPT2	666.25	0.308137	0.0819906	3.75819	0.000171146	0.00917552
SLC40A1	340.856	0.400429	0.106667	3.75401	0.000174025	0.00929961
CA13	136.074	0.621198	0.165564	3.75201	0.00017542	0.00934379
FILIP1	978.483	0.321007	0.0856103	3.74963	0.000177097	0.00940272
TLE6	68.0388	0.873183	0.233138	3.74535	0.000180145	0.00953381
HEG1	907.769	-0.332407	0.0888878	-3.73962	0.000184296	0.00971936
C4orf3	1170.15	0.304325	0.0814472	3.73646	0.000186626	0.00978239
ELMO1	284.688	0.510382	0.136658	3.73473	0.000187914	0.00978757
GAL3ST1	95.3178	0.86314	0.231278	3.73204	0.000189935	0.00986166
ANGPT1	63.8454	1.29222	0.346731	3.72687	0.00019387	0.0100028
CYB5D2	663.261	0.383859	0.103646	3.70355	0.000212606	0.0108002
RNF182	165.991	-0.70435	0.190147	-3.70425	0.00021202	0.0108002
OAS3	3359.91	-0.596578	0.161168	-3.70159	0.00021425	0.0108503
BICDL1	364.856	0.683348	0.185709	3.67967	0.000233536	0.0117188
FBXW10B	324.281	-0.489885	0.133387	-3.67266	0.000240035	0.0120083
ABLIM3	215.263	-0.607462	0.165476	-3.67099	0.000241611	0.0120505
ENPEP	41.9585	1.0523	0.286721	3.67011	0.000242446	0.0120556
CGNL1	58.7165	-1.00745	0.274642	-3.66823	0.000244234	0.012108
STK32B	1104.65	-0.326762	0.0891297	-3.66614	0.000246239	0.0121707
HIVEP2	836.606	-0.337885	0.0924598	-3.6544	0.00025778	0.0126651
IGF2BP3	268.926	-0.686468	0.188467	-3.64239	0.000270122	0.013232
SERINC5	3446.06	0.354622	0.0974773	3.638	0.000274764	0.0134194
PDE1A	86.927	0.735662	0.202454	3.63373	0.000279355	0.013602
NPY1R	729.035	0.426573	0.118048	3.61355	0.000302038	0.0145784
ZNF462	539.703	-0.632633	0.175072	-3.61355	0.000302034	0.0145784
GACAT2	603.859	-0.534269	0.148027	-3.60927	0.000307055	0.0147773
STS	1944.93	0.370549	0.102697	3.60816	0.000308372	0.0147974
THSD7A	2070.15	0.401013	0.111356	3.60118	0.000316775	0.0150688
ZNF273	139.404	-0.546393	0.151708	-3.6016	0.000316261	0.0150688
MB21D2	270.452	-0.507567	0.141085	-3.59759	0.000321183	0.0152344
DIO2	3989.31	-0.513273	0.143105	-3.58669	0.000334905	0.0157207
GALNT4	932.452	0.437519	0.121993	3.58641	0.000335256	0.0157207
ST3GAL5	1067.29	0.390735	0.109253	3.57642	0.00034833	0.0162874
ZYX	3186.62	-0.370559	0.103665	-3.57458	0.000350785	0.0163557
LGR4	8577.57	0.264421	0.074016	3.57248	0.000353618	0.0164412
ZNF667	31.341	-1.17192	0.328181	-3.57094	0.0003557	0.0164914
ENSG00000285625	18.8429	-3.10696	0.87091	-3.56748	0.000360429	0.0166638
FSD1	104.753	-0.800986	0.225052	-3.55911	0.000372113	0.0170602
SLC19A2	574.415	0.295802	0.0833942	3.54703	0.000389598	0.0177138
EGLN3	404.714	0.540533	0.152474	3.54509	0.000392475	0.0177954
MUC1	600.158	0.524603	0.148068	3.54299	0.000395623	0.0178889
ACSM3	320.322	0.704665	0.198975	3.54148	0.000397888	0.017942
L1CAM	762.058	-0.48433	0.136944	-3.53669	0.000405169	0.0181599
ROS1	74.5371	-0.952834	0.269975	-3.52934	0.000416603	0.0185823
GDF11	599.15	-0.414371	0.117791	-3.51784	0.000435072	0.0192404
NID2	4876.85	0.470215	0.133698	3.517	0.000436452	0.0192404
ZG16B	27.0477	1.22096	0.347205	3.51655	0.000437201	0.0192404
PPP1R18	955.534	-0.417321	0.118896	-3.50996	0.000448176	0.0195664
IFI27	41.6707	-2.31351	0.6593	-3.50904	0.000449721	0.0195819
SEMA3E	189.65	-0.84988	0.2425	-3.50466	0.000457194	0.0198548
ACOX2	65.0091	0.773063	0.220836	3.50062	0.000464171	0.0201047
SBNO1-AS1	52.3141	0.939144	0.268372	3.49941	0.000466293	0.0201436
HSPA2	3152.22	0.341319	0.0976166	3.49653	0.000471355	0.020309
PON3	518.958	0.34933	0.100088	3.49023	0.000482607	0.0207395
AKNA	114.493	-0.701424	0.201056	-3.48869	0.000485388	0.0208047
ENTPD5	922.583	0.269158	0.0772892	3.48248	0.00049679	0.0211831
SACS	4176.03	-0.325268	0.0935471	-3.47705	0.000506955	0.0215606
VDAC2P5	15.1319	1.57774	0.454865	3.46858	0.000523216	0.0221949
AKR1B15	710.632	0.607947	0.175373	3.46659	0.000527107	0.0223024
HNRNPA1P33	440.211	-0.474297	0.137082	-3.45996	0.000540264	0.0228005
DHTKD1	1130.1	0.413184	0.119494	3.45777	0.000544663	0.0229274
KCNC3	159.885	0.766083	0.22166	3.45612	0.000548011	0.022935
DGAT1	393.14	0.470293	0.136128	3.45479	0.000550714	0.0229473
ID4	412.614	0.482459	0.139692	3.45373	0.000552892	0.0229799
IGFBP5	86.5927	0.761081	0.220674	3.4489	0.000562883	0.0233363
DOCK2	56.9887	-1.19727	0.347217	-3.4482	0.000564334	0.0233376
GLCE	1472.41	0.296748	0.0861618	3.44408	0.000572997	0.0235186
MIR4435-2HG	863.562	-0.374309	0.108668	-3.44453	0.00057206	0.0235186
CYP26B1	632.11	0.649883	0.188743	3.44321	0.00057485	0.023536
CRYZL2P	361.637	0.490906	0.142796	3.43781	0.000586448	0.0239512
RASGRP3	144.386	-0.924721	0.269251	-3.43442	0.000593829	0.0241329
UNC13A	335.323	0.744687	0.217375	3.42582	0.000612938	0.0248481
CST1	47.817	0.950719	0.277735	3.42311	0.000619079	0.0250354
HGD	112.142	0.615432	0.180022	3.41865	0.000629319	0.0253872
NHEJ1	566.536	0.449832	0.131649	3.4169	0.000633383	0.0254886
SCARA5	33.548	1.06053	0.311327	3.40649	0.000658045	0.0263522
UGCG	862.858	-0.444354	0.131012	-3.39171	0.000694585	0.027748
PROX1	16.3529	-2.40171	0.708812	-3.38836	0.000703124	0.0280211
FBXO32	353.76	-0.509272	0.150402	-3.38608	0.00070899	0.0281867
MMP24OS	1226.58	0.370716	0.109545	3.38413	0.000714036	0.0283188
CHD5	33.7428	-1.68429	0.499438	-3.37238	0.000745227	0.0294141
CNTNAP3C	438.256	0.661954	0.196707	3.36518	0.000764924	0.0300475
FGFR3	67.0109	1.28219	0.381946	3.35698	0.000787994	0.03088
RN7SL1	223.011	-1.95659	0.582971	-3.35624	0.000790093	0.0308887
KRT80	4884.75	-0.503879	0.150413	-3.34997	0.000808213	0.0315222
TEX264	758.487	0.371192	0.11132	3.33445	0.00085467	0.0330704
PAX7	392.84	0.409336	0.122893	3.33082	0.000865917	0.0332994
CAPN5	205.396	0.571317	0.171722	3.32698	0.000877924	0.0335261
MGST2	908.98	0.307016	0.0924062	3.32246	0.000892287	0.0339957
HERC6	661.121	-0.664768	0.20026	-3.31953	0.0009017	0.034275
SYT16	403.983	-0.525562	0.158358	-3.31882	0.000903981	0.0342825
CDH4	174.297	-0.653353	0.197749	-3.30395	0.000953334	0.0359463
RNFT1-DT	18.2911	1.49501	0.452535	3.30363	0.000954404	0.0359463
MYORG	1270.26	0.279291	0.084731	3.2962	0.000980015	0.0368031
POPDC3	159.169	-0.482839	0.14655	-3.2947	0.000985267	0.0368557
DDX60	448.116	-0.870481	0.264515	-3.29086	0.00099883	0.037194
KCNJ16	1491.6	0.387391	0.1177	3.29135	0.000997062	0.037194
HTRA1	1023.79	0.387094	0.117663	3.28985	0.0010024	0.0372426
ADAT1	1591.81	0.281837	0.085765	3.28616	0.00101564	0.0374807
GALNT18	263.243	-0.639289	0.194676	-3.28386	0.00102396	0.0376189
WIPF1	726.252	-0.435829	0.132763	-3.28275	0.00102799	0.0376829
FURIN	2420.51	0.323808	0.0987013	3.28069	0.00103553	0.0378751
GAB3	14.3712	-2.86154	0.873289	-3.27673	0.00105015	0.0383247
LSP1	14.2807	2.52822	0.772279	3.27371	0.00106146	0.0383967
MB	119.942	0.505917	0.15448	3.27496	0.00105676	0.0383967
ID1	3830.15	0.357958	0.109561	3.26719	0.0010862	0.0390345
OAS2	32.7424	-1.60131	0.490473	-3.26484	0.00109527	0.0392747
ANKRD33B	531.084	-0.439003	0.134656	-3.26019	0.00111339	0.0398375
KCNH1	212.474	-0.839222	0.257695	-3.25665	0.00112736	0.0401629
PDK4	6012	0.35182	0.108148	3.25312	0.00114145	0.0405768
MAF	28.7639	-1.04796	0.322495	-3.24955	0.00115588	0.0409131
SOCS2	495.506	-0.555164	0.171177	-3.24322	0.00118188	0.0416543
HSP90AA1	80800	-0.327239	0.100921	-3.24253	0.00118475	0.0416661
DNM1	3754.08	-0.374902	0.115705	-3.24015	0.00119466	0.0419251
DNAH17-AS1	23.6522	-1.32303	0.408826	-3.23616	0.00121151	0.0420337
FXYD3	19.4321	1.55143	0.479355	3.23648	0.00121012	0.0420337
KRT7	43148.4	-0.342629	0.105887	-3.23579	0.00121307	0.0420337
PLPP1	614.047	0.301923	0.0932343	3.23833	0.00120234	0.0420337
ZNF595	586.894	0.288842	0.0892352	3.23686	0.00120853	0.0420337
RBM15-AS1	18.9849	1.31735	0.407278	3.23452	0.00121849	0.0421326
LCN2	682.837	0.410907	0.127074	3.2336	0.0012224	0.0421792
TLL2	16.0588	-1.43835	0.445602	-3.22788	0.00124711	0.0428521
SERTAD4	94.8974	-1.19344	0.369947	-3.22597	0.00125548	0.0430497
FLRT3	1007.82	0.441134	0.136937	3.22144	0.0012755	0.0435549
CACNA1I	24.942	-3.14694	0.977154	-3.22052	0.0012796	0.0436043
TNS2	387.541	0.569068	0.176844	3.2179	0.00129131	0.0438221
SYTL5	14.6652	-1.38731	0.431261	-3.21688	0.00129594	0.0438885
TSBP1-AS1	29.2548	-1.08642	0.337893	-3.21528	0.00130318	0.0440433
LRG1	18.8907	1.34379	0.418094	3.21409	0.0013086	0.0440456
NOSTRIN	326.263	0.536176	0.166803	3.21442	0.00130709	0.0440456
RHBDF2	503.249	-0.392325	0.122211	-3.21023	0.00132629	0.0444592
XPO6	2824.02	-0.37732	0.117522	-3.21065	0.00132437	0.0444592
ARHGAP42	803.552	-0.477706	0.148906	-3.2081	0.00133615	0.044587
SFXN4	1137.59	0.304799	0.0950226	3.20765	0.00133823	0.044587
ERBB3	88.0196	0.764981	0.238679	3.20507	0.00135031	0.0448081
PTGR2	1104.79	0.316537	0.0987538	3.20532	0.00134914	0.0448081
TMEM223	413.891	0.415379	0.129683	3.20302	0.00135993	0.0450364
HOXB9	317.442	-0.339895	0.10627	-3.19842	0.00138181	0.0454454
MANBA	521.059	0.321558	0.100511	3.19922	0.00137799	0.0454454
NPY5R	152.666	0.539168	0.16859	3.19811	0.00138332	0.0454454
PTPRE	625.029	-0.333618	0.104303	-3.19854	0.00138127	0.0454454
SYNE1	1733.09	-0.415862	0.130226	-3.1934	0.0014061	0.0461014
TSPAN18	153.087	-0.588071	0.184261	-3.19152	0.00141529	0.0463105
ADAMTS12	583.054	-0.500021	0.157178	-3.18123	0.00146649	0.0475138
BMPR1B	1121.31	0.293586	0.0922633	3.18205	0.00146237	0.0475138
SLC25A23	2054.55	0.275072	0.0864531	3.18175	0.00146388	0.0475138
CCPG1	5822.05	0.297948	0.0936756	3.18063	0.00146953	0.0475186
FBXL21P	69.435	-0.806954	0.253889	-3.17838	0.00148102	0.0477962
SPRY3	106.671	0.570748	0.179654	3.17693	0.00148842	0.0479411
IFIH1	213.76	-0.842495	0.265595	-3.1721	0.0015134	0.0485558
TRMT9B	63.7451	0.806949	0.254353	3.17256	0.00151101	0.0485558
PSG4	35.0165	-1.10389	0.348131	-3.17091	0.00151962	0.0486604
ZNF546	386.266	0.468331	0.147756	3.16962	0.0015264	0.0487826
RAB30-DT	251.243	0.466862	0.147372	3.1679	0.00153542	0.0489759
FAR1	4494.73	-0.334107	0.105488	-3.16726	0.00153884	0.04899
CCHCR1	199.755	0.492496	0.155892	3.15922	0.00158193	0.0500711

## Sheet: Constructs
Constructs used in this study
construct ID	Design	Reference
CHp178	pFUGW-CAGp-Spike(D614G)-GFP11-P2A-mCherry	this study
CHp229	pFUGW-CAGp-Spike(omicron)-GFP11-P2A-mCherry	this study
pBW93	pFUGW-CMVp-BSD-P2A-GFP1-10	this study
S_Q836V	pFUGW-CAGp-Spike(D614G, Q836V)-GFP11-P2A-mCherry	this study
S_Y837D	pFUGW-CAGp-Spike(D614G, Y837D)-GFP11-P2A-mCherry	this study
S_Y837F	pFUGW-CAGp-Spike(D614G, Y837F)-GFP11-P2A-mCherry	this study
S_Y837K	pFUGW-CAGp-Spike(D614G, Y837K)-GFP11-P2A-mCherry	this study
S_G838K	pFUGW-CAGp-Spike(D614G, G838K)-GFP11-P2A-mCherry	this study
S_G838R	pFUGW-CAGp-Spike(D614G, G838R)-GFP11-P2A-mCherry	this study
S_G838P	pFUGW-CAGp-Spike(D614G, G838P)-GFP11-P2A-mCherry	this study
S_D839Q	pFUGW-CAGp-Spike(D614G, D839Q)-GFP11-P2A-mCherry	this study
S_C840G	pFUGW-CAGp-Spike(D614G, C840G)-GFP11-P2A-mCherry	this study
S_L841H	pFUGW-CAGp-Spike(D614G, L841H)-GFP11-P2A-mCherry	this study
S_L841W	pFUGW-CAGp-Spike(D614G, L841W)-GFP11-P2A-mCherry	this study
S_D843G	pFUGW-CAGp-Spike(D614G, D843G)-GFP11-P2A-mCherry	this study
S_D843M	pFUGW-CAGp-Spike(D614G, D843M)-GFP11-P2A-mCherry	this study
S_D843Y	pFUGW-CAGp-Spike(D614G, D843Y)-GFP11-P2A-mCherry	this study
S_I844D	pFUGW-CAGp-Spike(D614G, I844D)-GFP11-P2A-mCherry	this study
S_I844M	pFUGW-CAGp-Spike(D614G, I844M)-GFP11-P2A-mCherry	this study
S_A845N	pFUGW-CAGp-Spike(D614G, A845N)-GFP11-P2A-mCherry	this study
S_A845T	pFUGW-CAGp-Spike(D614G, A845T)-GFP11-P2A-mCherry	this study
S_D843G	pFUGW-CAGp-Spike(D614G, D843G)-GFP11-P2A-mCherry	this study
S_D848H	pFUGW-CAGp-Spike(D614G, D848H)-GFP11-P2A-mCherry	this study
S_D848R	pFUGW-CAGp-Spike(D614G, D848R)-GFP11-P2A-mCherry	this study
S_D848T	pFUGW-CAGp-Spike(D614G, D848T)-GFP11-P2A-mCherry	this study
S_L849N	pFUGW-CAGp-Spike(D614G, L849N)-GFP11-P2A-mCherry	this study
S_I850H	pFUGW-CAGp-Spike(D614G, I850H)-GFP11-P2A-mCherry	this study
S_I850M	pFUGW-CAGp-Spike(D614G, I850M)-GFP11-P2A-mCherry	this study
S_A852M	pFUGW-CAGp-Spike(D614G, A852M)-GFP11-P2A-mCherry	this study
S_Q853R	pFUGW-CAGp-Spike(D614G, Q853R)-GFP11-P2A-mCherry	this study
S_Q853V	pFUGW-CAGp-Spike(D614G,Q853V)-GFP11-P2A-mCherry	this study
S_K854C	pFUGW-CAGp-Spike(D614G, K854C)-GFP11-P2A-mCherry	this study
S_K854L	pFUGW-CAGp-Spike(D614G, K854L)-GFP11-P2A-mCherry	this study
S_K854N	pFUGW-CAGp-Spike(D614G, K854N)-GFP11-P2A-mCherry	this study
S_K854Q	pFUGW-CAGp-Spike(D614G, K854Q)-GFP11-P2A-mCherry	this study
S_K854R	pFUGW-CAGp-Spike(D614G, K854R)-GFP11-P2A-mCherry	this study
S_K854T	pFUGW-CAGp-Spike(D614G, K854T)-GFP11-P2A-mCherry	this study
S_K854W	pFUGW-CAGp-Spike(D614G, K854W)-GFP11-P2A-mCherry	this study
S_K854H	pFUGW-CAGp-Spike(D614G, K854H)-GFP11-P2A-mCherry	this study
S_A846W	pFUGW-CAGp-Spike(D614G, A846W)-GFP11-P2A-mCherry	this study
S_C840S	pFUGW-CAGp-Spike(D614G, C840S)-GFP11-P2A-mCherry	this study
S_D848N	pFUGW-CAGp-Spike(D614G, D848N)-GFP11-P2A-mCherry	this study
S_C851S	pFUGW-CAGp-Spike(D614G, C851S)-GFP11-P2A-mCherry	this study
S_P681Y	pFUGW-CAGp-Spike(D614G, P681Y)-GFP11-P2A-mCherry	this study
S_R683H	pFUGW-CAGp-Spike(D614G, R683H)-GFP11-P2A-mCherry	this study
S_A684H	pFUGW-CAGp-Spike(D614G, A684H)-GFP11-P2A-mCherry	this study
S_R685F	pFUGW-CAGp-Spike(D614G, R685F)-GFP11-P2A-mCherry	this study
S_V687I	pFUGW-CAGp-Spike(D614G, V687I)-GFP11-P2A-mCherry	this study
S_A688T	pFUGW-CAGp-Spike(D614G, A688T)-GFP11-P2A-mCherry	this study
S_K1255F	pFUGW-CAGp-Spike(D614G, K1255F)-GFP11-P2A-mCherry	this study
O_K854H	pFUGW-CAGp-Spike(omicron, K854H)-GFP11-P2A-mCherry	this study
O_A846W	pFUGW-CAGp-Spike(omicron, A846W)-GFP11-P2A-mCherry	this study
O_C840S	pFUGW-CAGp-Spike(omicron, C840S)-GFP11-P2A-mCherry	this study
O_D848N	pFUGW-CAGp-Spike(omicron,D848N)-GFP11-P2A-mCherry	this study
O_C851S	pFUGW-CAGp-Spike(omicron, C851S)-GFP11-P2A-mCherry	this study
hFurin	pCMV3-huFurin	Sino biological (Cat No. HG10141-ACR)
hTMPRSS2	pCMV3-huTMPRSS2	Sino biological (Cat No. HG13070-CH)
AWp30	pFUGW-EFSp-Cas9-P2A-Zeo	Wong, A.S., et al., PNAS, 2016; 113(9):2544-9
pBW69d	pFUGW-hU6-ACE2_sg1-PGKp-puro-T2A-BFP	this study
pBW78d	pFUGW-hU6-safe harbor_sg1-PGKp-puro-T2A-BFP	this study
pBW111	pFUGW-hU6-ACE2_sg3-PGKp-puro-T2A-BFP	this study
pBW112	pFUGW-hU6-CAB39_sg1-PGKp-puro-T2A-BFP	this study
pBW113	pFUGW-hU6-CAB39_sg2-PGKp-puro-T2A-BFP	this study
pBW114	pFUGW-hU6-AP2M1_sg1-PGKp-puro-T2A-BFP	this study
pBW115	pFUGW-hU6-AP2M1_sg2-PGKp-puro-T2A-BFP	this study
pBW116	pFUGW-hU6-FCHO2_sg1-PGKp-puro-T2A-BFP	this study
pBW117	pFUGW-hU6-FCHO2_sg2-PGKp-puro-T2A-BFP	this study
pBW128	pFUGW-hU6-GBP6_sg1-PGKp-puro-T2A-BFP	this study
pBW129	pFUGW-hU6-GBP6_sg2-PGKp-puro-T2A-BFP	this study
pBW130	pFUGW-hU6-RNF2_sg1-PGKp-puro-T2A-BFP	this study
pBW131	pFUGW-hU6-RNF2_sg2-PGKp-puro-T2A-BFP	this study
pBW134	pFUGW-hU6-ZEB1_sg1-PGKp-puro-T2A-BFP	this study
pBW135	pFUGW-hU6-ZEB1_sg2-PGKp-puro-T2A-BFP	this study
pBW136	pFUGW-hU6-UBIAD1_sg1-PGKp-puro-T2A-BFP	this study
pBW137	pFUGW-hU6-UBIAD1_sg2-PGKp-puro-T2A-BFP	this study
pBW138	pFUGW-hU6-non targeting_sg1-PGKp-puro-T2A-BFP	this study
pBW139	pFUGW-hU6-non targeting_sg2-PGKp-puro-T2A-BFP	this study
pBW145	pFUGW-hU6-ACE2_sg-PGKp-puro-T2A-BFP (for vero E6 cells)	this study
pBW147	pFUGW-hU6-FCHO2_sg-PGKp-puro-T2A-BFP (for vero E6 cells)	this study
pBW168	pFUGW-hU6-NDUFB10_sg1-PGKp-puro-T2A-BFP	this study
pBW169	pFUGW-hU6-NDUFB10_sg2-PGKp-puro-T2A-BFP	this study
addgene 138152	pFUGW-EF1α-d2EGFP	Wessels, H.H., et al., Nat Biotechnol. 2020 Jun;38(6):722-727.
addgene 179907	pFUGW-CAGp-spike(omicron)	Garcia-Beltran, W.F., et al. Cell. 2022 Jan 6. pii: S0092-8674(21)01496-3.
addgene 10879	pLKO.1-TRC contorl	Moffat, J., et al.Cell, 2006. 124(6): p. 1283-98.
pBW164	pFUGW-hU6-CHC_sh1-PGKp-puro	this study
pBW165	pFUGW-hU6-CHC_sh2-PGKp-puro	this study
pBW166	pFUGW-hU6-CHC_sh3-PGKp-puro	this study
pBW167	pFUGW-hU6-non targeting_sh-PGKp-puro	this study
addgene 80409	pHR-SFFV-GFP1-10	Kamiyama, D. et al.Nat Commun 7, 11046 (2016).
pBW89	pFUGW-CMVp-BSD-P2A-GFP11x7	this study

## Sheet: Primers and sgRNAs
List of primers and sgRNAs used
Primers
Name	Sequence	Description
BW275-F	ACACTCTTTCCCTACACGACGCTCTTCCGATCTCTTGTGGAAAGGACGAAACA	1st step PCR primers for amplication of the sgRNA library
BW276-R	GTGACTGGAGTTCAGACGTGTGCTCTTCCGATCTCTAAAGCGCATGCTCCAGAC
Nova_i5_1	AATGATACGGCGACCACCGAGATCTACACCGATTGCAACACTCTTTCCCTACACGACGCTCTTCCGATC	2nd step PCR primers for addition of the illumina adapters and index sequence
Nova_i5_2	AATGATACGGCGACCACCGAGATCTACACGCAGAACAACACTCTTTCCCTACACGACGCTCTTCCGATC
Nova_i5_3	AATGATACGGCGACCACCGAGATCTACACGCCTTCTTACACTCTTTCCCTACACGACGCTCTTCCGATC
Nova_i5_4	AATGATACGGCGACCACCGAGATCTACACCGGAAGAAACACTCTTTCCCTACACGACGCTCTTCCGATC
Nova_i5_5	AATGATACGGCGACCACCGAGATCTACACCCAGAGAAACACTCTTTCCCTACACGACGCTCTTCCGATC
Nova_i5_6	AATGATACGGCGACCACCGAGATCTACACGAGGAGAAACACTCTTTCCCTACACGACGCTCTTCCGATC
Nova_i5_7	AATGATACGGCGACCACCGAGATCTACACCACCAGAAACACTCTTTCCCTACACGACGCTCTTCCGATC
Nova_i5_8	AATGATACGGCGACCACCGAGATCTACACACGAGGAAACACTCTTTCCCTACACGACGCTCTTCCGATC
Nova_i5_9	AATGATACGGCGACCACCGAGATCTACACGGTAGGAAACACTCTTTCCCTACACGACGCTCTTCCGATC
Nova_i5_10	AATGATACGGCGACCACCGAGATCTACACGAACGGAAACACTCTTTCCCTACACGACGCTCTTCCGATC
Nova_i5_11	AATGATACGGCGACCACCGAGATCTACACTTGCGGAAACACTCTTTCCCTACACGACGCTCTTCCGATC
Nova_i5_12	AATGATACGGCGACCACCGAGATCTACACCAGTGGAAACACTCTTTCCCTACACGACGCTCTTCCGATC
Nova_i5_13	AATGATACGGCGACCACCGAGATCTACACTCCTGGAAACACTCTTTCCCTACACGACGCTCTTCCGATC
Nova_i5_14	AATGATACGGCGACCACCGAGATCTACACTACGCGAAACACTCTTTCCCTACACGACGCTCTTCCGATC
Nova_i5_15	AATGATACGGCGACCACCGAGATCTACACAGACCGAAACACTCTTTCCCTACACGACGCTCTTCCGATC
Nova_i5_16	AATGATACGGCGACCACCGAGATCTACACTGGTCGAAACACTCTTTCCCTACACGACGCTCTTCCGATC
Nova_i7_1	CAAGCAGAAGACGGCATACGAGATTTGGTGGAGTGACTGGAGTTCAGACGTGTGCTCTTCCGATC
Nova_i7_2	CAAGCAGAAGACGGCATACGAGATTTGGCACTGTGACTGGAGTTCAGACGTGTGCTCTTCCGATC
Nova_i7_3	CAAGCAGAAGACGGCATACGAGATTTGGATCCGTGACTGGAGTTCAGACGTGTGCTCTTCCGATC
Nova_i7_4	CAAGCAGAAGACGGCATACGAGATTTGACGTCGTGACTGGAGTTCAGACGTGTGCTCTTCCGATC
Nova_i7_5	CAAGCAGAAGACGGCATACGAGATTTGAGCTGGTGACTGGAGTTCAGACGTGTGCTCTTCCGATC
Nova_i7_6	CAAGCAGAAGACGGCATACGAGATTTGAGGCAGTGACTGGAGTTCAGACGTGTGCTCTTCCGATC
Nova_i7_7	CAAGCAGAAGACGGCATACGAGATTTATCGGCGTGACTGGAGTTCAGACGTGTGCTCTTCCGATC
Nova_i7_8	CAAGCAGAAGACGGCATACGAGATTTACGGAGGTGACTGGAGTTCAGACGTGTGCTCTTCCGATC
Nova_i7_9	CAAGCAGAAGACGGCATACGAGATTTACAGCCGTGACTGGAGTTCAGACGTGTGCTCTTCCGATC
Nova_i7_10	CAAGCAGAAGACGGCATACGAGATTTAGCCGAGTGACTGGAGTTCAGACGTGTGCTCTTCCGATC
Nova_i7_11	CAAGCAGAAGACGGCATACGAGATTCTCCAAGGTGACTGGAGTTCAGACGTGTGCTCTTCCGATC
Nova_i7_12	CAAGCAGAAGACGGCATACGAGATTCTCGGATGTGACTGGAGTTCAGACGTGTGCTCTTCCGATC
Nova_i7_13	CAAGCAGAAGACGGCATACGAGATTCTGTGCAGTGACTGGAGTTCAGACGTGTGCTCTTCCGATC
Nova_i7_14	CAAGCAGAAGACGGCATACGAGATTCTGCCATGTGACTGGAGTTCAGACGTGTGCTCTTCCGATC
Nova_i7_15	CAAGCAGAAGACGGCATACGAGATTCTGGAACGTGACTGGAGTTCAGACGTGTGCTCTTCCGATC
Nova_i7_16	CAAGCAGAAGACGGCATACGAGATTCTGAGGTGTGACTGGAGTTCAGACGTGTGCTCTTCCGATC
SA160	AATGATACGGCGACCACCGA	quantification of NGS library concentration
SA161	CAAGCAGAAGACGGCATACGA
S_DMSfs1	TTACCTCGTCTCTTGCTTCTTACCAGACCCAAACCAACTCTCCTAGGCGAGCCCGGTCCGTAGCCA	universal foward primer for FPPR DMS library construction
S_DMSrs	TTACCTCGTCTCTTAAATTTTTGGGCGCATATCAGATCC	universal reverse primer for Furin cleavage site DMS library construction
S_DMS1	TTCGTCTCTTGCTNNSTACCAGACCCAAACCAACTCTCCTAGGCGTGCCCGGTCCGTAGCCAGTCAAAGCATAATTGCGTACACCATGAG	Furin cleavage site_NNS primer
S_DMS2	TTCGTCTCTTGCTTCTNNSCAGACCCAAACCAACTCTCCTAGGCGTGCCCGGTCCGTAGCCAGTCAAAGCATAATTGCGTACACCATGAG
S_DMS3	TTCGTCTCTTGCTTCTTACNNSACCCAAACCAACTCTCCTAGGCGTGCCCGGTCCGTAGCCAGTCAAAGCATAATTGCGTACACCATGAG
S_DMS4	TTCGTCTCTTGCTTCTTACCAGNNSCAAACCAACTCTCCTAGGCGTGCCCGGTCCGTAGCCAGTCAAAGCATAATTGCGTACACCATGAG
S_DMS5	TTCGTCTCTTGCTTCTTACCAGACCNNSACCAACTCTCCTAGGCGTGCCCGGTCCGTAGCCAGTCAAAGCATAATTGCGTACACCATGAG
S_DMS6	TTCGTCTCTTGCTTCTTACCAGACCCAANNSAACTCTCCTAGGCGTGCCCGGTCCGTAGCCAGTCAAAGCATAATTGCGTACACCATGAG
S_DMS7	TTCGTCTCTTGCTTCTTACCAGACCCAAACCNNSTCTCCTAGGCGTGCCCGGTCCGTAGCCAGTCAAAGCATAATTGCGTACACCATGAG
S_DMS8	TTCGTCTCTTGCTTCTTACCAGACCCAAACCAACNNSCCTAGGCGTGCCCGGTCCGTAGCCAGTCAAAGCATAATTGCGTACACCATGAG
S_DMS9	TTCGTCTCTTGCTTCTTACCAGACCCAAACCAACTCTNNSAGGCGTGCCCGGTCCGTAGCCAGTCAAAGCATAATTGCGTACACCATGAG
S_DMS10	TTCGTCTCTTGCTTCTTACCAGACCCAAACCAACTCTCCTNNSCGTGCCCGGTCCGTAGCCAGTCAAAGCATAATTGCGTACACCATGAG
S_DMS11	TTCGTCTCTTGCTTCTTACCAGACCCAAACCAACTCTCCTAGGNNSGCCCGGTCCGTAGCCAGTCAAAGCATAATTGCGTACACCATGAG
S_DMS12	TTCGTCTCTTGCTTCTTACCAGACCCAAACCAACTCTCCTAGGCGTNNSCGGTCCGTAGCCAGTCAAAGCATAATTGCGTACACCATGAG
S_DMS13	TTCGTCTCTTGCTTCTTACCAGACCCAAACCAACTCTCCTAGGCGTGCCNNSTCCGTAGCCAGTCAAAGCATAATTGCGTACACCATGAG
S_DMS14	TTCGTCTCTTGCTTCTTACCAGACCCAAACCAACTCTCCTAGGCGTGCCCGGNNSGTAGCCAGTCAAAGCATAATTGCGTACACCATGAG
S_DMS15	TTCGTCTCTTGCTTCTTACCAGACCCAAACCAACTCTCCTAGGCGTGCCCGGTCCNNSGCCAGTCAAAGCATAATTGCGTACACCATGAG
S_DMS16	TTCGTCTCTTGCTTCTTACCAGACCCAAACCAACTCTCCTAGGCGTGCCCGGTCCGTANNSAGTCAAAGCATAATTGCGTACACCATGAG
S_DMS17	TTCGTCTCTTGCTTCTTACCAGACCCAAACCAACTCTCCTAGGCGTGCCCGGTCCGTAGCCNNSCAAAGCATAATTGCGTACACCATGAG
S_DMS18	TTCGTCTCTTGCTTCTTACCAGACCCAAACCAACTCTCCTAGGCGTGCCCGGTCCGTAGCCAGTNNSAGCATAATTGCGTACACCATGAG
S_DMS19	TTCGTCTCTTGCTTCTTACCAGACCCAAACCAACTCTCCTAGGCGTGCCCGGTCCGTAGCCAGTCAANNSATAATTGCGTACACCATGAG
S_DMS20	TTCGTCTCTTAAASNNTTGGGCGCATATCAGATCCCGCGCCGCGATGTCGCCCAAACAATCACCGTATTGTTTAATAAAGCCAGCATCGG	FPPR_NNS primer
S_DMS21	TTCGTCTCTTAAATTTSNNGGCGCATATCAGATCCCGCGCCGCGATGTCGCCCAAACAATCACCGTATTGTTTAATAAAGCCAGCATCGG
S_DMS22	TTCGTCTCTTAAATTTTTGSNNGCATATCAGATCCCGCGCCGCGATGTCGCCCAAACAATCACCGTATTGTTTAATAAAGCCAGCATCGG
S_DMS23	TTCGTCTCTTAAATTTTTGGGCSNNTATCAGATCCCGCGCCGCGATGTCGCCCAAACAATCACCGTATTGTTTAATAAAGCCAGCATCGG
S_DMS24	TTCGTCTCTTAAATTTTTGGGCGCASNNCAGATCCCGCGCCGCGATGTCGCCCAAACAATCACCGTATTGTTTAATAAAGCCAGCATCGG
S_DMS25	TTCGTCTCTTAAATTTTTGGGCGCATATSNNATCCCGCGCCGCGATGTCGCCCAAACAATCACCGTATTGTTTAATAAAGCCAGCATCGG
S_DMS26	TTCGTCTCTTAAATTTTTGGGCGCATATCAGSNNCCGCGCCGCGATGTCGCCCAAACAATCACCGTATTGTTTAATAAAGCCAGCATCGG
S_DMS27	TTCGTCTCTTAAATTTTTGGGCGCATATCAGATCSNNCGCCGCGATGTCGCCCAAACAATCACCGTATTGTTTAATAAAGCCAGCATCGG
S_DMS28	TTCGTCTCTTAAATTTTTGGGCGCATATCAGATCCCGSNNCGCGATGTCGCCCAAACAATCACCGTATTGTTTAATAAAGCCAGCATCGG
S_DMS29	TTCGTCTCTTAAATTTTTGGGCGCATATCAGATCCCGCGCSNNGATGTCGCCCAAACAATCACCGTATTGTTTAATAAAGCCAGCATCGG
S_DMS30	TTCGTCTCTTAAATTTTTGGGCGCATATCAGATCCCGCGCCGCSNNGTCGCCCAAACAATCACCGTATTGTTTAATAAAGCCAGCATCGG
S_DMS31	TTCGTCTCTTAAATTTTTGGGCGCATATCAGATCCCGCGCCGCGATSNNGCCCAAACAATCACCGTATTGTTTAATAAAGCCAGCATCGG
S_DMS32	TTCGTCTCTTAAATTTTTGGGCGCATATCAGATCCCGCGCCGCGATGTCSNNCAAACAATCACCGTATTGTTTAATAAAGCCAGCATCGG
S_DMS33	TTCGTCTCTTAAATTTTTGGGCGCATATCAGATCCCGCGCCGCGATGTCGCCSNNACAATCACCGTATTGTTTAATAAAGCCAGCATCGG
S_DMS34	TTCGTCTCTTAAATTTTTGGGCGCATATCAGATCCCGCGCCGCGATGTCGCCCAASNNATCACCGTATTGTTTAATAAAGCCAGCATCGG
S_DMS35	TTCGTCTCTTAAATTTTTGGGCGCATATCAGATCCCGCGCCGCGATGTCGCCCAAACASNNACCGTATTGTTTAATAAAGCCAGCATCGG
S_DMS36	TTCGTCTCTTAAATTTTTGGGCGCATATCAGATCCCGCGCCGCGATGTCGCCCAAACAATCSNNGTATTGTTTAATAAAGCCAGCATCGG
S_DMS37	TTCGTCTCTTAAATTTTTGGGCGCATATCAGATCCCGCGCCGCGATGTCGCCCAAACAATCACCSNNTTGTTTAATAAAGCCAGCATCGG
S_DMS38	TTCGTCTCTTAAATTTTTGGGCGCATATCAGATCCCGCGCCGCGATGTCGCCCAAACAATCACCGTASNNTTTAATAAAGCCAGCATCGG
C508f	CACGACGCTCTTCCGATCTCATGTGAACAATTCATACGAATGTG	1st step PCR primers for amplication of the Furin DMS library
C509r	CAGACGTGTGCTCTTCCGATCTATTTGTTGGGATGGCAATGGAG
C512f	CACGACGCTCTTCCGATCTCGGACCCCAGTAAACCCTC	1st step PCR primers for amplication of the FPPR DMS library
C513r	CAGACGTGTGCTCTTCCGATCTCCGAATGTCCATCCAGACGTT
S_K854H	TTCGTCTCTTAAAGTGTTGGGCGCATATCAGATCCCGCGCCGCGATGTCGCCCAAACAATCACCGTATTGTTTAATAAAGCCAGCATCGG
S_A846W	TTCGTCTCTTAAATTTTTGGGCGCATATCAGATCCCGCCACGCGATGTCGCCCAAACAATCACCGTATTGTTTAATAAAGCCAGCATCGG
S_K854C	TTCGTCTCTTAAAGCATTGGGCGCATATCAGATCCCGCGCCGCGATGTCGCCCAAACAATCACCGTATTGTTTAATAAAGCCAGCATCGG
S_A852M	TTCGTCTCTTAAATTTTTGCATGCATATCAGATCCCGCGCCGCGATGTCGCCCAAACAATCACCGTATTGTTTAATAAAGCCAGCATCGG
S_K854L	TTCGTCTCTTAAACAGTTGGGCGCATATCAGATCCCGCGCCGCGATGTCGCCCAAACAATCACCGTATTGTTTAATAAAGCCAGCATCGG
S_Q853V	TTCGTCTCTTAAATTTCACGGCGCATATCAGATCCCGCGCCGCGATGTCGCCCAAACAATCACCGTATTGTTTAATAAAGCCAGCATCGG
S_K854N	TTCGTCTCTTAAAGTTTTGGGCGCATATCAGATCCCGCGCCGCGATGTCGCCCAAACAATCACCGTATTGTTTAATAAAGCCAGCATCGG
S_D843M	TTCGTCTCTTAAATTTTTGGGCGCATATCAGATCCCGCGCCGCGATCATGCCCAAACAATCACCGTATTGTTTAATAAAGCCAGCATCGG
S_G838Y	TTCGTCTCTTAAATTTTTGGGCGCATATCAGATCCCGCGCCGCGATGTCGCCCAAACAATCGTAGTATTGTTTAATAAAGCCAGCATCGG
S_Y837F	TTCGTCTCTTAAATTTTTGGGCGCATATCAGATCCCGCGCCGCGATGTCGCCCAAACAATCACCGAATTGTTTAATAAAGCCAGCATCGG
S_K854W	TTCGTCTCTTAAACCATTGGGCGCATATCAGATCCCGCGCCGCGATGTCGCCCAAACAATCACCGTATTGTTTAATAAAGCCAGCATCGG
S_C840S	TTCGTCTCTTAAATTTTTGGGCGCATATCAGATCCCGCGCCGCGATGTCGCCCAAGCTATCACCGTATTGTTTAATAAAGCCAGCATCGG
S_D848N	TTCGTCTCTTAAATTTTTGGGCGCATATCAGGTTCCGCGCCGCGATGTCGCCCAAACAATCACCGTATTGTTTAATAAAGCCAGCATCGG
S_C851S	TTCGTCTCTTAAATTTTTGGGCGCTTATCAGATCCCGCGCCGCGATGTCGCCCAAACAATCACCGTATTGTTTAATAAAGCCAGCATCGG
S_P681Y	TTCGTCTCTTGCTTCTTACCAGACCCAAACCAACTCTTACAGGCGTGCCCGGTCCGTAGCCAGTCAAAGCATAATTGCGTACACCATGAG
S_R683H	TTCGTCTCTTGCTTCTTACCAGACCCAAACCAACTCTCCTAGGCACGCCCGGTCCGTAGCCAGTCAAAGCATAATTGCGTACACCATGAG
S_A684H	TTCGTCTCTTGCTTCTTACCAGACCCAAACCAACTCTCCTAGGCGACACCGGTCCGTAGCCAGTCAAAGCATAATTGCGTACACCATGAG
S_R685F	TTCGTCTCTTGCTTCTTACCAGACCCAAACCAACTCTCCTAGGCGTGCCTTCTCCGTAGCCAGTCAAAGCATAATTGCGTACACCATGAG
S_V687I	TTCGTCTCTTGCTTCTTACCAGACCCAAACCAACTCTCCTAGGCGTGCCCGGTCCATCGCCAGTCAAAGCATAATTGCGTACACCATGAG
S_A688T	TTCGTCTCTTGCTTCTTACCAGACCCAAACCAACTCTCCTAGGCGTGCCCGGTCCGTAACCAGTCAAAGCATAATTGCGTACACCATGAG
O_K854H	TTCGTCTCTTGAAGTGTTGAGCACAGATAAGGTCGC
O_A846W	TTCGTCTCTTGAATTTTTGAGCACAGATAAGGTCGCGCCACGCAATGTCTCCCAAACAATC
O_C840S	TTCGTCTCTTGAATTTTTGAGCACAGATAAGGTCGCGGGCCGCAATGTCTCCCAAGCTATCCCCATACTGCTTAATGAAAC
O_D848N	TTCGTCTCTTGAATTTTTGAGCACAGATAAGGTTGCGGGCCGCAATGTCT
O_C851S	TTCGTCTCTTGAATTTTTGAGCGCTGATAAGGTCGCGGGCCG
BW588	GTCTTTCTCGCTACCTGGTACG	qRT-PCR primer for CHC, RdRp, GAPDH(human), and β-actin (hamster)
BW589	GGTCCTGAGTCTCAGACAAAGC
RdRp-F	CGCATACAGTCTTRCAGGCT
RdRp-R	GTGTGATGTTGAWATGACATGGTC
probe	FAM-TTAAGATGTGGTGCTTGCATACGTAGAC-IABkFQ
GAPDH-F	ATTCCACCCATGGCAAATTC
GAPDH-R	CGCTCCTGGAAGATGGTGAT
β-actin-F(hamster)	ACGGCCAGGTCATCACTATTG
β-actin-R(hamster)	CAAGAAGGAAGGCTGGAAAAG
sgRNA list
sgRNA ID	sgRNA sequence	Description
ACE2_sgRNA1	ACAGTTTAGACTACAATGAG	sgRNA used in A549-ACE2 cells
ACE2_sgRNA3	ATCTTCAATCAACTGGCCG
CAB39_sgRNA1	TAATAGGGCAAAAAAGACG
CAB39_sgRNA2	AGCTGTAAATCAGCTACCA
AP2M1_sgRNA1	ACCCACAGAATTCCGAGAC
AP2M1_sgRNA2	TACTTTGGCAAGATCAGCG
FCHO2_sgRNA1	TTTAACAGAGCTACCATAG
FCHO2_sgRNA2	CTAGTTTTGTCATTGACC
GBP6_sgRNA1	CTTCTAGCCAATATTGAGA
GBP6_sgRNA2	AAATTGGATGTTTGAACTC
RNF2_sgRNA1	GAGTTACAACGAACACCTC
RNF2_sgRNA2	ATTCACTGTGTAGACTTCG
ZEB1_sgRNA1	TGAATGGGCGACCAAGAAC
ZEB1_sgRNA2	TACTTAAAGTGGCGGTAGA
UBIAD1_sgRNA1	CCGTGGGATCTGTAGGCAA
UBIAD1_sgRNA2	CACTCACACCGGTGGCCCT
NDUFB10_sgRNA1	AGTGATGTCTGGCACGCGG
NDUFB10_sgRNA2	GACCCGTGACCCTCGTGAG
safe harbor_sgRNA1	CCATTCAGTCTGAAATACGG
non targeting_sgRNA1	CCTCATCCACGAAAGATGC
non targeting_sgRNA2	TACGCTGCGACACCCGGTG
ACE2_sgRNA	AGAGTTTAGACTACAATGAG	sgRNA used in Vero E6-TMPRSS2 cells
CAB39_sgRNA	AGCTGTAAATCAGCTACCA
AP2M1_sgRNA	TACTTTGGCAAGATCAGCG
FCHO2_sgRNA	CAAGAGATGGTCCAAATAGG
non targeting_sgRNA	CCTCATCCACGAAAGATGC
shRNA list
shRNA ID	target sequence
CHC-sh1	GCAGAAGAATCAACGTTATTT	shRNA used in A549-ACE2 cells
CHC-sh2	CTGGAGGGAAGTTACATATTA
CHC-sh3	GGAGGGAAGTTACATATTATT
ctr-shRNA	CGAGGGCGACTTAACCTTAGG
