# Supplementary material for: High-throughput screening of genetic and cellular drivers of syncytium formation induced by the spike protein of SARS-CoV-2
Source: Nat Biomed Eng. 2023 Nov 23;8(3):291–309. doi: 10.1038/s41551-023-01140-z (PMC10963270; doi:10.1038/s41551-023-01140-z)
Supplement: Supplementary file 6 — Statistics. [file 41551_2023_1140_MOESM6_ESM.xlsx]

## Sheet: SD_FIG2b
This file contains fold change (FC) of read counts normalized to D614G WT determined for the syncytia potential of Spike FPPR and furin cleavage site DMS variants based on the droplet microfluidcs system
	Mutation	WT Amino acid	Position	Mutated Amino acid	FC (Normalized to WT)	Site
	Q836*	Q	836	*	0.387	FPPR
	Q836A	Q	836	A	0.893	FPPR
	Q836R	Q	836	R	0.872	FPPR
	Q836N	Q	836	N	1.242	FPPR
	Q836D	Q	836	D	1.096	FPPR
	Q836C	Q	836	C	0.704	FPPR
	Q836E	Q	836	E	0.625	FPPR
	Q836G	Q	836	G	0.986	FPPR
	Q836H	Q	836	H	0.842	FPPR
	Q836I	Q	836	I	1.006	FPPR
	Q836L	Q	836	L	1.264	FPPR
	Q836K	Q	836	K	1.068	FPPR
	Q836M	Q	836	M	0.999	FPPR
	Q836F	Q	836	F	1.393	FPPR
	Q836P	Q	836	P	1.184	FPPR
	Q836S	Q	836	S	1.148	FPPR
	Q836T	Q	836	T	0.812	FPPR
	Q836W	Q	836	W	1.617	FPPR
	Q836Y	Q	836	Y	1.071	FPPR
	Q836V	Q	836	V	0.658	FPPR
	Y837*	Y	837	*	0.458	FPPR
	Y837A	Y	837	A	1.009	FPPR
	Y837R	Y	837	R	1.001	FPPR
	Y837N	Y	837	N	1.267	FPPR
	Y837D	Y	837	D	0.717	FPPR
	Y837C	Y	837	C	0.76	FPPR
	Y837Q	Y	837	Q	0.959	FPPR
	Y837E	Y	837	E	0.984	FPPR
	Y837G	Y	837	G	1.014	FPPR
	Y837H	Y	837	H	1.515	FPPR
	Y837I	Y	837	I	0.692	FPPR
	Y837L	Y	837	L	1.193	FPPR
	Y837K	Y	837	K	0.869	FPPR
	Y837M	Y	837	M	0.845	FPPR
	Y837F	Y	837	F	1.694	FPPR
	Y837P	Y	837	P	0.528	FPPR
	Y837S	Y	837	S	1.189	FPPR
	Y837T	Y	837	T	1	FPPR
	Y837W	Y	837	W	1.411	FPPR
	Y837V	Y	837	V	0.882	FPPR
	G838*	G	838	*	0.297	FPPR
	G838A	G	838	A	0.996	FPPR
	G838R	G	838	R	0.826	FPPR
	G838N	G	838	N	0.891	FPPR
	G838D	G	838	D	0.921	FPPR
	G838C	G	838	C	0.749	FPPR
	G838Q	G	838	Q	0.695	FPPR
	G838E	G	838	E	0.956	FPPR
	G838H	G	838	H	0.77	FPPR
	G838I	G	838	I	0.561	FPPR
	G838L	G	838	L	1.018	FPPR
	G838K	G	838	K	0.792	FPPR
	G838M	G	838	M	1.086	FPPR
	G838F	G	838	F	0.848	FPPR
	G838P	G	838	P	0.841	FPPR
	G838S	G	838	S	0.677	FPPR
	G838T	G	838	T	0.662	FPPR
	G838W	G	838	W	0.88	FPPR
	G838Y	G	838	Y	1.712	FPPR
	G838V	G	838	V	0.776	FPPR
	D839*	D	839	*	0.29	FPPR
	D839A	D	839	A	1.267	FPPR
	D839R	D	839	R	1.264	FPPR
	D839N	D	839	N	1.229	FPPR
	D839C	D	839	C	0.767	FPPR
	D839Q	D	839	Q	1.11	FPPR
	D839E	D	839	E	1.049	FPPR
	D839G	D	839	G	1.274	FPPR
	D839H	D	839	H	0.793	FPPR
	D839I	D	839	I	0.956	FPPR
	D839L	D	839	L	1.016	FPPR
	D839K	D	839	K	1.07	FPPR
	D839M	D	839	M	1.419	FPPR
	D839F	D	839	F	1.119	FPPR
	D839P	D	839	P	0.904	FPPR
	D839S	D	839	S	1.007	FPPR
	D839T	D	839	T	0.933	FPPR
	D839W	D	839	W	1.213	FPPR
	D839Y	D	839	Y	0.815	FPPR
	D839V	D	839	V	1.115	FPPR
	C840*	C	840	*	0.538	FPPR
	C840A	C	840	A	0.388	FPPR
	C840R	C	840	R	0.456	FPPR
	C840N	C	840	N	0.237	FPPR
	C840D	C	840	D	0.43	FPPR
	C840Q	C	840	Q	0.449	FPPR
	C840E	C	840	E	0.341	FPPR
	C840G	C	840	G	0.384	FPPR
	C840H	C	840	H	0.46	FPPR
	C840I	C	840	I	0.099	FPPR
	C840L	C	840	L	0.448	FPPR
	C840K	C	840	K	0.511	FPPR
	C840M	C	840	M	0.251	FPPR
	C840F	C	840	F	0.155	FPPR
	C840P	C	840	P	0.361	FPPR
	C840S	C	840	S	0.38	FPPR
	C840T	C	840	T	0.36	FPPR
	C840W	C	840	W	0.712	FPPR
	C840Y	C	840	Y	0.277	FPPR
	C840V	C	840	V	0.287	FPPR
	L841*	L	841	*	0.32	FPPR
	L841A	L	841	A	1.03	FPPR
	L841R	L	841	R	1.099	FPPR
	L841N	L	841	N	1.184	FPPR
	L841D	L	841	D	0.999	FPPR
	L841C	L	841	C	1.613	FPPR
	L841Q	L	841	Q	1.125	FPPR
	L841E	L	841	E	1.041	FPPR
	L841G	L	841	G	1.173	FPPR
	L841H	L	841	H	0.849	FPPR
	L841I	L	841	I	0.876	FPPR
	L841K	L	841	K	1.336	FPPR
	L841M	L	841	M	1.316	FPPR
	L841F	L	841	F	0.702	FPPR
	L841P	L	841	P	0.525	FPPR
	L841S	L	841	S	0.846	FPPR
	L841T	L	841	T	1.189	FPPR
	L841W	L	841	W	0.65	FPPR
	L841Y	L	841	Y	1.093	FPPR
	L841V	L	841	V	1.073	FPPR
	G842*	G	842	*	0.096	FPPR
	G842A	G	842	A	0.941	FPPR
	G842R	G	842	R	0.824	FPPR
	G842N	G	842	N	1.092	FPPR
	G842D	G	842	D	1.466	FPPR
	G842C	G	842	C	0.994	FPPR
	G842Q	G	842	Q	1.075	FPPR
	G842E	G	842	E	0.863	FPPR
	G842H	G	842	H	1.472	FPPR
	G842I	G	842	I	0.861	FPPR
	G842L	G	842	L	1.028	FPPR
	G842K	G	842	K	0.9	FPPR
	G842F	G	842	F	1.009	FPPR
	G842P	G	842	P	0.636	FPPR
	G842S	G	842	S	1.123	FPPR
	G842T	G	842	T	1.312	FPPR
	G842W	G	842	W	0.953	FPPR
	G842Y	G	842	Y	0.664	FPPR
	G842V	G	842	V	0.793	FPPR
	D843*	D	843	*	0.245	FPPR
	D843A	D	843	A	0.915	FPPR
	D843R	D	843	R	0.893	FPPR
	D843N	D	843	N	0.796	FPPR
	D843C	D	843	C	0.475	FPPR
	D843Q	D	843	Q	0.96	FPPR
	D843E	D	843	E	1.281	FPPR
	D843G	D	843	G	0.455	FPPR
	D843H	D	843	H	0.99	FPPR
	D843I	D	843	I	1.538	FPPR
	D843L	D	843	L	0.963	FPPR
	D843K	D	843	K	0.967	FPPR
	D843M	D	843	M	1.804	FPPR
	D843F	D	843	F	0.746	FPPR
	D843P	D	843	P	1.194	FPPR
	D843S	D	843	S	0.992	FPPR
	D843T	D	843	T	1.041	FPPR
	D843Y	D	843	Y	0.8	FPPR
	D843V	D	843	V	0.963	FPPR
	I844*	I	844	*	0.339	FPPR
	I844A	I	844	A	1.404	FPPR
	I844R	I	844	R	1.04	FPPR
	I844N	I	844	N	0.954	FPPR
	I844D	I	844	D	0.458	FPPR
	I844C	I	844	C	1.043	FPPR
	I844Q	I	844	Q	1.179	FPPR
	I844E	I	844	E	0.628	FPPR
	I844G	I	844	G	1.132	FPPR
	I844H	I	844	H	1.007	FPPR
	I844L	I	844	L	0.956	FPPR
	I844K	I	844	K	1.165	FPPR
	I844M	I	844	M	1.516	FPPR
	I844F	I	844	F	1.193	FPPR
	I844P	I	844	P	1.053	FPPR
	I844S	I	844	S	1.341	FPPR
	I844T	I	844	T	0.918	FPPR
	I844W	I	844	W	1.18	FPPR
	I844Y	I	844	Y	0.83	FPPR
	I844V	I	844	V	0.961	FPPR
	A845*	A	845	*	0.227	FPPR
	A845R	A	845	R	0.964	FPPR
	A845N	A	845	N	1.236	FPPR
	A845D	A	845	D	1.037	FPPR
	A845C	A	845	C	0.674	FPPR
	A845Q	A	845	Q	1.257	FPPR
	A845E	A	845	E	0.996	FPPR
	A845G	A	845	G	1.04	FPPR
	A845H	A	845	H	1.006	FPPR
	A845I	A	845	I	1.341	FPPR
	A845L	A	845	L	1.112	FPPR
	A845K	A	845	K	1.152	FPPR
	A845M	A	845	M	1.255	FPPR
	A845F	A	845	F	0.977	FPPR
	A845P	A	845	P	0.959	FPPR
	A845S	A	845	S	1.091	FPPR
	A845T	A	845	T	1.109	FPPR
	A845W	A	845	W	1.148	FPPR
	A845Y	A	845	Y	1.472	FPPR
	A845V	A	845	V	0.993	FPPR
	A846*	A	846	*	0.446	FPPR
	A846R	A	846	R	0.986	FPPR
	A846N	A	846	N	1.096	FPPR
	A846D	A	846	D	0.518	FPPR
	A846C	A	846	C	0.845	FPPR
	A846Q	A	846	Q	0.819	FPPR
	A846E	A	846	E	0.703	FPPR
	A846G	A	846	G	1.231	FPPR
	A846H	A	846	H	1.154	FPPR
	A846I	A	846	I	0.9	FPPR
	A846L	A	846	L	1.126	FPPR
	A846K	A	846	K	0.701	FPPR
	A846M	A	846	M	1.258	FPPR
	A846F	A	846	F	1.298	FPPR
	A846P	A	846	P	1.33	FPPR
	A846S	A	846	S	1.187	FPPR
	A846T	A	846	T	1.177	FPPR
	A846W	A	846	W	1.727	FPPR
	A846Y	A	846	Y	0.693	FPPR
	A846V	A	846	V	1.014	FPPR
	R847*	R	847	*	0.311	FPPR
	R847A	R	847	A	0.957	FPPR
	R847N	R	847	N	1.016	FPPR
	R847D	R	847	D	0.728	FPPR
	R847C	R	847	C	0.601	FPPR
	R847Q	R	847	Q	0.794	FPPR
	R847E	R	847	E	0.736	FPPR
	R847G	R	847	G	0.882	FPPR
	R847H	R	847	H	1.059	FPPR
	R847I	R	847	I	0.474	FPPR
	R847L	R	847	L	0.994	FPPR
	R847K	R	847	K	0.661	FPPR
	R847M	R	847	M	1.001	FPPR
	R847F	R	847	F	0.525	FPPR
	R847P	R	847	P	0.422	FPPR
	R847S	R	847	S	0.804	FPPR
	R847T	R	847	T	0.999	FPPR
	R847W	R	847	W	0.575	FPPR
	R847V	R	847	V	1.155	FPPR
	D848*	D	848	*	0.365	FPPR
	D848A	D	848	A	0.266	FPPR
	D848R	D	848	R	0.384	FPPR
	D848N	D	848	N	0.481	FPPR
	D848C	D	848	C	0.4	FPPR
	D848Q	D	848	Q	0.391	FPPR
	D848E	D	848	E	0.883	FPPR
	D848G	D	848	G	0.36	FPPR
	D848H	D	848	H	0.239	FPPR
	D848I	D	848	I	0.336	FPPR
	D848L	D	848	L	0.299	FPPR
	D848K	D	848	K	0.256	FPPR
	D848M	D	848	M	0.246	FPPR
	D848F	D	848	F	0.198	FPPR
	D848P	D	848	P	0.439	FPPR
	D848S	D	848	S	0.409	FPPR
	D848T	D	848	T	0.719	FPPR
	D848W	D	848	W	0.242	FPPR
	D848Y	D	848	Y	0.293	FPPR
	D848V	D	848	V	0.389	FPPR
	L849*	L	849	*	0.333	FPPR
	L849A	L	849	A	0.944	FPPR
	L849R	L	849	R	0.335	FPPR
	L849N	L	849	N	0.324	FPPR
	L849D	L	849	D	0.347	FPPR
	L849C	L	849	C	0.308	FPPR
	L849Q	L	849	Q	0.753	FPPR
	L849E	L	849	E	0.6	FPPR
	L849G	L	849	G	0.578	FPPR
	L849H	L	849	H	0.262	FPPR
	L849I	L	849	I	0.914	FPPR
	L849K	L	849	K	0.282	FPPR
	L849M	L	849	M	1.201	FPPR
	L849F	L	849	F	0.954	FPPR
	L849P	L	849	P	0.568	FPPR
	L849S	L	849	S	0.788	FPPR
	L849T	L	849	T	0.743	FPPR
	L849W	L	849	W	0.748	FPPR
	L849Y	L	849	Y	0.391	FPPR
	L849V	L	849	V	0.703	FPPR
	I850*	I	850	*	0.395	FPPR
	I850A	I	850	A	1.285	FPPR
	I850R	I	850	R	1.156	FPPR
	I850N	I	850	N	0.961	FPPR
	I850D	I	850	D	0.485	FPPR
	I850C	I	850	C	1.013	FPPR
	I850Q	I	850	Q	1.16	FPPR
	I850E	I	850	E	0.636	FPPR
	I850G	I	850	G	0.975	FPPR
	I850H	I	850	H	1.016	FPPR
	I850L	I	850	L	0.955	FPPR
	I850K	I	850	K	0.993	FPPR
	I850M	I	850	M	1.616	FPPR
	I850F	I	850	F	0.976	FPPR
	I850P	I	850	P	1.155	FPPR
	I850S	I	850	S	0.956	FPPR
	I850T	I	850	T	1.075	FPPR
	I850W	I	850	W	1.423	FPPR
	I850Y	I	850	Y	0.833	FPPR
	I850V	I	850	V	1.356	FPPR
	C851*	C	851	*	0.11	FPPR
	C851A	C	851	A	0.471	FPPR
	C851R	C	851	R	0.314	FPPR
	C851N	C	851	N	0.448	FPPR
	C851D	C	851	D	0.242	FPPR
	C851Q	C	851	Q	0.264	FPPR
	C851E	C	851	E	0.32	FPPR
	C851G	C	851	G	0.263	FPPR
	C851H	C	851	H	0.324	FPPR
	C851I	C	851	I	0.677	FPPR
	C851L	C	851	L	0.28	FPPR
	C851K	C	851	K	0.526	FPPR
	C851M	C	851	M	0.265	FPPR
	C851F	C	851	F	0.275	FPPR
	C851P	C	851	P	0.335	FPPR
	C851S	C	851	S	0.716	FPPR
	C851T	C	851	T	0.267	FPPR
	C851W	C	851	W	0.107	FPPR
	C851Y	C	851	Y	0.123	FPPR
	C851V	C	851	V	0.355	FPPR
	A852*	A	852	*	0.212	FPPR
	A852R	A	852	R	1.013	FPPR
	A852N	A	852	N	0.683	FPPR
	A852D	A	852	D	0.924	FPPR
	A852C	A	852	C	0.916	FPPR
	A852Q	A	852	Q	0.761	FPPR
	A852E	A	852	E	1.325	FPPR
	A852G	A	852	G	0.732	FPPR
	A852H	A	852	H	0.945	FPPR
	A852I	A	852	I	1.23	FPPR
	A852L	A	852	L	1.012	FPPR
	A852K	A	852	K	0.923	FPPR
	A852M	A	852	M	1.947	FPPR
	A852F	A	852	F	1.309	FPPR
	A852P	A	852	P	1.071	FPPR
	A852S	A	852	S	1.089	FPPR
	A852T	A	852	T	1.005	FPPR
	A852W	A	852	W	0.715	FPPR
	A852Y	A	852	Y	0.872	FPPR
	A852V	A	852	V	0.966	FPPR
	Q853*	Q	853	*	0.608	FPPR
	Q853A	Q	853	A	0.54	FPPR
	Q853R	Q	853	R	1.526	FPPR
	Q853N	Q	853	N	0.953	FPPR
	Q853D	Q	853	D	1.183	FPPR
	Q853C	Q	853	C	1.172	FPPR
	Q853E	Q	853	E	0.795	FPPR
	Q853H	Q	853	H	1.173	FPPR
	Q853I	Q	853	I	1.378	FPPR
	Q853L	Q	853	L	0.998	FPPR
	Q853K	Q	853	K	0.774	FPPR
	Q853P	Q	853	P	1.079	FPPR
	Q853S	Q	853	S	0.917	FPPR
	Q853T	Q	853	T	0.712	FPPR
	Q853Y	Q	853	Y	0.546	FPPR
	Q853V	Q	853	V	1.925	FPPR
	K854*	K	854	*	0.332	FPPR
	K854R	K	854	R	1.532	FPPR
	K854N	K	854	N	1.909	FPPR
	K854D	K	854	D	1.109	FPPR
	K854C	K	854	C	2.108	FPPR
	K854Q	K	854	Q	1.558	FPPR
	K854E	K	854	E	0.547	FPPR
	K854G	K	854	G	1.156	FPPR
	K854H	K	854	H	2.45	FPPR
	K854I	K	854	I	0.849	FPPR
	K854L	K	854	L	1.93	FPPR
	K854M	K	854	M	0.421	FPPR
	K854P	K	854	P	1.004	FPPR
	K854S	K	854	S	0.912	FPPR
	K854T	K	854	T	0.646	FPPR
	K854W	K	854	W	1.656	FPPR
	K854Y	K	854	Y	1.537	FPPR
	K854V	K	854	V	1.145	FPPR
	S673*	S	673	*	0.415068	Furin Cleavage site
	S673R	S	673	R	0.794814	Furin Cleavage site
	S673D	S	673	D	0.725527	Furin Cleavage site
	S673C	S	673	C	1.57999	Furin Cleavage site
	S673E	S	673	E	0.544253	Furin Cleavage site
	S673G	S	673	G	0.684332	Furin Cleavage site
	S673I	S	673	I	0.5254	Furin Cleavage site
	S673L	S	673	L	0.644211	Furin Cleavage site
	S673F	S	673	F	0.87541	Furin Cleavage site
	S673P	S	673	P	0.304866	Furin Cleavage site
	S673T	S	673	T	0.697251	Furin Cleavage site
	S673W	S	673	W	0.618804	Furin Cleavage site
	S673Y	S	673	Y	0.390768	Furin Cleavage site
	S673V	S	673	V	1.1546	Furin Cleavage site
	Y674*	Y	674	*	0.446341	Furin Cleavage site
	Y674A	Y	674	A	0.625604	Furin Cleavage site
	Y674R	Y	674	R	0.703771	Furin Cleavage site
	Y674N	Y	674	N	0.738871	Furin Cleavage site
	Y674D	Y	674	D	0.334662	Furin Cleavage site
	Y674C	Y	674	C	0.714534	Furin Cleavage site
	Y674E	Y	674	E	0.423841	Furin Cleavage site
	Y674G	Y	674	G	0.808977	Furin Cleavage site
	Y674L	Y	674	L	0.626216	Furin Cleavage site
	Y674K	Y	674	K	0.663848	Furin Cleavage site
	Y674F	Y	674	F	0.815356	Furin Cleavage site
	Y674P	Y	674	P	0.911509	Furin Cleavage site
	Y674S	Y	674	S	0.891898	Furin Cleavage site
	Y674T	Y	674	T	1.17273	Furin Cleavage site
	Y674W	Y	674	W	1.15603	Furin Cleavage site
	Y674V	Y	674	V	0.748356	Furin Cleavage site
	Q675*	Q	675	*	0.339827	Furin Cleavage site
	Q675A	Q	675	A	1.25711	Furin Cleavage site
	Q675R	Q	675	R	1.09007	Furin Cleavage site
	Q675D	Q	675	D	0.507016	Furin Cleavage site
	Q675C	Q	675	C	1.04028	Furin Cleavage site
	Q675E	Q	675	E	0.797467	Furin Cleavage site
	Q675G	Q	675	G	0.976461	Furin Cleavage site
	Q675L	Q	675	L	1.21004	Furin Cleavage site
	Q675K	Q	675	K	0.606251	Furin Cleavage site
	Q675M	Q	675	M	0.484479	Furin Cleavage site
	Q675P	Q	675	P	1.16203	Furin Cleavage site
	Q675S	Q	675	S	1.00333	Furin Cleavage site
	Q675T	Q	675	T	1.20884	Furin Cleavage site
	Q675W	Q	675	W	1.07386	Furin Cleavage site
	Q675V	Q	675	V	0.752846	Furin Cleavage site
	T676*	T	676	*	0.450787	Furin Cleavage site
	T676A	T	676	A	1.02276	Furin Cleavage site
	T676R	T	676	R	0.811916	Furin Cleavage site
	T676N	T	676	N	1.17059	Furin Cleavage site
	T676C	T	676	C	0.646115	Furin Cleavage site
	T676Q	T	676	Q	1.10046	Furin Cleavage site
	T676E	T	676	E	1.0282	Furin Cleavage site
	T676G	T	676	G	1.01141	Furin Cleavage site
	T676H	T	676	H	1.48376	Furin Cleavage site
	T676I	T	676	I	0.531833	Furin Cleavage site
	T676L	T	676	L	1.02578	Furin Cleavage site
	T676K	T	676	K	0.976773	Furin Cleavage site
	T676M	T	676	M	0.939572	Furin Cleavage site
	T676F	T	676	F	1.14145	Furin Cleavage site
	T676P	T	676	P	1.15491	Furin Cleavage site
	T676S	T	676	S	1.07125	Furin Cleavage site
	T676W	T	676	W	1.14683	Furin Cleavage site
	T676V	T	676	V	1.19384	Furin Cleavage site
	Q677*	Q	677	*	0.589371	Furin Cleavage site
	Q677A	Q	677	A	0.983823	Furin Cleavage site
	Q677R	Q	677	R	1.25933	Furin Cleavage site
	Q677N	Q	677	N	0.709741	Furin Cleavage site
	Q677D	Q	677	D	1.19132	Furin Cleavage site
	Q677C	Q	677	C	0.36148	Furin Cleavage site
	Q677E	Q	677	E	0.987311	Furin Cleavage site
	Q677G	Q	677	G	1.06097	Furin Cleavage site
	Q677H	Q	677	H	1.25496	Furin Cleavage site
	Q677I	Q	677	I	1.25535	Furin Cleavage site
	Q677L	Q	677	L	0.830143	Furin Cleavage site
	Q677K	Q	677	K	0.363212	Furin Cleavage site
	Q677M	Q	677	M	0.492805	Furin Cleavage site
	Q677F	Q	677	F	0.932624	Furin Cleavage site
	Q677P	Q	677	P	0.851572	Furin Cleavage site
	Q677S	Q	677	S	1.17273	Furin Cleavage site
	Q677T	Q	677	T	1.18856	Furin Cleavage site
	Q677W	Q	677	W	0.913412	Furin Cleavage site
	Q677Y	Q	677	Y	1.33216	Furin Cleavage site
	Q677V	Q	677	V	0.785917	Furin Cleavage site
	T678*	T	678	*	0.235737	Furin Cleavage site
	T678A	T	678	A	0.822271	Furin Cleavage site
	T678R	T	678	R	0.940663	Furin Cleavage site
	T678N	T	678	N	1.01918	Furin Cleavage site
	T678D	T	678	D	1.19462	Furin Cleavage site
	T678C	T	678	C	1.22769	Furin Cleavage site
	T678Q	T	678	Q	1.12969	Furin Cleavage site
	T678E	T	678	E	1.24109	Furin Cleavage site
	T678G	T	678	G	1.11565	Furin Cleavage site
	T678H	T	678	H	0.778006	Furin Cleavage site
	T678I	T	678	I	0.999888	Furin Cleavage site
	T678L	T	678	L	0.841685	Furin Cleavage site
	T678K	T	678	K	1.11956	Furin Cleavage site
	T678M	T	678	M	1.32034	Furin Cleavage site
	T678F	T	678	F	0.989466	Furin Cleavage site
	T678P	T	678	P	1.14138	Furin Cleavage site
	T678S	T	678	S	0.972508	Furin Cleavage site
	T678W	T	678	W	0.659891	Furin Cleavage site
	T678Y	T	678	Y	0.917483	Furin Cleavage site
	T678V	T	678	V	1.16634	Furin Cleavage site
	N679*	N	679	*	0.373105	Furin Cleavage site
	N679A	N	679	A	0.658859	Furin Cleavage site
	N679R	N	679	R	0.926617	Furin Cleavage site
	N679D	N	679	D	0.892518	Furin Cleavage site
	N679C	N	679	C	1.09791	Furin Cleavage site
	N679Q	N	679	Q	1.21123	Furin Cleavage site
	N679E	N	679	E	0.70177	Furin Cleavage site
	N679G	N	679	G	0.62877	Furin Cleavage site
	N679H	N	679	H	0.488327	Furin Cleavage site
	N679I	N	679	I	1.24514	Furin Cleavage site
	N679L	N	679	L	1.07139	Furin Cleavage site
	N679K	N	679	K	1.12819	Furin Cleavage site
	N679M	N	679	M	0.898941	Furin Cleavage site
	N679F	N	679	F	1.0952	Furin Cleavage site
	N679P	N	679	P	0.944202	Furin Cleavage site
	N679S	N	679	S	1.08008	Furin Cleavage site
	N679T	N	679	T	0.720097	Furin Cleavage site
	N679W	N	679	W	0.533873	Furin Cleavage site
	N679Y	N	679	Y	1.27313	Furin Cleavage site
	N679V	N	679	V	0.905447	Furin Cleavage site
	S680*	S	680	*	0.388076	Furin Cleavage site
	S680A	S	680	A	1.02058	Furin Cleavage site
	S680R	S	680	R	0.940966	Furin Cleavage site
	S680N	S	680	N	1.10248	Furin Cleavage site
	S680D	S	680	D	0.998142	Furin Cleavage site
	S680C	S	680	C	0.919102	Furin Cleavage site
	S680Q	S	680	Q	1.05203	Furin Cleavage site
	S680E	S	680	E	1.01954	Furin Cleavage site
	S680G	S	680	G	1.09907	Furin Cleavage site
	S680H	S	680	H	0.788825	Furin Cleavage site
	S680I	S	680	I	1.33299	Furin Cleavage site
	S680L	S	680	L	0.796084	Furin Cleavage site
	S680K	S	680	K	1.1582	Furin Cleavage site
	S680M	S	680	M	0.776262	Furin Cleavage site
	S680F	S	680	F	1.15977	Furin Cleavage site
	S680P	S	680	P	0.955196	Furin Cleavage site
	S680T	S	680	T	1.31361	Furin Cleavage site
	S680W	S	680	W	1.0926	Furin Cleavage site
	S680Y	S	680	Y	1.18142	Furin Cleavage site
	S680V	S	680	V	1.00907	Furin Cleavage site
	P681*	P	681	*	0.189709	Furin Cleavage site
	P681A	P	681	A	0.960688	Furin Cleavage site
	P681R	P	681	R	1.08754	Furin Cleavage site
	P681D	P	681	D	0.677103	Furin Cleavage site
	P681C	P	681	C	1.20888	Furin Cleavage site
	P681Q	P	681	Q	0.694601	Furin Cleavage site
	P681G	P	681	G	1.35171	Furin Cleavage site
	P681H	P	681	H	1.08857	Furin Cleavage site
	P681I	P	681	I	0.384358	Furin Cleavage site
	P681L	P	681	L	0.995963	Furin Cleavage site
	P681F	P	681	F	0.970264	Furin Cleavage site
	P681S	P	681	S	0.9158	Furin Cleavage site
	P681T	P	681	T	1.06433	Furin Cleavage site
	P681W	P	681	W	1.19562	Furin Cleavage site
	P681Y	P	681	Y	1.36466	Furin Cleavage site
	P681V	P	681	V	0.493683	Furin Cleavage site
	R682*	R	682	*	0.908241	Furin Cleavage site
	R682A	R	682	A	0.907792	Furin Cleavage site
	R682N	R	682	N	0.916945	Furin Cleavage site
	R682C	R	682	C	0.81367	Furin Cleavage site
	R682Q	R	682	Q	0.802726	Furin Cleavage site
	R682G	R	682	G	0.772817	Furin Cleavage site
	R682H	R	682	H	0.923798	Furin Cleavage site
	R682I	R	682	I	0.74793	Furin Cleavage site
	R682L	R	682	L	1.0795	Furin Cleavage site
	R682M	R	682	M	0.538678	Furin Cleavage site
	R682F	R	682	F	0.94309	Furin Cleavage site
	R682P	R	682	P	0.997526	Furin Cleavage site
	R682S	R	682	S	1.05014	Furin Cleavage site
	R682T	R	682	T	0.901393	Furin Cleavage site
	R682W	R	682	W	0.497381	Furin Cleavage site
	R682Y	R	682	Y	1.11688	Furin Cleavage site
	R682V	R	682	V	0.842961	Furin Cleavage site
	R683*	R	683	*	0.507228	Furin Cleavage site
	R683A	R	683	A	0.982419	Furin Cleavage site
	R683C	R	683	C	0.672665	Furin Cleavage site
	R683E	R	683	E	0.789371	Furin Cleavage site
	R683G	R	683	G	0.623439	Furin Cleavage site
	R683H	R	683	H	1.72553	Furin Cleavage site
	R683L	R	683	L	0.980492	Furin Cleavage site
	R683K	R	683	K	0.714668	Furin Cleavage site
	R683F	R	683	F	0.775961	Furin Cleavage site
	R683P	R	683	P	0.520092	Furin Cleavage site
	R683S	R	683	S	1.42431	Furin Cleavage site
	R683T	R	683	T	1.22939	Furin Cleavage site
	R683W	R	683	W	1.00259	Furin Cleavage site
	R683Y	R	683	Y	1.49879	Furin Cleavage site
	R683V	R	683	V	0.724952	Furin Cleavage site
	A684*	A	684	*	0.857414	Furin Cleavage site
	A684R	A	684	R	0.888654	Furin Cleavage site
	A684D	A	684	D	0.869785	Furin Cleavage site
	A684C	A	684	C	1.22736	Furin Cleavage site
	A684Q	A	684	Q	1.08428	Furin Cleavage site
	A684E	A	684	E	0.484686	Furin Cleavage site
	A684G	A	684	G	0.984222	Furin Cleavage site
	A684H	A	684	H	1.87856	Furin Cleavage site
	A684L	A	684	L	0.801822	Furin Cleavage site
	A684K	A	684	K	0.507134	Furin Cleavage site
	A684F	A	684	F	0.68472	Furin Cleavage site
	A684P	A	684	P	1.21699	Furin Cleavage site
	A684S	A	684	S	1.41797	Furin Cleavage site
	A684T	A	684	T	0.559268	Furin Cleavage site
	A684W	A	684	W	0.719942	Furin Cleavage site
	A684V	A	684	V	0.545509	Furin Cleavage site
	R685*	R	685	*	0.377588	Furin Cleavage site
	R685A	R	685	A	1.3189	Furin Cleavage site
	R685D	R	685	D	0.726966	Furin Cleavage site
	R685C	R	685	C	1.2742	Furin Cleavage site
	R685Q	R	685	Q	1.04383	Furin Cleavage site
	R685E	R	685	E	0.909777	Furin Cleavage site
	R685G	R	685	G	1.00684	Furin Cleavage site
	R685H	R	685	H	1.4643	Furin Cleavage site
	R685I	R	685	I	0.923281	Furin Cleavage site
	R685L	R	685	L	0.898486	Furin Cleavage site
	R685F	R	685	F	1.80483	Furin Cleavage site
	R685P	R	685	P	1.19196	Furin Cleavage site
	R685S	R	685	S	1.54966	Furin Cleavage site
	R685T	R	685	T	0.727638	Furin Cleavage site
	R685W	R	685	W	0.931994	Furin Cleavage site
	R685Y	R	685	Y	1.30759	Furin Cleavage site
	R685V	R	685	V	1.29402	Furin Cleavage site
	S686*	S	686	*	0.491399	Furin Cleavage site
	S686A	S	686	A	1.14617	Furin Cleavage site
	S686R	S	686	R	0.810847	Furin Cleavage site
	S686Q	S	686	Q	0.807161	Furin Cleavage site
	S686E	S	686	E	1.00653	Furin Cleavage site
	S686G	S	686	G	1.02636	Furin Cleavage site
	S686H	S	686	H	1.40807	Furin Cleavage site
	S686I	S	686	I	1.21367	Furin Cleavage site
	S686L	S	686	L	0.891098	Furin Cleavage site
	S686K	S	686	K	0.882737	Furin Cleavage site
	S686M	S	686	M	0.993727	Furin Cleavage site
	S686F	S	686	F	0.963222	Furin Cleavage site
	S686P	S	686	P	1.19454	Furin Cleavage site
	S686T	S	686	T	0.760805	Furin Cleavage site
	S686W	S	686	W	0.703537	Furin Cleavage site
	S686Y	S	686	Y	1.05519	Furin Cleavage site
	S686V	S	686	V	1.04291	Furin Cleavage site
	V687*	V	687	*	0.316972	Furin Cleavage site
	V687A	V	687	A	1.37025	Furin Cleavage site
	V687R	V	687	R	1.09987	Furin Cleavage site
	V687N	V	687	N	1.23682	Furin Cleavage site
	V687D	V	687	D	1.10606	Furin Cleavage site
	V687C	V	687	C	1.03098	Furin Cleavage site
	V687Q	V	687	Q	1.0587	Furin Cleavage site
	V687E	V	687	E	0.819236	Furin Cleavage site
	V687G	V	687	G	1.16749	Furin Cleavage site
	V687H	V	687	H	1.09649	Furin Cleavage site
	V687I	V	687	I	1.70997	Furin Cleavage site
	V687L	V	687	L	0.806463	Furin Cleavage site
	V687K	V	687	K	0.31033	Furin Cleavage site
	V687M	V	687	M	1.19195	Furin Cleavage site
	V687F	V	687	F	0.868299	Furin Cleavage site
	V687P	V	687	P	0.927407	Furin Cleavage site
	V687S	V	687	S	0.523394	Furin Cleavage site
	V687T	V	687	T	1.37089	Furin Cleavage site
	V687W	V	687	W	0.745441	Furin Cleavage site
	V687Y	V	687	Y	0.83742	Furin Cleavage site
	A688*	A	688	*	0.41646	Furin Cleavage site
	A688R	A	688	R	1.0707	Furin Cleavage site
	A688N	A	688	N	0.566504	Furin Cleavage site
	A688D	A	688	D	0.876366	Furin Cleavage site
	A688C	A	688	C	1.35808	Furin Cleavage site
	A688Q	A	688	Q	0.343221	Furin Cleavage site
	A688E	A	688	E	1.55282	Furin Cleavage site
	A688G	A	688	G	1.13404	Furin Cleavage site
	A688H	A	688	H	0.760495	Furin Cleavage site
	A688I	A	688	I	0.937785	Furin Cleavage site
	A688L	A	688	L	1.00148	Furin Cleavage site
	A688K	A	688	K	1.07587	Furin Cleavage site
	A688M	A	688	M	0.806258	Furin Cleavage site
	A688F	A	688	F	0.957341	Furin Cleavage site
	A688P	A	688	P	0.626754	Furin Cleavage site
	A688S	A	688	S	1.17681	Furin Cleavage site
	A688T	A	688	T	1.7143	Furin Cleavage site
	A688W	A	688	W	0.659603	Furin Cleavage site
	A688Y	A	688	Y	0.911256	Furin Cleavage site
	A688V	A	688	V	1.08228	Furin Cleavage site
	S689*	S	689	*	0.510229	Furin Cleavage site
	S689A	S	689	A	1.16207	Furin Cleavage site
	S689R	S	689	R	1.04452	Furin Cleavage site
	S689N	S	689	N	1.1482	Furin Cleavage site
	S689D	S	689	D	1.18363	Furin Cleavage site
	S689C	S	689	C	0.717974	Furin Cleavage site
	S689E	S	689	E	1.58904	Furin Cleavage site
	S689G	S	689	G	0.733269	Furin Cleavage site
	S689H	S	689	H	1.3018	Furin Cleavage site
	S689I	S	689	I	0.448494	Furin Cleavage site
	S689L	S	689	L	0.743832	Furin Cleavage site
	S689K	S	689	K	1.19234	Furin Cleavage site
	S689M	S	689	M	0.588036	Furin Cleavage site
	S689F	S	689	F	0.74213	Furin Cleavage site
	S689P	S	689	P	1.01158	Furin Cleavage site
	S689T	S	689	T	0.603701	Furin Cleavage site
	S689Y	S	689	Y	0.890999	Furin Cleavage site
	S689V	S	689	V	0.949038	Furin Cleavage site
	Q690*	Q	690	*	0.911664	Furin Cleavage site
	Q690A	Q	690	A	0.748755	Furin Cleavage site
	Q690R	Q	690	R	0.609469	Furin Cleavage site
	Q690D	Q	690	D	0.944606	Furin Cleavage site
	Q690C	Q	690	C	1.06312	Furin Cleavage site
	Q690E	Q	690	E	0.788237	Furin Cleavage site
	Q690G	Q	690	G	0.69521	Furin Cleavage site
	Q690H	Q	690	H	0.783063	Furin Cleavage site
	Q690I	Q	690	I	0.717946	Furin Cleavage site
	Q690L	Q	690	L	0.727916	Furin Cleavage site
	Q690K	Q	690	K	0.966108	Furin Cleavage site
	Q690F	Q	690	F	1.02206	Furin Cleavage site
	Q690P	Q	690	P	1.08596	Furin Cleavage site
	Q690S	Q	690	S	0.968989	Furin Cleavage site
	Q690T	Q	690	T	0.904457	Furin Cleavage site
	Q690W	Q	690	W	1.37364	Furin Cleavage site
	Q690Y	Q	690	Y	1.12187	Furin Cleavage site
	Q690V	Q	690	V	1.16808	Furin Cleavage site
	S691*	S	691	*	0.361682	Furin Cleavage site
	S691A	S	691	A	0.976211	Furin Cleavage site
	S691R	S	691	R	1.08153	Furin Cleavage site
	S691N	S	691	N	1.1217	Furin Cleavage site
	S691D	S	691	D	0.943968	Furin Cleavage site
	S691C	S	691	C	0.804812	Furin Cleavage site
	S691Q	S	691	Q	1.09929	Furin Cleavage site
	S691E	S	691	E	0.762002	Furin Cleavage site
	S691G	S	691	G	1.02182	Furin Cleavage site
	S691H	S	691	H	0.915236	Furin Cleavage site
	S691I	S	691	I	0.597781	Furin Cleavage site
	S691L	S	691	L	0.618603	Furin Cleavage site
	S691K	S	691	K	1.32616	Furin Cleavage site
	S691M	S	691	M	0.886488	Furin Cleavage site
	S691F	S	691	F	1.13946	Furin Cleavage site
	S691P	S	691	P	0.963745	Furin Cleavage site
	S691T	S	691	T	0.776836	Furin Cleavage site
	S691W	S	691	W	0.90111	Furin Cleavage site
	S691Y	S	691	Y	1.34005	Furin Cleavage site
	S691V	S	691	V	0.956139	Furin Cleavage site

## Sheet: SD_FIG2e
This file contains the mutability scores of individual position as well as every single amino acid mutation of Spike FPPR and furin cleavage site predcited by the DCA and IND model
	Sites	Position of Spike	Mutability scores			Sites	Position of Spike	Mutability scores
			DCA model	IND model				DCA model	IND model
	FPPR	836	-0.8505	-0.6374		Furin	673	-0.8497	-0.5375
	FPPR	837	-1.2776	-1.7571		Furin	674	-0.9117	-0.8297
	FPPR	838	-0.9203	-0.6317		Furin	675	-0.6855	-0.1847
	FPPR	839	-0.8829	-0.9949		Furin	676	-0.9785	-0.9007
	FPPR	840	-1.262	-1.7517		Furin	677	-0.6483	-0.4297
	FPPR	841	-0.9555	-0.7021		Furin	678	-0.7772	-0.3845
	FPPR	842	-1.1049	-1.0195		Furin	679	-0.6115	-0.3755
	FPPR	843	-0.8921	-0.7694		Furin	680	-0.7815	-0.4857
	FPPR	844	-0.7867	-0.2393		Furin	681	-0.4694	-0.6083
	FPPR	845	-0.8311	-0.8589		Furin	682	-0.9571	-1.0066
	FPPR	846	-0.9916	-1.0929		Furin	683	-0.7756	-0.4305
	FPPR	847	-1.1211	-1.3509		Furin	684	-0.7704	-0.6922
	FPPR	848	-1.2794	-1.7875		Furin	685	-0.8082	-0.545
	FPPR	849	-1.2413	-1.6279		Furin	686	-0.8793	-0.7789
	FPPR	850	-1.0792	-1.0985		Furin	687	-0.7972	-0.811
	FPPR	851	-1.3109	-1.7562		Furin	688	-0.6777	-0.3343
	FPPR	852	-1.1026	-1.4625		Furin	689	-0.7255	-0.4357
	FPPR	853	-1.2757	-1.7505		Furin	690	-0.6996	-0.0884
	FPPR	854	-0.9245	-0.6265		Furin	691	-0.8694	-0.6705
	Sites	Mutations	Mutability scores			Sites	Mutations	Mutability scores
			DCA model	IND model				DCA model	IND model
	FPPR	Q836A	-5.0823	1.5815		Furin	S673A	-6.1993	-1.2064
	FPPR	Q836C	-6.3898	-4.1576		Furin	S673C	-6.6668	-4.8662
	FPPR	Q836D	-4.757	2.6103		Furin	S673D	-5.1552	1.1166
	FPPR	Q836E	-4.3219	-0.4979		Furin	S673E	-6.3176	-1.1936
	FPPR	Q836F	-6.3898	-4.1576		Furin	S673F	-6.6668	-4.8662
	FPPR	Q836G	-5.0035	1.4802		Furin	S673G	-6.0114	0.1604
	FPPR	Q836H	-6.3898	-4.1576		Furin	S673H	-6.6668	-4.8662
	FPPR	Q836I	-6.3898	-4.1576		Furin	S673I	-5.5659	0.6003
	FPPR	Q836K	-5.1188	0.1823		Furin	S673K	-4.4123	-0.9401
	FPPR	Q836L	-6.3898	-4.1576		Furin	S673L	-5.7543	-1.2064
	FPPR	Q836M	-6.3898	-4.1576		Furin	S673M	-6.6668	-4.8662
	FPPR	Q836N	-5.6344	0.5851		Furin	S673N	-5.3597	0.0603
	FPPR	Q836P	-6.1917	-4.0569		Furin	S673P	-6.6668	-4.8662
	FPPR	Q836R	-6.1953	-4.0595		Furin	S673Q	-6.1103	-1.2064
	FPPR	Q836S	-5.4187	1.5992		Furin	S673R	-6.0668	-1.056
	FPPR	Q836T	-6.3898	-4.1576		Furin	S673T	-5.3957	-0.6376
	FPPR	Q836V	-6.3664	-4.0899		Furin	S673V	-5.8578	0.6266
	FPPR	Q836W	-6.3898	-4.1576		Furin	S673W	-6.6668	-4.8662
	FPPR	Q836Y	-6.3898	-4.1576		Furin	S673Y	-6.5903	-4.4576
	FPPR	Y837A	-9.3368	-7.6329		Furin	Y674A	-7.1472	-5.9311
	FPPR	Y837C	-9.3368	-7.6329		Furin	Y674C	-6.8087	-2.2832
	FPPR	Y837D	-9.3368	-7.6329		Furin	Y674D	-7.1472	-5.9311
	FPPR	Y837E	-9.3368	-7.6329		Furin	Y674E	-7.1472	-5.9311
	FPPR	Y837F	-9.3368	-7.6329		Furin	Y674F	-4.9068	-1.9439
	FPPR	Y837G	-9.3368	-7.6329		Furin	Y674G	-7.1472	-5.9311
	FPPR	Y837H	-9.1021	-7.5287		Furin	Y674H	-7.1472	-5.9311
	FPPR	Y837I	-9.3368	-7.6329		Furin	Y674I	-6.051	-1.5746
	FPPR	Y837K	-9.3368	-7.6329		Furin	Y674K	-7.1472	-5.9311
	FPPR	Y837L	-9.3368	-7.6329		Furin	Y674L	-6.2475	-0.8137
	FPPR	Y837M	-9.3368	-7.6329		Furin	Y674M	-7.1472	-5.9311
	FPPR	Y837N	-9.3368	-7.6329		Furin	Y674N	-5.8508	-0.2277
	FPPR	Y837P	-9.3368	-7.6329		Furin	Y674P	-5.5403	0.0698
	FPPR	Y837Q	-9.3368	-7.6329		Furin	Y674Q	-7.1472	-5.9311
	FPPR	Y837R	-9.3368	-7.6329		Furin	Y674R	-7.1472	-5.9311
	FPPR	Y837S	-9.3368	-7.6329		Furin	Y674S	-6.632	-2.2473
	FPPR	Y837T	-9.3368	-7.6329		Furin	Y674T	-6.7905	-4.3887
	FPPR	Y837V	-9.3368	-7.6329		Furin	Y674V	-6.1323	-0.9046
	FPPR	Y837W	-9.3368	-7.6329		Furin	Y674W	-7.1472	-5.9311
	FPPR	G838A	-6.2087	-4.1254		Furin	Q675A	-4.9096	0.919
	FPPR	G838C	-7.0425	-4.6196		Furin	Q675C	-5.6778	-3.752
	FPPR	G838D	-5.1205	1.471		Furin	Q675D	-4.562	1.2789
	FPPR	G838E	-6.1324	-0.9598		Furin	Q675E	-5.6778	-3.752
	FPPR	G838F	-7.0425	-4.6196		Furin	Q675F	-4.9567	1.3115
	FPPR	G838H	-7.0425	-4.6196		Furin	Q675G	-3.7476	0.7578
	FPPR	G838I	-7.0425	-4.6196		Furin	Q675H	-3.4078	-1.4601
	FPPR	G838K	-5.8978	1.8197		Furin	Q675I	-5.307	-0.76
	FPPR	G838L	-7.0425	-4.6196		Furin	Q675K	-5.3855	-2.388
	FPPR	G838M	-7.0425	-4.6196		Furin	Q675L	-5.333	0.1898
	FPPR	G838N	-6.0072	0.8534		Furin	Q675M	-5.6778	-3.752
	FPPR	G838P	-7.0425	-4.6196		Furin	Q675N	-4.0111	1.9493
	FPPR	G838Q	-5.8549	1.3193		Furin	Q675P	-4.4764	1.5777
	FPPR	G838R	-6.9564	-4.3724		Furin	Q675R	-4.8223	-0.837
	FPPR	G838S	-7.0425	-4.6196		Furin	Q675S	-4.6706	1.7467
	FPPR	G838T	-7.0425	-4.6196		Furin	Q675T	-3.1824	1.1514
	FPPR	G838V	-7.0425	-4.6196		Furin	Q675V	-4.9441	0.6216
	FPPR	G838W	-7.0425	-4.6196		Furin	Q675W	-5.6778	-3.752
	FPPR	G838Y	-5.9655	0.8796		Furin	Q675Y	-5.6778	-3.752
	FPPR	D839A	-5.9648	-1.0388		Furin	T676A	-6.1857	-1.2452
	FPPR	D839C	-6.6873	-5.8038		Furin	T676C	-7.7912	-6.4562
	FPPR	D839E	-4.354	-0.2844		Furin	T676D	-7.7912	-6.4562
	FPPR	D839F	-6.6873	-5.8038		Furin	T676E	-7.7912	-6.4562
	FPPR	D839G	-6.6873	-5.8038		Furin	T676F	-7.3318	-2.7964
	FPPR	D839H	-6.6529	-5.6726		Furin	T676G	-7.3088	-2.6227
	FPPR	D839I	-6.6873	-5.8038		Furin	T676H	-7.7912	-6.4562
	FPPR	D839K	-5.4667	0.6687		Furin	T676I	-6.05	-3.8829
	FPPR	D839L	-6.6873	-5.8038		Furin	T676K	-6.7918	-2.073
	FPPR	D839M	-6.6873	-5.8038		Furin	T676L	-7.197	-1.9073
	FPPR	D839N	-4.0463	0.1046		Furin	T676M	-7.7912	-6.4562
	FPPR	D839P	-6.6873	-5.8038		Furin	T676N	-6.4961	-2.026
	FPPR	D839Q	-6.0471	-2.5302		Furin	T676P	-7.4279	-4.2717
	FPPR	D839R	-5.8191	-0.3684		Furin	T676Q	-7.3299	-3.4642
	FPPR	D839S	-5.9799	-1.1807		Furin	T676R	-6.562	-2.1162
	FPPR	D839T	-6.5874	-5.5149		Furin	T676S	-5.7861	-1.3221
	FPPR	D839V	-6.3119	-5.6163		Furin	T676V	-6.6997	-1.2279
	FPPR	D839W	-6.6873	-5.8038		Furin	T676W	-7.7912	-6.4562
	FPPR	D839Y	-6.3154	-5.6186		Furin	T676Y	-7.7912	-6.4562
	FPPR	C840A	-9.1991	-7.6319		Furin	Q677A	-3.773	0.4107
	FPPR	C840D	-9.1991	-7.6319		Furin	Q677C	-5.5818	-4.5186
	FPPR	C840E	-9.1991	-7.6319		Furin	Q677D	-4.2527	-0.5069
	FPPR	C840F	-9.1991	-7.6319		Furin	Q677E	-5.5276	-4.2988
	FPPR	C840G	-9.1991	-7.6319		Furin	Q677F	-5.4272	-3.0944
	FPPR	C840H	-9.1991	-7.6319		Furin	Q677G	-4.3869	0.5626
	FPPR	C840I	-9.1991	-7.6319		Furin	Q677H	-4.712	-4.036
	FPPR	C840K	-9.1991	-7.6319		Furin	Q677I	-4.9646	-0.0665
	FPPR	C840L	-9.1991	-7.6319		Furin	Q677K	-3.4786	-0.4362
	FPPR	C840M	-9.1991	-7.6319		Furin	Q677L	-5.1333	-1.8619
	FPPR	C840N	-9.1991	-7.6319		Furin	Q677M	-5.4374	-4.4209
	FPPR	C840P	-9.1991	-7.6319		Furin	Q677N	-4.1074	-0.1616
	FPPR	C840Q	-9.1991	-7.6319		Furin	Q677P	-4.1836	-2.3144
	FPPR	C840R	-8.7031	-6.9114		Furin	Q677R	-5.4119	-4.4217
	FPPR	C840S	-9.0624	-7.4095		Furin	Q677S	-3.6447	1.6471
	FPPR	C840T	-9.1991	-7.6319		Furin	Q677T	-3.3083	1.5209
	FPPR	C840V	-9.1991	-7.6319		Furin	Q677V	-4.1395	-2.592
	FPPR	C840W	-9.0637	-7.4108		Furin	Q677W	-5.5818	-4.5186
	FPPR	C840Y	-9.1675	-7.5641		Furin	Q677Y	-5.1202	-0.8588
	FPPR	L841A	-7.1381	-4.8372		Furin	T678A	-3.9202	-0.2034
	FPPR	L841C	-7.2479	-5.1773		Furin	T678C	-5.3761	-1.0311
	FPPR	L841D	-7.2479	-5.1773		Furin	T678D	-6.4552	-5.2549
	FPPR	L841E	-7.2479	-5.1773		Furin	T678E	-6.1692	-1.6069
	FPPR	L841F	-7.0339	-5.013		Furin	T678F	-5.7647	-1.6158
	FPPR	L841G	-7.2479	-5.1773		Furin	T678G	-5.8203	-0.8668
	FPPR	L841H	-6.8362	-1.5175		Furin	T678H	-6.1058	-1.6452
	FPPR	L841I	-6.1575	0.7616		Furin	T678I	-5.5248	-0.7951
	FPPR	L841K	-6.2141	-0.0486		Furin	T678K	-4.6179	-1.5702
	FPPR	L841M	-5.6227	0.6161		Furin	T678L	-5.7002	-3.1301
	FPPR	L841N	-7.2479	-5.1773		Furin	T678M	-5.8701	-0.4887
	FPPR	L841P	-6.9621	-3.5311		Furin	T678N	-5.9018	-0.9149
	FPPR	L841Q	-7.2479	-5.1773		Furin	T678P	-5.4046	-1.6818
	FPPR	L841R	-6.8949	-1.5175		Furin	T678Q	-6.4552	-5.2549
	FPPR	L841S	-5.8687	0.7964		Furin	T678R	-5.3629	0.3824
	FPPR	L841T	-5.4643	1.1182		Furin	T678S	-3.8326	0.094
	FPPR	L841V	-7.2479	-5.1773		Furin	T678V	-5.0023	-0.2946
	FPPR	L841W	-7.2479	-5.1773		Furin	T678W	-6.271	-3.6894
	FPPR	L841Y	-7.228	-5.1096		Furin	T678Y	-6.267	-1.5951
	FPPR	G842A	-7.8992	-1.6467		Furin	N679A	-3.9684	0.0097
	FPPR	G842C	-8.1729	-6.3983		Furin	N679C	-5.01	-2.0346
	FPPR	G842D	-7.0969	-0.5575		Furin	N679D	-4.9312	-0.6059
	FPPR	G842E	-8.3908	-6.4965		Furin	N679E	-5.2932	-4.646
	FPPR	G842F	-8.0155	-2.8367		Furin	N679F	-4.7114	-0.9419
	FPPR	G842H	-8.3908	-6.4965		Furin	N679G	-4.3502	0.5675
	FPPR	G842I	-8.3707	-6.4287		Furin	N679H	-5.1653	-4.545
	FPPR	G842K	-6.6873	-0.4288		Furin	N679I	-4.2086	-2.3941
	FPPR	G842L	-8.3908	-6.4965		Furin	N679K	-2.2848	-2.3106
	FPPR	G842M	-8.3908	-6.4965		Furin	N679L	-3.3771	-0.2564
	FPPR	G842N	-7.9813	-1.1055		Furin	N679M	-4.7165	-0.9835
	FPPR	G842P	-8.3908	-6.4965		Furin	N679P	-5.2932	-4.646
	FPPR	G842Q	-7.6938	-2.7867		Furin	N679Q	-4.8807	-0.306
	FPPR	G842R	-7.7134	-2.6964		Furin	N679R	-2.7793	1.3017
	FPPR	G842S	-7.3098	-1.9679		Furin	N679S	-3.7053	0.6063
	FPPR	G842T	-7.9937	-2.9513		Furin	N679T	-3.2124	0.9062
	FPPR	G842V	-8.3908	-6.4965		Furin	N679V	-4.1705	-0.1851
	FPPR	G842W	-8.3908	-6.4965		Furin	N679W	-5.2932	-4.646
	FPPR	G842Y	-8.3908	-6.4965		Furin	N679Y	-5.2932	-4.646
	FPPR	D843A	-6.3581	-1.924		Furin	S680A	-4.6257	-0.4576
	FPPR	D843C	-6.9221	-5.1588		Furin	S680C	-5.7173	-1.6553
	FPPR	D843E	-6.4797	-1.5667		Furin	S680D	-6.0277	-2.3221
	FPPR	D843F	-6.9447	-5.2265		Furin	S680E	-5.9034	-0.9208
	FPPR	D843G	-3.5893	1.5672		Furin	S680F	-5.6438	-1.1539
	FPPR	D843H	-6.828	-4.9376		Furin	S680G	-5.2752	-1.4584
	FPPR	D843I	-6.9447	-5.2265		Furin	S680H	-6.3579	-5.3141
	FPPR	D843K	-6.9447	-5.2265		Furin	S680I	-6.1977	-1.9335
	FPPR	D843L	-6.9447	-5.2265		Furin	S680K	-5.9185	-0.7564
	FPPR	D843M	-6.9447	-5.2265		Furin	S680L	-5.3048	-1.5543
	FPPR	D843N	-6.0486	-0.6822		Furin	S680M	-6.1512	-2.3221
	FPPR	D843P	-5.5049	0.2966		Furin	S680N	-5.7087	-1.1539
	FPPR	D843Q	-6.2083	-0.8865		Furin	S680P	-6.123	-3.7486
	FPPR	D843R	-6.9447	-5.2265		Furin	S680Q	-5.6853	-1.7939
	FPPR	D843S	-5.8856	0.7427		Furin	S680R	-5.183	-0.3864
	FPPR	D843T	-6.9447	-5.2265		Furin	S680T	-3.6204	-0.295
	FPPR	D843V	-6.9029	-5.0953		Furin	S680V	-5.4843	-0.4039
	FPPR	D843W	-6.9447	-5.2265		Furin	S680W	-6.3579	-5.3141
	FPPR	D843Y	-6.9447	-5.2265		Furin	S680Y	-6.3579	-5.3141
	FPPR	I844A	-4.6569	0.8358		Furin	P681A	-3.4414	-1.2891
	FPPR	I844C	-6.2761	-4.1813		Furin	P681C	-3.7789	-5.1789
	FPPR	I844D	-6.2761	-4.1813		Furin	P681D	-3.5767	-3.6078
	FPPR	I844E	-6.2761	-4.1813		Furin	P681E	-3.5084	-2.0087
	FPPR	I844F	-6.2761	-4.1813		Furin	P681F	-3.368	-2.0808
	FPPR	I844G	-6.2619	-4.1135		Furin	P681G	-3.532	-1.3348
	FPPR	I844H	-6.2479	-4.0501		Furin	P681H	-0.641	-2.3158
	FPPR	I844K	-5.6994	-0.4715		Furin	P681I	-3.9615	-5.2758
	FPPR	I844L	-5.3637	1.565		Furin	P681K	-3.4847	-0.9781
	FPPR	I844M	-5.2073	0.6771		Furin	P681L	-3.4275	-3.2015
	FPPR	I844N	-5.719	0.1718		Furin	P681M	-3.9615	-5.2758
	FPPR	I844P	-5.8921	0.1463		Furin	P681N	-3.5741	-2.3797
	FPPR	I844Q	-4.8472	1.9233		Furin	P681Q	-3.9615	-5.2758
	FPPR	I844R	-5.52	1.0645		Furin	P681R	0.0867	0.5247
	FPPR	I844S	-4.8228	0.8477		Furin	P681S	-2.607	0.1564
	FPPR	I844T	-5.9324	0.4302		Furin	P681T	-3.1423	-1.2431
	FPPR	I844V	-3.4816	0.6502		Furin	P681V	-3.1811	-0.2492
	FPPR	I844W	-5.553	0.1587		Furin	P681W	-3.9615	-5.2758
	FPPR	I844Y	-5.8718	-0.5215		Furin	P681Y	-3.5646	-2.2837
	FPPR	A845C	-6.519	-5.6432		Furin	R682A	-6.8038	-1.6747
	FPPR	A845D	-6.2501	-0.7123		Furin	R682C	-6.5884	-1.4787
	FPPR	A845E	-5.5988	-0.0376		Furin	R682D	-7.4218	-6.5111
	FPPR	A845F	-6.5065	-5.5754		Furin	R682E	-7.0098	-4.8778
	FPPR	A845G	-5.3292	-0.1992		Furin	R682F	-7.4218	-6.5111
	FPPR	A845H	-6.519	-5.6432		Furin	R682G	-7.3329	-6.2833
	FPPR	A845I	-6.519	-5.6432		Furin	R682H	-7.4218	-6.5111
	FPPR	A845K	-6.519	-5.6432		Furin	R682I	-7.374	-3.519
	FPPR	A845L	-6.519	-5.6432		Furin	R682K	-6.6667	-2.8759
	FPPR	A845M	-6.519	-5.6432		Furin	R682L	-5.6346	-2.6803
	FPPR	A845N	-3.7012	-0.2778		Furin	R682M	-7.4218	-6.5111
	FPPR	A845P	-6.4816	-5.512		Furin	R682N	-7.1749	-5.6609
	FPPR	A845Q	-6.0374	-4.4359		Furin	R682P	-7.4218	-6.5111
	FPPR	A845R	-6.519	-5.6432		Furin	R682Q	-7.4218	-6.5111
	FPPR	A845S	-3.7133	1.0117		Furin	R682S	-6.577	-1.778
	FPPR	A845T	-6.0437	-1.3032		Furin	R682T	-7.0178	-2.9035
	FPPR	A845V	-4.8807	-1.2978		Furin	R682V	-6.6844	-1.77
	FPPR	A845W	-6.519	-5.6432		Furin	R682W	-7.4218	-6.5111
	FPPR	A845Y	-6.519	-5.6432		Furin	R682Y	-5.9308	-1.7354
	FPPR	A846C	-7.5007	-6.0588		Furin	R683A	-4.4393	0.1279
	FPPR	A846D	-7.5007	-6.0588		Furin	R683C	-6.1291	-4.7016
	FPPR	A846E	-7.5007	-6.0588		Furin	R683D	-5.7136	-0.9197
	FPPR	A846F	-6.5154	-2.399		Furin	R683E	-5.4344	-0.8352
	FPPR	A846G	-7.5007	-6.0588		Furin	R683F	-6.1291	-4.7016
	FPPR	A846H	-7.5007	-6.0588		Furin	R683G	-5.7678	-1.1232
	FPPR	A846I	-4.7321	0.6039		Furin	R683H	-5.882	-1.6929
	FPPR	A846K	-7.5007	-6.0588		Furin	R683I	-5.4234	0.3249
	FPPR	A846L	-6.3003	-0.3993		Furin	R683K	-5.4617	-0.9943
	FPPR	A846M	-7.3669	-5.7204		Furin	R683L	-4.8287	-1.0563
	FPPR	A846N	-7.5007	-6.0588		Furin	R683M	-6.1291	-4.7016
	FPPR	A846P	-7.5007	-6.0588		Furin	R683N	-5.7251	0.0202
	FPPR	A846Q	-7.5007	-6.0588		Furin	R683P	-5.2636	-0.3582
	FPPR	A846R	-7.5007	-6.0588		Furin	R683Q	-6.1291	-4.7016
	FPPR	A846S	-7.2949	-5.9606		Furin	R683S	-3.5695	1.2716
	FPPR	A846T	-7.2926	-5.9606		Furin	R683T	-5.1022	0.0929
	FPPR	A846V	-5.9415	0.2159		Furin	R683V	-5.1433	0.6566
	FPPR	A846W	-7.5007	-6.0588		Furin	R683W	-6.1291	-4.7016
	FPPR	A846Y	-7.5007	-6.0588		Furin	R683Y	-6.1291	-4.7016
	FPPR	R847A	-6.7337	-0.2672		Furin	A684C	-6.164	-5.7829
	FPPR	R847C	-8.2374	-6.8715		Furin	A684D	-5.8156	-3.7386
	FPPR	R847D	-8.2374	-6.8715		Furin	A684E	-6.164	-5.7829
	FPPR	R847E	-7.8656	-3.8795		Furin	A684F	-5.5208	-2.2991
	FPPR	R847F	-8.2374	-6.8715		Furin	A684G	-5.045	-1.0246
	FPPR	R847G	-8.2374	-6.8715		Furin	A684H	-6.164	-5.7829
	FPPR	R847H	-8.2374	-6.8715		Furin	A684I	-5.4935	-0.7792
	FPPR	R847I	-8.2374	-6.8715		Furin	A684K	-6.164	-5.7829
	FPPR	R847K	-6.6884	-2.1127		Furin	A684L	-3.7495	-0.6529
	FPPR	R847L	-7.9227	-6.0908		Furin	A684M	-5.5152	-2.1731
	FPPR	R847M	-8.05	-6.4684		Furin	A684N	-5.543	-1.7979
	FPPR	R847N	-7.7998	-3.2117		Furin	A684P	-5.9688	-4.9732
	FPPR	R847P	-8.2374	-6.8715		Furin	A684Q	-6.164	-5.7829
	FPPR	R847Q	-7.1077	-1.8617		Furin	A684R	-5.7172	-2.6169
	FPPR	R847S	-7.9646	-3.2099		Furin	A684S	-5.0736	-1.0897
	FPPR	R847T	-7.9126	-6.0214		Furin	A684T	-5.0984	-1.2792
	FPPR	R847V	-8.2118	-6.8038		Furin	A684V	-4.1054	-0.608
	FPPR	R847W	-8.2374	-6.8715		Furin	A684W	-6.164	-5.7829
	FPPR	R847Y	-8.2374	-6.8715		Furin	A684Y	-5.4577	-0.2368
	FPPR	D848A	-9.0603	-7.223		Furin	R685A	-5.3838	-0.6797
	FPPR	D848C	-9.2361	-7.6316		Furin	R685C	-6.1744	-5.1826
	FPPR	D848E	-9.2361	-7.6316		Furin	R685D	-5.1825	-0.4605
	FPPR	D848F	-9.2361	-7.6316		Furin	R685E	-6.3745	-5.281
	FPPR	D848G	-9.2361	-7.6316		Furin	R685F	-6.282	-1.6212
	FPPR	D848H	-9.2361	-7.6316		Furin	R685G	-4.9053	0.2587
	FPPR	D848I	-9.2361	-7.6316		Furin	R685H	-6.3745	-5.281
	FPPR	D848K	-9.2361	-7.6316		Furin	R685I	-5.14	-0.165
	FPPR	D848L	-9.2361	-7.6316		Furin	R685K	-5.8779	-0.9462
	FPPR	D848M	-9.2361	-7.6316		Furin	R685L	-5.9891	-1.0132
	FPPR	D848N	-9.152	-7.4407		Furin	R685M	-6.3615	-5.2133
	FPPR	D848P	-9.002	-7.5184		Furin	R685N	-5.3377	0.1151
	FPPR	D848Q	-9.2361	-7.6316		Furin	R685P	-6.0091	-1.7511
	FPPR	D848R	-9.2361	-7.6316		Furin	R685Q	-6.3745	-5.281
	FPPR	D848S	-9.2361	-7.6316		Furin	R685S	-5.2931	0.5863
	FPPR	D848T	-9.0057	-7.5184		Furin	R685T	-5.1133	-0.9326
	FPPR	D848V	-9.2075	-7.5638		Furin	R685V	-5.1975	-1.7277
	FPPR	D848W	-9.2361	-7.6316		Furin	R685W	-6.2148	-5.1794
	FPPR	D848Y	-8.9899	-7.1188		Furin	R685Y	-5.5487	-1.7358
	FPPR	L849A	-8.853	-7.4912		Furin	S686A	-6.3437	-3.0529
	FPPR	L849C	-9.0832	-7.6043		Furin	S686C	-6.9089	-6.1505
	FPPR	L849D	-9.0832	-7.6043		Furin	S686D	-6.4221	-2.1616
	FPPR	L849E	-9.0832	-7.6043		Furin	S686E	-6.9249	-6.2182
	FPPR	L849F	-9.0832	-7.6043		Furin	S686F	-6.1822	-2.1509
	FPPR	L849G	-9.0832	-7.6043		Furin	S686G	-5.6235	-0.5118
	FPPR	L849H	-8.8493	-7.4912		Furin	S686H	-6.0434	-2.5584
	FPPR	L849I	-8.3333	-3.9445		Furin	S686I	-5.8556	-0.657
	FPPR	L849K	-9.0572	-7.5366		Furin	S686K	-6.9249	-6.2182
	FPPR	L849M	-9.0832	-7.6043		Furin	S686L	-6.3214	-2.3804
	FPPR	L849N	-9.0832	-7.6043		Furin	S686M	-6.5853	-2.5753
	FPPR	L849P	-9.0832	-7.6043		Furin	S686N	-5.8679	-0.7844
	FPPR	L849Q	-9.0554	-7.5366		Furin	S686P	-6.9249	-6.2182
	FPPR	L849R	-9.0832	-7.6043		Furin	S686Q	-6.5734	-4.4722
	FPPR	L849S	-9.0832	-7.6043		Furin	S686R	-4.8068	-2.3785
	FPPR	L849T	-9.0832	-7.6043		Furin	S686T	-5.826	-0.9201
	FPPR	L849V	-8.7274	-4.6123		Furin	S686V	-6.6809	-4.8542
	FPPR	L849W	-9.0832	-7.6043		Furin	S686W	-6.9249	-6.2182
	FPPR	L849Y	-9.0832	-7.6043		Furin	S686Y	-6.631	-2.5822
	FPPR	I850A	-6.989	-1.0388		Furin	V687A	-5.7601	-2.6829
	FPPR	I850C	-8.0604	-6.4485		Furin	V687C	-6.0688	-2.2041
	FPPR	I850D	-7.0924	-2.7887		Furin	V687D	-6.4704	-6.5054
	FPPR	I850E	-8.0604	-6.4485		Furin	V687E	-5.7565	-2.6326
	FPPR	I850F	-7.2475	-2.0996		Furin	V687F	-6.1551	-2.8456
	FPPR	I850G	-7.0703	-2.7887		Furin	V687G	-5.6236	-2.0182
	FPPR	I850H	-8.0604	-6.4485		Furin	V687H	-6.1116	-4.585
	FPPR	I850K	-8.0604	-6.4485		Furin	V687I	-5.9281	-2.3543
	FPPR	I850L	-6.6516	-0.9721		Furin	V687K	-6.1628	-3.5133
	FPPR	I850M	-7.4577	-2.7887		Furin	V687L	-4.9764	-1.461
	FPPR	I850N	-7.8751	-4.1006		Furin	V687M	-5.3012	-5.2459
	FPPR	I850P	-8.0604	-6.4485		Furin	V687N	-5.9855	-4.6987
	FPPR	I850Q	-8.0604	-6.4485		Furin	V687P	-6.2204	-4.7594
	FPPR	I850R	-8.0604	-6.4485		Furin	V687Q	-5.8463	-2.9543
	FPPR	I850S	-7.8516	-6.3353		Furin	V687R	-6.4704	-6.5054
	FPPR	I850T	-6.7113	-0.5677		Furin	V687S	-3.9155	-1.081
	FPPR	I850V	-7.2937	-0.4174		Furin	V687T	-4.2257	-1.1457
	FPPR	I850W	-8.0604	-6.4485		Furin	V687W	-6.4704	-6.5054
	FPPR	I850Y	-8.0604	-6.4485		Furin	V687Y	-5.1941	-0.8197
	FPPR	C851A	-9.2151	-7.5123		Furin	A688C	-4.6263	1.6634
	FPPR	C851D	-9.4456	-7.6254		Furin	A688D	-5.5512	-4.4819
	FPPR	C851E	-9.4456	-7.6254		Furin	A688E	-5.6902	-4.5818
	FPPR	C851F	-9.4456	-7.6254		Furin	A688F	-4.2689	0.9814
	FPPR	C851G	-9.4456	-7.6254		Furin	A688G	-3.7455	-0.6705
	FPPR	C851H	-9.4456	-7.6254		Furin	A688H	-5.6902	-4.5818
	FPPR	C851I	-9.4456	-7.6254		Furin	A688I	-5.1445	-0.2418
	FPPR	C851K	-9.4456	-7.6254		Furin	A688K	-4.1583	-0.3165
	FPPR	C851L	-9.4456	-7.6254		Furin	A688L	-5.3175	-1.0726
	FPPR	C851M	-9.4456	-7.6254		Furin	A688M	-5.4393	-2.8358
	FPPR	C851N	-9.4456	-7.6254		Furin	A688N	-4.0509	0.2058
	FPPR	C851P	-9.4456	-7.6254		Furin	A688P	-4.5783	1.0016
	FPPR	C851Q	-9.4456	-7.6254		Furin	A688Q	-5.5328	-4.1766
	FPPR	C851R	-9.4456	-7.6254		Furin	A688R	-3.8401	0.8564
	FPPR	C851S	-8.8993	-4.9687		Furin	A688S	-3.1263	0.4832
	FPPR	C851T	-9.4456	-7.6254		Furin	A688T	-5.3233	-0.2529
	FPPR	C851V	-9.4456	-7.6254		Furin	A688V	-4.1543	-0.4276
	FPPR	C851W	-9.4456	-7.6254		Furin	A688W	-5.6902	-4.5818
	FPPR	C851Y	-9.1548	-6.9298		Furin	A688Y	-5.6902	-4.5818
	FPPR	A852C	-8.0829	-7.1751		Furin	S689A	-5.5558	-0.7133
	FPPR	A852D	-8.0829	-7.1751		Furin	S689C	-6.0614	-5.4179
	FPPR	A852E	-8.0829	-7.1751		Furin	S689D	-5.5676	-0.7026
	FPPR	A852F	-8.0829	-7.1751		Furin	S689E	-5.1552	-0.3951
	FPPR	A852G	-8.0829	-7.1751		Furin	S689F	-5.2119	-0.3357
	FPPR	A852H	-8.0829	-7.1751		Furin	S689G	-4.448	-0.9471
	FPPR	A852I	-8.0829	-7.1751		Furin	S689H	-6.0614	-5.4179
	FPPR	A852K	-7.3283	-2.8351		Furin	S689I	-5.5333	-5.1464
	FPPR	A852L	-8.0829	-7.1751		Furin	S689K	-5.9	-0.365
	FPPR	A852M	-7.9645	-6.9527		Furin	S689L	-4.406	-0.0798
	FPPR	A852N	-8.0829	-7.1751		Furin	S689M	-5.5744	-1.7581
	FPPR	A852P	-8.0829	-7.1751		Furin	S689N	-4.8982	-0.8003
	FPPR	A852Q	-8.0829	-7.1751		Furin	S689P	-5.75	-3.8116
	FPPR	A852R	-8.0829	-7.1751		Furin	S689Q	-3.1913	0.0716
	FPPR	A852S	-7.0714	-3.1158		Furin	S689R	-5.1107	-0.5231
	FPPR	A852T	-6.4263	-1.211		Furin	S689T	-3.2051	-0.6351
	FPPR	A852V	-6.8608	-1.7056		Furin	S689V	-5.3213	-0.273
	FPPR	A852W	-8.0829	-7.1751		Furin	S689W	-6.0614	-5.4179
	FPPR	A852Y	-8.0829	-7.1751		Furin	S689Y	-5.762	-2.4259
	FPPR	Q853A	-9.2934	-7.6316		Furin	Q690A	-5.6046	-0.6809
	FPPR	Q853C	-9.2934	-7.6316		Furin	Q690C	-5.9624	-3.7228
	FPPR	Q853D	-9.2934	-7.6316		Furin	Q690D	-5.111	1.8298
	FPPR	Q853E	-9.1497	-7.3427		Furin	Q690E	-4.1918	0.0562
	FPPR	Q853F	-9.2934	-7.6316		Furin	Q690F	-5.7692	-2.8904
	FPPR	Q853G	-9.2934	-7.6316		Furin	Q690G	-5.6662	0.583
	FPPR	Q853H	-9.2934	-7.6316		Furin	Q690H	-4.9632	-2.5258
	FPPR	Q853I	-9.2934	-7.6316		Furin	Q690I	-5.5809	-1.529
	FPPR	Q853K	-9.0502	-7.1188		Furin	Q690K	-4.0438	0.6743
	FPPR	Q853L	-9.2934	-7.6316		Furin	Q690L	-4.6168	2.6909
	FPPR	Q853M	-9.2934	-7.6316		Furin	Q690M	-5.9624	-3.7228
	FPPR	Q853N	-9.2934	-7.6316		Furin	Q690N	-4.6423	1.0864
	FPPR	Q853P	-9.2701	-7.5639		Furin	Q690P	-3.891	0.6172
	FPPR	Q853R	-9.2934	-7.6316		Furin	Q690R	-5.336	-0.0604
	FPPR	Q853S	-9.164	-7.4053		Furin	Q690S	-4.0048	1.4455
	FPPR	Q853T	-9.2934	-7.6316		Furin	Q690T	-4.7841	2.1827
	FPPR	Q853V	-9.2934	-7.6316		Furin	Q690V	-5.7007	0.2327
	FPPR	Q853W	-9.2934	-7.6316		Furin	Q690W	-5.9624	-3.7228
	FPPR	Q853Y	-9.2934	-7.6316		Furin	Q690Y	-5.1816	-0.063
	FPPR	K854A	-7.0455	-4.6156		Furin	S691A	-3.9291	-0.2744
	FPPR	K854C	-7.0455	-4.6156		Furin	S691C	-6.8242	-5.9073
	FPPR	K854D	-7.0455	-4.6156		Furin	S691D	-6.8242	-5.9073
	FPPR	K854E	-7.0455	-4.6156		Furin	S691E	-6.2451	-2.2475
	FPPR	K854F	-6.3753	0.3336		Furin	S691F	-6.6231	-5.8088
	FPPR	K854G	-7.0455	-4.6156		Furin	S691G	-5.1993	0.1845
	FPPR	K854H	-6.2733	-0.9832		Furin	S691H	-5.7502	-0.6796
	FPPR	K854I	-6.87	-4.2125		Furin	S691I	-6.7305	-5.6795
	FPPR	K854L	-6.8454	-4.5067		Furin	S691K	-6.4219	-3.1233
	FPPR	K854M	-7.0455	-4.6156		Furin	S691L	-6.1018	-1.9662
	FPPR	K854N	-6.3331	-0.271		Furin	S691M	-5.8574	-2.2475
	FPPR	K854P	-7.0455	-4.6156		Furin	S691N	-5.785	-0.4729
	FPPR	K854Q	-6.6459	-0.9558		Furin	S691P	-6.8242	-5.9073
	FPPR	K854R	-6.8465	-4.5174		Furin	S691Q	-6.3257	-1.5607
	FPPR	K854S	-5.0601	1.2399		Furin	S691R	-6.2117	-2.2448
	FPPR	K854T	-6.2054	0.8197		Furin	S691T	-5.8557	-0.5011
	FPPR	K854V	-6.4383	-0.9558		Furin	S691V	-6.2446	-2.3462
	FPPR	K854W	-7.0455	-4.6156		Furin	S691W	-6.8242	-5.9073
	FPPR	K854Y	-4.8557	2.3484		Furin	S691Y	-6.565	-2.2475
