# Supplementary material for: High-throughput screening of genetic and cellular drivers of syncytium formation induced by the spike protein of SARS-CoV-2
Source: Nat Biomed Eng. 2023 Nov 23;8(3):291–309. doi: 10.1038/s41551-023-01140-z (PMC10963270; doi:10.1038/s41551-023-01140-z)
Supplement: Supplementary file 7 — Statistics. [file 41551_2023_1140_MOESM7_ESM.xlsx]

## Sheet: Sheet1
This file contains fold change (FC) of read counts normalized to D614G WT determined for the syncytia potential of Spike FPPR and furin cleavage site DMS variants based on the size exclusion-based system
					FC (Normalized to WT)
	Mutation	WT Amino acid	Position	Mutated Amino acid	Cell passing through strainer (24hours post-mixing)	Cell on strainer (24hours post-mixing)	Cell on strainer (48hours post-mixing)	Site
	Q836*	Q	836	*	0.426431	0.804176	0.781781	FPPR
	Q836A	Q	836	A	1.15597	0.958111	0.817674	FPPR
	Q836R	Q	836	R	0.863044	0.859164	0.865858	FPPR
	Q836N	Q	836	N	0.998647	0.983998	1.17831	FPPR
	Q836D	Q	836	D	1.14315	1.32952	1.60688	FPPR
	Q836C	Q	836	C	0.868119	0.834794	1.04458	FPPR
	Q836E	Q	836	E	0.930258	1.22307	1.23299	FPPR
	Q836G	Q	836	G	0.820501	0.915705	0.795137	FPPR
	Q836H	Q	836	H	1.00669	1.06063	1.11361	FPPR
	Q836I	Q	836	I	1.02728	0.996128	0.943061	FPPR
	Q836L	Q	836	L	0.907875	0.855309	0.826075	FPPR
	Q836K	Q	836	K	1.10477	1.22312	1.08561	FPPR
	Q836M	Q	836	M	0.951242	0.777246	0.965452	FPPR
	Q836F	Q	836	F	1.0136	0.918562	1.09086	FPPR
	Q836P	Q	836	P	0.926547	0.819119	0.918041	FPPR
	Q836S	Q	836	S	0.972254	1.08746	1.01855	FPPR
	Q836T	Q	836	T	0.890137	0.930122	1.05541	FPPR
	Q836W	Q	836	W	0.905921	0.90858	0.783436	FPPR
	Q836Y	Q	836	Y	0.767531	0.819186	0.95963	FPPR
	Q836V	Q	836	V	0.654108	0.571464	0.744268	FPPR
	Y837*	Y	837	*	0.463233	0.507093	0.729771	FPPR
	Y837A	Y	837	A	1.00055	1.03466	0.975511	FPPR
	Y837R	Y	837	R	1.01549	0.869381	0.817063	FPPR
	Y837N	Y	837	N	0.987908	0.98143	0.952464	FPPR
	Y837D	Y	837	D	0.91428	0.88822	0.932971	FPPR
	Y837C	Y	837	C	0.917372	0.822251	0.558054	FPPR
	Y837Q	Y	837	Q	0.880876	0.841771	0.827906	FPPR
	Y837E	Y	837	E	1.18348	0.984199	0.896082	FPPR
	Y837G	Y	837	G	1.08273	0.97262	0.944261	FPPR
	Y837H	Y	837	H	1.22749	1.52821	0.986395	FPPR
	Y837I	Y	837	I	0.73354	0.938443	1.03783	FPPR
	Y837L	Y	837	L	1.22278	1.09375	0.788326	FPPR
	Y837K	Y	837	K	0.937233	0.779306	0.766795	FPPR
	Y837M	Y	837	M	0.871614	0.812178	0.75831	FPPR
	Y837F	Y	837	F	1.03309	0.88704	0.794559	FPPR
	Y837P	Y	837	P	0.7931	0.67428	0.721157	FPPR
	Y837S	Y	837	S	0.858588	0.756563	0.665395	FPPR
	Y837T	Y	837	T	0.800666	0.854097	0.922856	FPPR
	Y837W	Y	837	W	1.26854	1.23794	1.16927	FPPR
	Y837V	Y	837	V	0.9521	0.812063	0.978733	FPPR
	G838*	G	838	*	0.13558	0.40471	0.584387	FPPR
	G838A	G	838	A	0.976628	0.966862	0.845671	FPPR
	G838R	G	838	R	0.869858	0.919996	0.962047	FPPR
	G838N	G	838	N	1.30765	0.867666	1.41786	FPPR
	G838D	G	838	D	1.05495	1.34042	0.907953	FPPR
	G838C	G	838	C	1.12	0.558102	1.07348	FPPR
	G838Q	G	838	Q	1.11522	0.731285	0.959875	FPPR
	G838E	G	838	E	0.951003	1.38659	1.05194	FPPR
	G838H	G	838	H	1.10888	1.01316	0.444319	FPPR
	G838I	G	838	I	1.02248	0.734026	0.631008	FPPR
	G838L	G	838	L	1.14568	1.37815	1.70398	FPPR
	G838K	G	838	K	1.33741	1.45562	1.33212	FPPR
	G838M	G	838	M	1.71773	1.07093	1.57655	FPPR
	G838F	G	838	F	0.533414	0.255387	1.27412	FPPR
	G838P	G	838	P	1.65873	1.69529	1.35616	FPPR
	G838S	G	838	S	1.04911	0.825529	0.88495	FPPR
	G838T	G	838	T	0.851352	0.636748	0.986476	FPPR
	G838W	G	838	W	0.936665	0.887939	0.934352	FPPR
	G838Y	G	838	Y	0.624308	0.745805	0.744723	FPPR
	G838V	G	838	V	1.0649	1.10824	1.17764	FPPR
	D839*	D	839	*	0.329006	0.374631	0.644032	FPPR
	D839A	D	839	A	1.16121	0.919496	1.03095	FPPR
	D839R	D	839	R	1.00121	0.980125	0.96795	FPPR
	D839N	D	839	N	0.931848	0.729994	0.97236	FPPR
	D839C	D	839	C	0.780958	0.528045	0.392987	FPPR
	D839Q	D	839	Q	1.0639	1.12897	1.04123	FPPR
	D839E	D	839	E	0.8159	0.958934	0.998102	FPPR
	D839G	D	839	G	1.15041	0.905646	0.889956	FPPR
	D839H	D	839	H	0.739475	0.909739	0.804556	FPPR
	D839I	D	839	I	1.23294	0.87915	0.941303	FPPR
	D839L	D	839	L	0.911036	1.44126	0.891563	FPPR
	D839K	D	839	K	1.24447	1.11047	0.928207	FPPR
	D839M	D	839	M	0.916323	0.94322	1.01329	FPPR
	D839F	D	839	F	0.741467	1.02289	0.845278	FPPR
	D839P	D	839	P	0.864138	0.908255	0.792239	FPPR
	D839S	D	839	S	0.947009	0.992148	1.06583	FPPR
	D839T	D	839	T	0.939516	0.851469	1.11215	FPPR
	D839W	D	839	W	1.04344	1.4105	1.11247	FPPR
	D839Y	D	839	Y	1.24444	1.11353	1.08126	FPPR
	D839V	D	839	V	1.01425	1.46659	0.807468	FPPR
	C840*	C	840	*	0.751004	0.723636	0.675302	FPPR
	C840A	C	840	A	0.713607	0.609129	0.705045	FPPR
	C840R	C	840	R	0.784385	0.751325	0.712475	FPPR
	C840N	C	840	N	0.727864	0.946888	0.777647	FPPR
	C840D	C	840	D	0.706019	0.755493	0.835822	FPPR
	C840Q	C	840	Q	0.664343	0.573478	0.501296	FPPR
	C840E	C	840	E	0.798254	0.7271	0.79002	FPPR
	C840G	C	840	G	0.703117	0.796069	0.677413	FPPR
	C840H	C	840	H	0.983322	0.728699	0.360594	FPPR
	C840I	C	840	I	0.587348	0.316974	0.65952	FPPR
	C840L	C	840	L	0.684376	0.660653	0.573902	FPPR
	C840K	C	840	K	0.650878	0.735562	0.705484	FPPR
	C840M	C	840	M	0.706768	0.579098	0.659487	FPPR
	C840F	C	840	F	0.56238	0.578845	0.433439	FPPR
	C840P	C	840	P	0.487063	0.563076	0.63428	FPPR
	C840S	C	840	S	0.700856	0.719727	0.588498	FPPR
	C840T	C	840	T	0.680506	0.49798	0.554431	FPPR
	C840W	C	840	W	0.707294	0.843093	0.642821	FPPR
	C840Y	C	840	Y	0.451098	0.502121	0.490084	FPPR
	C840V	C	840	V	0.59092	0.550234	0.527508	FPPR
	L841*	L	841	*	0.438885	0.624933	0.534828	FPPR
	L841A	L	841	A	0.834208	0.978365	0.95894	FPPR
	L841R	L	841	R	0.95912	0.848708	0.943463	FPPR
	L841N	L	841	N	1.04375	1.15209	0.975067	FPPR
	L841D	L	841	D	1.24736	1.20054	1.43572	FPPR
	L841C	L	841	C	1.02168	1.24768	1.07724	FPPR
	L841Q	L	841	Q	1.06023	0.993682	0.918526	FPPR
	L841E	L	841	E	0.581208	0.522501	0.782911	FPPR
	L841G	L	841	G	1.06649	1.2651	1.32654	FPPR
	L841H	L	841	H	1.06368	0.959751	0.978469	FPPR
	L841I	L	841	I	0.722408	0.661752	0.766654	FPPR
	L841K	L	841	K	1.12023	1.09855	1.26197	FPPR
	L841M	L	841	M	0.992379	1.04214	0.863516	FPPR
	L841F	L	841	F	0.929369	0.900741	0.833366	FPPR
	L841P	L	841	P	0.763721	0.728874	0.719509	FPPR
	L841S	L	841	S	0.992542	0.900863	0.818738	FPPR
	L841T	L	841	T	1.03183	0.917721	0.975429	FPPR
	L841W	L	841	W	0.978253	0.712881	1.03352	FPPR
	L841Y	L	841	Y	0.810442	1.12719	1.00603	FPPR
	L841V	L	841	V	1.18115	1.04239	1.23126	FPPR
	G842*	G	842	*	0.656566	0.654085	0.495793	FPPR
	G842A	G	842	A	0.93362	0.966501	0.828497	FPPR
	G842R	G	842	R	0.86034	1.11233	1.12238	FPPR
	G842N	G	842	N	1.04062	0.709903	0.971956	FPPR
	G842D	G	842	D	1.17413	1.11882	1.10743	FPPR
	G842C	G	842	C	0.736418	1.23615	0.99605	FPPR
	G842Q	G	842	Q	0.555326	1.0548	0.910436	FPPR
	G842E	G	842	E	1.28228	1.1012	0.8773	FPPR
	G842H	G	842	H	1.08017	1.13779	0.955782	FPPR
	G842I	G	842	I	1.16407	0.723262	0.696632	FPPR
	G842L	G	842	L	1.05949	0.838748	0.921444	FPPR
	G842K	G	842	K	1.02153	0.922916	0.752204	FPPR
	G842F	G	842	F	1.05565	1.10381	0.83561	FPPR
	G842P	G	842	P	0.774805	0.72372	0.64155	FPPR
	G842S	G	842	S	1.07076	1.11825	1.03382	FPPR
	G842T	G	842	T	0.978439	0.94904	1.08915	FPPR
	G842W	G	842	W	0.859561	1.04635	0.865953	FPPR
	G842Y	G	842	Y	0.872235	0.437416	0.854072	FPPR
	G842V	G	842	V	1.02488	0.833564	1.32687	FPPR
	D843*	D	843	*	0.400165	0.711894	0.635535	FPPR
	D843A	D	843	A	0.786305	0.980742	0.922883	FPPR
	D843R	D	843	R	0.853061	0.860298	0.946906	FPPR
	D843N	D	843	N	1.0578	0.849608	0.804252	FPPR
	D843C	D	843	C	0.627911	0.84023	1.0856	FPPR
	D843Q	D	843	Q	1.21319	0.919442	0.929532	FPPR
	D843E	D	843	E	1.37995	1.39416	1.22626	FPPR
	D843G	D	843	G	0.63129	0.737671	0.76366	FPPR
	D843H	D	843	H	0.928082	1.06525	1.00439	FPPR
	D843I	D	843	I	1.72386	2.02009	1.62712	FPPR
	D843L	D	843	L	0.907201	0.80817	1.07874	FPPR
	D843K	D	843	K	1.71914	1.80383	1.48803	FPPR
	D843M	D	843	M	0.932116	1.10545	0.542058	FPPR
	D843F	D	843	F	0.633064	0.731684	0.993	FPPR
	D843P	D	843	P	1.0558	1.06874	1.04168	FPPR
	D843S	D	843	S	1.18082	1.23432	1.20939	FPPR
	D843T	D	843	T	1.18838	1.03113	1.07035	FPPR
	D843Y	D	843	Y	1.03674	0.75264	1.32102	FPPR
	D843V	D	843	V	1.86646	1.76421	1.32931	FPPR
	I844*	I	844	*	0.408059	0.431738	0.500639	FPPR
	I844A	I	844	A	1.2792	1.05863	1.24932	FPPR
	I844R	I	844	R	1.15259	1.01371	0.959166	FPPR
	I844N	I	844	N	0.811776	0.916115	0.878297	FPPR
	I844D	I	844	D	0.601163	0.541132	0.478401	FPPR
	I844C	I	844	C	1.42348	1.67125	1.08378	FPPR
	I844Q	I	844	Q	1.2493	1.13666	1.22294	FPPR
	I844E	I	844	E	1.27202	1.19914	0.296897	FPPR
	I844G	I	844	G	0.882297	0.910126	0.835477	FPPR
	I844H	I	844	H	1.04664	1.05269	0.983023	FPPR
	I844L	I	844	L	0.871278	0.984948	0.96628	FPPR
	I844K	I	844	K	0.860641	0.794501	1.19095	FPPR
	I844M	I	844	M	1.10743	1.07366	0.611545	FPPR
	I844F	I	844	F	1.34557	1.31657	1.39362	FPPR
	I844P	I	844	P	1.062	0.959009	0.960836	FPPR
	I844S	I	844	S	1.20233	1.05615	0.944869	FPPR
	I844T	I	844	T	1.05313	1.07156	0.992444	FPPR
	I844W	I	844	W	1.05041	1.08405	1.12289	FPPR
	I844Y	I	844	Y	1.18409	1.08289	0.957657	FPPR
	I844V	I	844	V	1.26723	1.09739	1.44325	FPPR
	A845*	A	845	*	0.313479	0.515029	0.587581	FPPR
	A845R	A	845	R	0.990238	0.899579	0.893107	FPPR
	A845N	A	845	N	1.0321	0.981034	0.920333	FPPR
	A845D	A	845	D	1.22655	1.38982	1.27235	FPPR
	A845C	A	845	C	0.914659	1.04967	0.961149	FPPR
	A845Q	A	845	Q	1.11562	1.07817	1.07545	FPPR
	A845E	A	845	E	1.11169	1.08989	1.14053	FPPR
	A845G	A	845	G	1.04234	1.1137	1.04457	FPPR
	A845H	A	845	H	0.987343	1.04367	0.946947	FPPR
	A845I	A	845	I	1.07386	1.18539	1.07069	FPPR
	A845L	A	845	L	1.14533	1.03869	1.03685	FPPR
	A845K	A	845	K	1.06972	1.10236	1.01618	FPPR
	A845M	A	845	M	1.06117	0.992573	1.00007	FPPR
	A845F	A	845	F	0.938404	1.01797	0.969856	FPPR
	A845P	A	845	P	1.00386	0.955307	0.957012	FPPR
	A845S	A	845	S	1.03575	1.07571	0.99787	FPPR
	A845T	A	845	T	1.03896	0.973369	1.03496	FPPR
	A845W	A	845	W	0.93143	0.920174	0.821521	FPPR
	A845Y	A	845	Y	1.14834	1.30657	1.16343	FPPR
	A845V	A	845	V	1.04839	0.928189	0.914386	FPPR
	A846*	A	846	*	0.315769	0.505298	0.600171	FPPR
	A846R	A	846	R	0.847904	0.952575	0.983745	FPPR
	A846N	A	846	N	1.2754	0.896791	0.699878	FPPR
	A846D	A	846	D	0.906231	0.714097	0.666009	FPPR
	A846C	A	846	C	1.09675	1.30496	0.473412	FPPR
	A846Q	A	846	Q	1.1134	1.17065	0.745429	FPPR
	A846E	A	846	E	0.840342	0.848449	0.720198	FPPR
	A846G	A	846	G	1.0521	0.94429	0.857178	FPPR
	A846H	A	846	H	1.35022	1.01838	1.26511	FPPR
	A846I	A	846	I	0.810423	0.676596	0.984872	FPPR
	A846L	A	846	L	1.26201	1.21655	1.41609	FPPR
	A846K	A	846	K	1.03631	0.839057	0.803529	FPPR
	A846M	A	846	M	0.975779	1.79701	1.57282	FPPR
	A846F	A	846	F	1.4567	1.82031	1.36835	FPPR
	A846P	A	846	P	1.02579	1.15931	1.09322	FPPR
	A846S	A	846	S	1.05176	0.926104	0.989234	FPPR
	A846T	A	846	T	1.12974	1.00147	0.96295	FPPR
	A846W	A	846	W	1.99066	2.03882	1.70777	FPPR
	A846Y	A	846	Y	1.23716	0.905001	0.861492	FPPR
	A846V	A	846	V	1.32411	1.19684	1.10009	FPPR
	R847*	R	847	*	0.37346	0.767302	0.768838	FPPR
	R847A	R	847	A	1.29825	1.01804	0.991631	FPPR
	R847N	R	847	N	1.76783	1.15619	1.30101	FPPR
	R847D	R	847	D	0.982932	1.01782	0.862854	FPPR
	R847C	R	847	C	0.594937	0.640326	0.720948	FPPR
	R847Q	R	847	Q	0.905505	1.19392	0.945259	FPPR
	R847E	R	847	E	1.09867	0.826748	0.92456	FPPR
	R847G	R	847	G	1.0873	0.891845	0.884192	FPPR
	R847H	R	847	H	1.66493	1.01631	1.43881	FPPR
	R847I	R	847	I	0.301232	0.464651	0.440083	FPPR
	R847L	R	847	L	0.925024	0.946492	0.871353	FPPR
	R847K	R	847	K	0.949267	0.782251	1.15014	FPPR
	R847M	R	847	M	1.34104	1.35461	1.02898	FPPR
	R847F	R	847	F	1.15893	1.06297	1.0414	FPPR
	R847P	R	847	P	0.68868	0.634251	0.537104	FPPR
	R847S	R	847	S	0.785075	0.792922	0.671325	FPPR
	R847T	R	847	T	1.05921	0.996074	0.674973	FPPR
	R847W	R	847	W	0.811937	0.708255	0.724828	FPPR
	R847V	R	847	V	1.08788	0.881867	0.832909	FPPR
	D848*	D	848	*	0.328555	0.500092	0.461895	FPPR
	D848A	D	848	A	0.622736	0.550241	0.324461	FPPR
	D848R	D	848	R	0.689078	0.763357	0.699137	FPPR
	D848N	D	848	N	0.713172	0.707023	0.646474	FPPR
	D848C	D	848	C	0.601818	0.604363	0.653958	FPPR
	D848Q	D	848	Q	0.660712	0.452629	0.360213	FPPR
	D848E	D	848	E	1.18841	1.00004	1.04293	FPPR
	D848G	D	848	G	0.555868	0.624748	0.547782	FPPR
	D848H	D	848	H	0.65828	0.98917	0.399591	FPPR
	D848I	D	848	I	0.663596	0.763364	0.506734	FPPR
	D848L	D	848	L	0.625479	0.64058	0.797422	FPPR
	D848K	D	848	K	0.683601	0.701248	0.572521	FPPR
	D848M	D	848	M	0.626612	0.598156	0.54618	FPPR
	D848F	D	848	F	0.834606	0.588899	0.503514	FPPR
	D848P	D	848	P	0.79818	0.798615	0.589743	FPPR
	D848S	D	848	S	0.714507	0.638538	0.668576	FPPR
	D848T	D	848	T	0.726145	0.843485	0.761075	FPPR
	D848W	D	848	W	0.709572	0.860497	0.864392	FPPR
	D848Y	D	848	Y	0.847347	0.58513	0.780577	FPPR
	D848V	D	848	V	0.661538	0.772407	0.537122	FPPR
	L849*	L	849	*	0.472816	0.432905	0.637873	FPPR
	L849A	L	849	A	0.914994	0.830305	0.790342	FPPR
	L849R	L	849	R	0.751887	0.675267	0.513822	FPPR
	L849N	L	849	N	0.669669	0.790449	0.629393	FPPR
	L849D	L	849	D	0.965663	0.920902	0.546847	FPPR
	L849C	L	849	C	0.95271	0.975308	0.693987	FPPR
	L849Q	L	849	Q	1.00645	0.919843	1.0328	FPPR
	L849E	L	849	E	1.32622	1.31338	1.35064	FPPR
	L849G	L	849	G	0.802322	0.768396	0.645053	FPPR
	L849H	L	849	H	0.671597	0.850404	0.696281	FPPR
	L849I	L	849	I	1.15967	0.800539	0.761418	FPPR
	L849K	L	849	K	0.604682	0.715119	0.666337	FPPR
	L849M	L	849	M	1.07602	1.08516	1.39372	FPPR
	L849F	L	849	F	1.13859	1.00432	0.713265	FPPR
	L849P	L	849	P	0.648634	0.593369	0.469155	FPPR
	L849S	L	849	S	0.967038	0.729496	0.780986	FPPR
	L849T	L	849	T	0.88984	0.756029	0.800112	FPPR
	L849W	L	849	W	1.08327	0.992998	0.811304	FPPR
	L849Y	L	849	Y	0.496383	0.428593	0.266556	FPPR
	L849V	L	849	V	0.887002	0.783218	0.693796	FPPR
	I850*	I	850	*	0.545764	0.583276	0.583742	FPPR
	I850A	I	850	A	1.30957	1.10966	1.27793	FPPR
	I850R	I	850	R	0.996586	1.07678	0.789157	FPPR
	I850N	I	850	N	1.17875	1.03798	0.947592	FPPR
	I850D	I	850	D	0.659682	0.72164	0.564914	FPPR
	I850C	I	850	C	1.0045	0.692343	0.779111	FPPR
	I850Q	I	850	Q	1.60579	1.269	1.18982	FPPR
	I850E	I	850	E	0.900251	0.699627	0.595034	FPPR
	I850G	I	850	G	0.960991	0.75443	0.719444	FPPR
	I850H	I	850	H	1.0236	0.922308	0.842183	FPPR
	I850L	I	850	L	0.900914	0.766813	1.02159	FPPR
	I850K	I	850	K	1.19327	0.850939	0.672196	FPPR
	I850M	I	850	M	1.14294	0.953222	1.29372	FPPR
	I850F	I	850	F	0.628129	1.20178	0.84513	FPPR
	I850P	I	850	P	1.27213	0.985448	0.93249	FPPR
	I850S	I	850	S	0.989306	0.847324	0.930649	FPPR
	I850T	I	850	T	0.956088	0.950867	0.960777	FPPR
	I850W	I	850	W	0.762962	0.831373	0.843347	FPPR
	I850Y	I	850	Y	0.673676	0.62496	0.956537	FPPR
	I850V	I	850	V	1.10595	1.0296	1.14844	FPPR
	C851*	C	851	*	0.813502	0.362906	0.553316	FPPR
	C851A	C	851	A	0.84529	0.749656	0.620995	FPPR
	C851R	C	851	R	0.569554	0.621002	0.575832	FPPR
	C851N	C	851	N	0.710918	0.57642	0.755692	FPPR
	C851D	C	851	D	0.526008	0.434274	0.451563	FPPR
	C851Q	C	851	Q	0.719373	0.488062	0.747379	FPPR
	C851E	C	851	E	0.669249	0.676846	0.623588	FPPR
	C851G	C	851	G	0.842478	0.647488	0.625859	FPPR
	C851H	C	851	H	0.811374	0.580067	0.644702	FPPR
	C851I	C	851	I	0.829958	0.606683	1.15165	FPPR
	C851L	C	851	L	0.771957	0.624491	0.54233	FPPR
	C851K	C	851	K	0.755172	0.803124	0.669255	FPPR
	C851M	C	851	M	0.691744	0.915913	0.622815	FPPR
	C851F	C	851	F	1.16132	0.919208	0.86236	FPPR
	C851P	C	851	P	0.654327	0.634711	0.672022	FPPR
	C851S	C	851	S	1.03565	0.888279	0.888922	FPPR
	C851T	C	851	T	0.585044	0.55736	0.590136	FPPR
	C851W	C	851	W	0.497372	0.424362	0.325164	FPPR
	C851Y	C	851	Y	0.624405	0.452251	0.604962	FPPR
	C851V	C	851	V	0.993855	0.947039	0.81258	FPPR
	A852*	A	852	*	0.738151	0.231467	0.880895	FPPR
	A852R	A	852	R	1.09691	1.03999	0.959603	FPPR
	A852N	A	852	N	0.907104	0.908769	1.00831	FPPR
	A852D	A	852	D	0.889861	1.04915	1.03595	FPPR
	A852C	A	852	C	1.05791	1.24134	1.03677	FPPR
	A852Q	A	852	Q	1.23114	1.59255	1.64878	FPPR
	A852E	A	852	E	0.757018	0.663752	0.976486	FPPR
	A852G	A	852	G	0.514458	0.696884	0.771051	FPPR
	A852H	A	852	H	1.02808	1.0683	1.24149	FPPR
	A852I	A	852	I	1.17519	1.26741	1.5444	FPPR
	A852L	A	852	L	1.12729	0.882742	0.908205	FPPR
	A852K	A	852	K	0.828173	0.897202	0.690725	FPPR
	A852M	A	852	M	1.13401	1.25286	0.8714	FPPR
	A852F	A	852	F	1.44521	1.54786	1.4703	FPPR
	A852P	A	852	P	1.07291	0.942769	0.947387	FPPR
	A852S	A	852	S	0.996783	0.999505	1.05534	FPPR
	A852T	A	852	T	1.02792	0.944111	0.893344	FPPR
	A852W	A	852	W	1.44134	1.08019	0.927722	FPPR
	A852Y	A	852	Y	0.930729	1.05401	0.744171	FPPR
	A852V	A	852	V	0.917964	0.852627	0.938225	FPPR
	Q853*	Q	853	*	1.28076	1.7795	1.0056	FPPR
	Q853A	Q	853	A	0.952448	1.00636	1.18572	FPPR
	Q853R	Q	853	R	1.32374	1.34157	1.08975	FPPR
	Q853N	Q	853	N	1.06681	0.984539	1.03613	FPPR
	Q853D	Q	853	D	0.97051	0.933454	1.36877	FPPR
	Q853C	Q	853	C	2.42408	0.984975	2.74764	FPPR
	Q853E	Q	853	E	0.550888	1.2064	0.954466	FPPR
	Q853H	Q	853	H	0.90774	1.21663	1.07835	FPPR
	Q853I	Q	853	I	0.890032	1.0339	0.924685	FPPR
	Q853L	Q	853	L	0.93688	1.01231	0.901141	FPPR
	Q853K	Q	853	K	0.852879	0.879333	0.878417	FPPR
	Q853P	Q	853	P	1.00145	1.02468	0.838255	FPPR
	Q853S	Q	853	S	0.799057	0.944873	0.878857	FPPR
	Q853T	Q	853	T	1.01114	0.87924	0.774045	FPPR
	Q853Y	Q	853	Y	0.623697	0.636652	0.771273	FPPR
	Q853V	Q	853	V	1.46461	1.47388	0.756294	FPPR
	K854*	K	854	*	0.498409	0.684208	0.865384	FPPR
	K854R	K	854	R	1.5269	1.10417	1.04733	FPPR
	K854N	K	854	N	1.02027	0.913087	1.30028	FPPR
	K854D	K	854	D	1.27566	0.330038	0.64602	FPPR
	K854C	K	854	C	1.13958	2.36758	2.2117	FPPR
	K854Q	K	854	Q	1.0286	0.843954	0.675305	FPPR
	K854E	K	854	E	0.816272	0.781838	0.791137	FPPR
	K854G	K	854	G	0.967629	1.09952	0.710239	FPPR
	K854H	K	854	H	2.31666	2.90983	1.82204	FPPR
	K854I	K	854	I	0.894728	0.910157	0.844455	FPPR
	K854L	K	854	L	0.923246	1.82326	0.933231	FPPR
	K854M	K	854	M	0.470037	0.805018	0.0395555	FPPR
	K854P	K	854	P	1.4035	1.5434	1.07985	FPPR
	K854S	K	854	S	0.983281	0.612196	1.07851	FPPR
	K854T	K	854	T	1.01114	1.00187	1.08567	FPPR
	K854W	K	854	W	1.35782	0.0483821	1.30149	FPPR
	K854Y	K	854	Y	1.24773	1.82709	2.14701	FPPR
	K854V	K	854	V	0.628764	0.527615	0.685833	FPPR
	S673*	S	673	*	0.114566	0.41486	0.545233	Furin Cleavage site
	S673A	S	673	A	1.33041	0.636856	0.830537	Furin Cleavage site
	S673R	S	673	R	0.894048	1.09631	0.836847	Furin Cleavage site
	S673D	S	673	D	0.69565	0.0350303	0.534647	Furin Cleavage site
	S673C	S	673	C	0.999186	1.31084	1.23208	Furin Cleavage site
	S673Q	S	673	Q	2.57824	2.07062	1.56604	Furin Cleavage site
	S673E	S	673	E	0.636531	0.452509	0.758217	Furin Cleavage site
	S673G	S	673	G	1.34252	0.481745	0.828962	Furin Cleavage site
	S673I	S	673	I	0.656766	0.690924	0.548963	Furin Cleavage site
	S673L	S	673	L	1.14206	0.680423	0.823963	Furin Cleavage site
	S673F	S	673	F	0.833377	0.547081	0.405079	Furin Cleavage site
	S673P	S	673	P	0.353544	0.407898	0.47358	Furin Cleavage site
	S673T	S	673	T	0.867155	0.74197	0.638312	Furin Cleavage site
	S673W	S	673	W	0.879516	0.806102	0.733669	Furin Cleavage site
	S673Y	S	673	Y	0.0861184	0.335851	0.457225	Furin Cleavage site
	S673V	S	673	V	2.81112	0.791771	0.504404	Furin Cleavage site
	Y674*	Y	674	*	0.0739433	0.61123	0.806099	Furin Cleavage site
	Y674A	Y	674	A	0.782622	0.571902	0.526676	Furin Cleavage site
	Y674R	Y	674	R	1.00669	0.656107	0.677367	Furin Cleavage site
	Y674N	Y	674	N	0.443465	0.80878	0.219099	Furin Cleavage site
	Y674D	Y	674	D	0.346445	0.407722	0.459481	Furin Cleavage site
	Y674C	Y	674	C	1.43071	0.712516	0.639044	Furin Cleavage site
	Y674Q	Y	674	Q	0.0890873	0.773459	0.696372	Furin Cleavage site
	Y674E	Y	674	E	0.465449	0.465849	0.593486	Furin Cleavage site
	Y674G	Y	674	G	1.0843	0.580507	0.715953	Furin Cleavage site
	Y674L	Y	674	L	0.768206	0.68327	0.619396	Furin Cleavage site
	Y674K	Y	674	K	0.680187	0.447657	0.655523	Furin Cleavage site
	Y674F	Y	674	F	1.25582	0.681697	1.18531	Furin Cleavage site
	Y674P	Y	674	P	1.17246	0.957613	1.16803	Furin Cleavage site
	Y674S	Y	674	S	1.69132	1.2093	0.797447	Furin Cleavage site
	Y674T	Y	674	T	1.28147	1.09778	0.92131	Furin Cleavage site
	Y674W	Y	674	W	1.14865	0.915566	1.27344	Furin Cleavage site
	Y674V	Y	674	V	0.397193	0.699471	0.727258	Furin Cleavage site
	Q675*	Q	675	*	0.181878	0.442526	0.541382	Furin Cleavage site
	Q675A	Q	675	A	1.81891	1.04144	0.890177	Furin Cleavage site
	Q675R	Q	675	R	0.938282	1.05424	0.998454	Furin Cleavage site
	Q675D	Q	675	D	0.243123	0.609132	0.627164	Furin Cleavage site
	Q675C	Q	675	C	1.12748	1.02124	1.06408	Furin Cleavage site
	Q675E	Q	675	E	0.948841	0.829863	1.04547	Furin Cleavage site
	Q675G	Q	675	G	0.896098	0.964629	0.999817	Furin Cleavage site
	Q675L	Q	675	L	1.05717	0.903576	0.951575	Furin Cleavage site
	Q675K	Q	675	K	0.352656	0.630174	0.820964	Furin Cleavage site
	Q675M	Q	675	M	0.34628	0.540396	0.666854	Furin Cleavage site
	Q675P	Q	675	P	1.2795	1.39001	1.11886	Furin Cleavage site
	Q675S	Q	675	S	0.692449	0.728174	0.44488	Furin Cleavage site
	Q675T	Q	675	T	1.0716	0.867306	1.38884	Furin Cleavage site
	Q675W	Q	675	W	1.17961	1.06888	1.05414	Furin Cleavage site
	Q675V	Q	675	V	0.723185	0.878022	0.863086	Furin Cleavage site
	T676*	T	676	*	0.238794	0.572755	0.74177	Furin Cleavage site
	T676A	T	676	A	1.03106	1.07046	1.00126	Furin Cleavage site
	T676R	T	676	R	0.884894	0.861373	0.882063	Furin Cleavage site
	T676N	T	676	N	1.11921	1.07712	0.978969	Furin Cleavage site
	T676C	T	676	C	0.683152	0.74591	0.781298	Furin Cleavage site
	T676Q	T	676	Q	0.651976	1.05642	0.803375	Furin Cleavage site
	T676E	T	676	E	1.1551	0.904032	0.808572	Furin Cleavage site
	T676G	T	676	G	0.941006	0.825982	0.928177	Furin Cleavage site
	T676H	T	676	H	0.904084	1.03206	1.25988	Furin Cleavage site
	T676I	T	676	I	0.255891	0.613952	0.509079	Furin Cleavage site
	T676L	T	676	L	1.14995	0.957495	1.10779	Furin Cleavage site
	T676K	T	676	K	1.14921	0.45146	1.16949	Furin Cleavage site
	T676M	T	676	M	0.138575	1.46805	0.904881	Furin Cleavage site
	T676F	T	676	F	0.997687	1.33972	1.09218	Furin Cleavage site
	T676P	T	676	P	0.983494	1.23237	1.02326	Furin Cleavage site
	T676S	T	676	S	1.15915	0.989318	0.97049	Furin Cleavage site
	T676W	T	676	W	1.19775	1.1217	0.997952	Furin Cleavage site
	T676V	T	676	V	1.09184	1.06977	0.960022	Furin Cleavage site
	Q677*	Q	677	*	0.621455	0.757723	0.84638	Furin Cleavage site
	Q677A	Q	677	A	1.01649	1.06456	0.993268	Furin Cleavage site
	Q677R	Q	677	R	0.778606	1.24349	1.13787	Furin Cleavage site
	Q677N	Q	677	N	0.621431	0.672306	0.84181	Furin Cleavage site
	Q677D	Q	677	D	0.0908413	0.973394	0.594843	Furin Cleavage site
	Q677C	Q	677	C	0.178063	0.431985	0.618197	Furin Cleavage site
	Q677E	Q	677	E	1.02872	1.30491	0.824642	Furin Cleavage site
	Q677G	Q	677	G	0.943097	1.13007	0.979028	Furin Cleavage site
	Q677H	Q	677	H	1.17193	1.13822	0.961173	Furin Cleavage site
	Q677I	Q	677	I	0.423079	1.09773	1.10236	Furin Cleavage site
	Q677L	Q	677	L	0.801035	0.889631	0.919449	Furin Cleavage site
	Q677K	Q	677	K	0.334971	0.263319	0.602516	Furin Cleavage site
	Q677M	Q	677	M	0.537661	0.4694	0.988728	Furin Cleavage site
	Q677F	Q	677	F	1.12142	0.917646	1.05548	Furin Cleavage site
	Q677P	Q	677	P	1.01749	0.828995	0.969981	Furin Cleavage site
	Q677S	Q	677	S	1.24141	1.09556	0.977076	Furin Cleavage site
	Q677T	Q	677	T	1.4844	1.45307	0.957024	Furin Cleavage site
	Q677W	Q	677	W	0.745141	0.956407	0.921866	Furin Cleavage site
	Q677Y	Q	677	Y	1.09496	1.25268	1.18007	Furin Cleavage site
	Q677V	Q	677	V	0.870417	0.807292	0.841644	Furin Cleavage site
	T678*	T	678	*	0.147432	0.352967	0.724352	Furin Cleavage site
	T678A	T	678	A	0.88321	0.879064	0.853161	Furin Cleavage site
	T678R	T	678	R	0.826482	0.872882	0.906004	Furin Cleavage site
	T678N	T	678	N	0.706421	0.568606	0.935574	Furin Cleavage site
	T678D	T	678	D	1.40321	1.16332	1.0817	Furin Cleavage site
	T678C	T	678	C	1.38948	1.33969	1.15974	Furin Cleavage site
	T678Q	T	678	Q	0.982139	1.18824	1.2139	Furin Cleavage site
	T678E	T	678	E	1.39128	1.00306	1.307	Furin Cleavage site
	T678G	T	678	G	1.12736	1.0709	1.01694	Furin Cleavage site
	T678H	T	678	H	0.605005	0.726041	0.754318	Furin Cleavage site
	T678I	T	678	I	1.3124	0.889006	0.85545	Furin Cleavage site
	T678L	T	678	L	0.87881	0.911635	0.887212	Furin Cleavage site
	T678K	T	678	K	1.29199	0.800179	1.10693	Furin Cleavage site
	T678M	T	678	M	0.0287896	0.81317	0.230682	Furin Cleavage site
	T678F	T	678	F	0.814676	0.927659	0.743812	Furin Cleavage site
	T678P	T	678	P	0.869753	0.954	1.0548	Furin Cleavage site
	T678S	T	678	S	1.06387	1.0156	0.951186	Furin Cleavage site
	T678W	T	678	W	0.20169	0.639269	0.716262	Furin Cleavage site
	T678Y	T	678	Y	0.678025	0.877365	0.762449	Furin Cleavage site
	T678V	T	678	V	1.10495	1.00408	1.05642	Furin Cleavage site
	N679*	N	679	*	0.184344	0.393759	0.490073	Furin Cleavage site
	N679A	N	679	A	0.69658	0.632042	0.692042	Furin Cleavage site
	N679R	N	679	R	0.935397	0.962795	0.888735	Furin Cleavage site
	N679D	N	679	D	0.701834	1.00644	1.24152	Furin Cleavage site
	N679C	N	679	C	1.43694	0.986613	1.13439	Furin Cleavage site
	N679Q	N	679	Q	0.826188	1.2176	0.910584	Furin Cleavage site
	N679E	N	679	E	0.841692	0.631425	0.693125	Furin Cleavage site
	N679G	N	679	G	0.834164	0.600935	1.0251	Furin Cleavage site
	N679H	N	679	H	0.3029	0.549385	0.664447	Furin Cleavage site
	N679I	N	679	I	1.1402	1.19547	1.04788	Furin Cleavage site
	N679L	N	679	L	1.18097	1.05301	1.10866	Furin Cleavage site
	N679K	N	679	K	1.19752	1.15204	1.20178	Furin Cleavage site
	N679M	N	679	M	0.977558	1.1537	1.4158	Furin Cleavage site
	N679F	N	679	F	1.50952	1.09554	1.09245	Furin Cleavage site
	N679P	N	679	P	1.13679	0.893985	0.812008	Furin Cleavage site
	N679S	N	679	S	1.17933	1.03255	1.02865	Furin Cleavage site
	N679T	N	679	T	0.900306	0.666741	0.778906	Furin Cleavage site
	N679W	N	679	W	0.5889	0.399098	0.696043	Furin Cleavage site
	N679Y	N	679	Y	1.54191	1.08496	1.08962	Furin Cleavage site
	N679V	N	679	V	0.942715	0.919192	0.896486	Furin Cleavage site
	S680*	S	680	*	0.17391	0.441413	0.503053	Furin Cleavage site
	S680A	S	680	A	0.821412	1.031	0.922579	Furin Cleavage site
	S680R	S	680	R	0.956044	1.00224	0.958859	Furin Cleavage site
	S680N	S	680	N	1.14345	0.924431	1.0117	Furin Cleavage site
	S680D	S	680	D	1.38548	0.305546	0.694616	Furin Cleavage site
	S680C	S	680	C	0.756847	0.910271	0.934132	Furin Cleavage site
	S680Q	S	680	Q	0.997966	0.725215	0.791032	Furin Cleavage site
	S680E	S	680	E	1.21446	1.03569	0.999858	Furin Cleavage site
	S680G	S	680	G	1.05276	1.17829	1.10164	Furin Cleavage site
	S680H	S	680	H	0.824364	0.843418	1.04715	Furin Cleavage site
	S680I	S	680	I	1.40741	1.28817	1.17272	Furin Cleavage site
	S680L	S	680	L	0.755285	0.719471	0.730694	Furin Cleavage site
	S680K	S	680	K	0.972826	0.931394	1.21611	Furin Cleavage site
	S680M	S	680	M	0.997411	0.941596	0.882776	Furin Cleavage site
	S680F	S	680	F	1.30803	1.10843	1.10961	Furin Cleavage site
	S680P	S	680	P	0.94598	0.915374	0.894407	Furin Cleavage site
	S680T	S	680	T	1.17678	1.26872	1.3572	Furin Cleavage site
	S680W	S	680	W	0.967382	0.951117	1.05497	Furin Cleavage site
	S680Y	S	680	Y	1.26894	1.32656	1.27307	Furin Cleavage site
	S680V	S	680	V	0.975336	0.987324	1.09413	Furin Cleavage site
	P681*	P	681	*	0.0280432	0.402133	0.144009	Furin Cleavage site
	P681A	P	681	A	0.723391	0.847358	0.822214	Furin Cleavage site
	P681R	P	681	R	1.1864	1.07904	0.98178	Furin Cleavage site
	P681D	P	681	D	0.646165	0.673684	0.823908	Furin Cleavage site
	P681C	P	681	C	1.77508	0.78289	0.986356	Furin Cleavage site
	P681Q	P	681	Q	0.599096	0.924838	0.985148	Furin Cleavage site
	P681G	P	681	G	1.41686	1.23603	1.2326	Furin Cleavage site
	P681H	P	681	H	0.790189	1.1711	1.02872	Furin Cleavage site
	P681I	P	681	I	0.495841	0.411349	0.822242	Furin Cleavage site
	P681L	P	681	L	0.939761	0.918457	0.891038	Furin Cleavage site
	P681F	P	681	F	1.38364	1.00331	1.1143	Furin Cleavage site
	P681S	P	681	S	0.964462	0.959357	0.962041	Furin Cleavage site
	P681T	P	681	T	1.12936	1.13641	1.2108	Furin Cleavage site
	P681W	P	681	W	1.27104	1.06991	1.10632	Furin Cleavage site
	P681Y	P	681	Y	2.56665	2.02492	1.5899	Furin Cleavage site
	P681V	P	681	V	0.50224	0.418419	0.59029	Furin Cleavage site
	R682*	R	682	*	0.52736	0.999825	1.00553	Furin Cleavage site
	R682A	R	682	A	0.619031	0.80511	0.712954	Furin Cleavage site
	R682N	R	682	N	0.858233	1.10728	0.792375	Furin Cleavage site
	R682C	R	682	C	1.02479	0.923311	0.801961	Furin Cleavage site
	R682Q	R	682	Q	1.53783	0.834941	0.893881	Furin Cleavage site
	R682E	R	682	E	0.0560981	1.60323	0.766052	Furin Cleavage site
	R682G	R	682	G	0.958161	0.856906	0.766338	Furin Cleavage site
	R682H	R	682	H	1.04526	1.03918	1.14554	Furin Cleavage site
	R682I	R	682	I	0.739958	0.870399	0.616534	Furin Cleavage site
	R682L	R	682	L	1.30462	1.11179	1.0204	Furin Cleavage site
	R682M	R	682	M	0.413477	0.402374	0.783213	Furin Cleavage site
	R682F	R	682	F	0.919719	0.927989	0.856074	Furin Cleavage site
	R682P	R	682	P	1.24709	0.985523	0.93739	Furin Cleavage site
	R682S	R	682	S	1.10225	0.989048	0.9848	Furin Cleavage site
	R682T	R	682	T	1.06957	1.00453	0.796417	Furin Cleavage site
	R682W	R	682	W	0.191407	0.417917	0.791096	Furin Cleavage site
	R682Y	R	682	Y	1.5328	1.08563	1.05462	Furin Cleavage site
	R682V	R	682	V	0.862041	0.634708	0.956416	Furin Cleavage site
	R683*	R	683	*	0.474126	0.522946	0.678873	Furin Cleavage site
	R683A	R	683	A	1.45659	0.991419	1.07518	Furin Cleavage site
	R683C	R	683	C	1.2258	0.790826	1.3439	Furin Cleavage site
	R683E	R	683	E	0.616738	0.75711	0.49278	Furin Cleavage site
	R683G	R	683	G	0.487279	0.634285	0.748197	Furin Cleavage site
	R683H	R	683	H	1.89235	1.53645	1.63799	Furin Cleavage site
	R683L	R	683	L	0.935679	0.872155	0.86215	Furin Cleavage site
	R683K	R	683	K	0.0175208	0.612118	0.500758	Furin Cleavage site
	R683M	R	683	M	0.0544144	0.317054	1.57327	Furin Cleavage site
	R683F	R	683	F	0.0241074	0.0250922	0.716854	Furin Cleavage site
	R683P	R	683	P	0.616441	0.545847	0.598535	Furin Cleavage site
	R683S	R	683	S	1.35074	1.14942	1.07708	Furin Cleavage site
	R683T	R	683	T	1.24862	1.16625	1.01424	Furin Cleavage site
	R683W	R	683	W	1.18356	0.914622	0.961229	Furin Cleavage site
	R683Y	R	683	Y	1.04258	1.30712	1.14975	Furin Cleavage site
	R683V	R	683	V	0.792461	0.757438	0.745389	Furin Cleavage site
	A684*	A	684	*	0.926201	0.998927	0.733185	Furin Cleavage site
	A684R	A	684	R	0.730126	0.802007	0.908139	Furin Cleavage site
	A684D	A	684	D	0.170952	0.73749	0.398023	Furin Cleavage site
	A684C	A	684	C	0.996642	0.837916	0.602085	Furin Cleavage site
	A684Q	A	684	Q	0.416038	0.720795	0.67219	Furin Cleavage site
	A684E	A	684	E	0.293239	0.431385	0.564217	Furin Cleavage site
	A684G	A	684	G	1.04067	0.951914	1.01402	Furin Cleavage site
	A684H	A	684	H	1.74092	1.11594	1.44828	Furin Cleavage site
	A684L	A	684	L	0.76477	0.707916	0.758756	Furin Cleavage site
	A684K	A	684	K	0.327437	0.602657	0.869548	Furin Cleavage site
	A684F	A	684	F	0.905594	0.689461	0.935275	Furin Cleavage site
	A684P	A	684	P	1.21325	1.23433	1.01377	Furin Cleavage site
	A684S	A	684	S	1.42918	1.50507	0.956182	Furin Cleavage site
	A684T	A	684	T	0.506471	0.625864	0.728702	Furin Cleavage site
	A684W	A	684	W	0.996873	0.599561	0.618742	Furin Cleavage site
	A684V	A	684	V	0.293101	0.499614	0.653486	Furin Cleavage site
	R685*	R	685	*	0.110926	0.376594	0.476582	Furin Cleavage site
	R685A	R	685	A	1.3879	1.28144	1.24143	Furin Cleavage site
	R685N	R	685	N	1.30865	0.806185	0.778537	Furin Cleavage site
	R685D	R	685	D	0.631849	0.780706	0.832912	Furin Cleavage site
	R685C	R	685	C	1.3194	0.94923	1.04386	Furin Cleavage site
	R685Q	R	685	Q	0.680002	1.06333	0.939753	Furin Cleavage site
	R685E	R	685	E	0.669836	0.939302	0.752002	Furin Cleavage site
	R685G	R	685	G	1.30027	1.11555	1.05743	Furin Cleavage site
	R685H	R	685	H	1.53155	1.68902	1.22633	Furin Cleavage site
	R685I	R	685	I	1.40621	0.788171	0.879148	Furin Cleavage site
	R685L	R	685	L	1.04251	0.905892	0.841343	Furin Cleavage site
	R685F	R	685	F	1.06061	0.935472	0.549654	Furin Cleavage site
	R685P	R	685	P	1.43824	0.935699	0.91807	Furin Cleavage site
	R685S	R	685	S	2.20023	0.945933	1.08888	Furin Cleavage site
	R685T	R	685	T	0.843808	0.626904	1.05097	Furin Cleavage site
	R685W	R	685	W	1.20621	1.02365	1.01006	Furin Cleavage site
	R685Y	R	685	Y	1.49114	1.28767	1.19712	Furin Cleavage site
	R685V	R	685	V	1.30979	1.16636	1.06627	Furin Cleavage site
	S686*	S	686	*	0.227531	0.351988	0.520514	Furin Cleavage site
	S686A	S	686	A	1.13251	1.14598	1.14208	Furin Cleavage site
	S686R	S	686	R	0.497908	0.792424	0.866869	Furin Cleavage site
	S686C	S	686	C	3.35636	0.873237	2.65313	Furin Cleavage site
	S686Q	S	686	Q	0.902629	0.803003	0.81699	Furin Cleavage site
	S686E	S	686	E	1.00294	0.656533	0.69579	Furin Cleavage site
	S686G	S	686	G	1.21736	1.0378	1.07686	Furin Cleavage site
	S686H	S	686	H	0.98006	1.40352	1.77767	Furin Cleavage site
	S686I	S	686	I	1.51577	1.11214	1.24685	Furin Cleavage site
	S686L	S	686	L	0.853898	0.950525	1.016	Furin Cleavage site
	S686K	S	686	K	1.07209	0.697121	0.810808	Furin Cleavage site
	S686M	S	686	M	1.07388	1.12155	0.943628	Furin Cleavage site
	S686F	S	686	F	0.706295	1.29615	0.413884	Furin Cleavage site
	S686P	S	686	P	0.996562	0.925513	1.0175	Furin Cleavage site
	S686T	S	686	T	0.577512	0.65873	0.784735	Furin Cleavage site
	S686W	S	686	W	0.300974	0.641207	0.552779	Furin Cleavage site
	S686Y	S	686	Y	0.895184	1.05153	0.948785	Furin Cleavage site
	S686V	S	686	V	1.08817	1.01693	0.865951	Furin Cleavage site
	V687*	V	687	*	0.524489	0.236405	0.67014	Furin Cleavage site
	V687A	V	687	A	1.50027	1.30858	1.15069	Furin Cleavage site
	V687R	V	687	R	1.29715	1.09188	0.964134	Furin Cleavage site
	V687N	V	687	N	1.35734	1.2787	1.25068	Furin Cleavage site
	V687D	V	687	D	1.43439	1.2789	1.06039	Furin Cleavage site
	V687C	V	687	C	1.03039	0.768062	0.848556	Furin Cleavage site
	V687Q	V	687	Q	0.860757	1.04369	0.820624	Furin Cleavage site
	V687E	V	687	E	1.1182	0.767042	0.864513	Furin Cleavage site
	V687G	V	687	G	1.08245	1.11594	1.09741	Furin Cleavage site
	V687H	V	687	H	1.26015	1.04013	1.17701	Furin Cleavage site
	V687I	V	687	I	1.10481	1.31761	1.43966	Furin Cleavage site
	V687L	V	687	L	0.796404	0.809154	0.954	Furin Cleavage site
	V687K	V	687	K	0.293788	1.03524	0.757965	Furin Cleavage site
	V687M	V	687	M	1.3421	1.11085	1.24216	Furin Cleavage site
	V687F	V	687	F	1.00498	0.936465	0.900402	Furin Cleavage site
	V687P	V	687	P	1.00068	0.884011	0.887313	Furin Cleavage site
	V687S	V	687	S	0.388287	0.467598	0.591644	Furin Cleavage site
	V687T	V	687	T	1.31601	1.27882	1.35398	Furin Cleavage site
	V687W	V	687	W	0.404814	0.534773	0.738386	Furin Cleavage site
	V687Y	V	687	Y	0.941726	1.04566	0.88547	Furin Cleavage site
	A688*	A	688	*	0.00854518	0.2814	0.59883	Furin Cleavage site
	A688R	A	688	R	1.06669	1.06671	1.19081	Furin Cleavage site
	A688N	A	688	N	0.47636	1.18152	0.632601	Furin Cleavage site
	A688D	A	688	D	0.790525	0.831538	0.598804	Furin Cleavage site
	A688C	A	688	C	1.0515	1.16869	0.799335	Furin Cleavage site
	A688Q	A	688	Q	0.0200386	0.29634	0.404282	Furin Cleavage site
	A688E	A	688	E	0.384646	1.04656	0.684784	Furin Cleavage site
	A688G	A	688	G	1.00052	1.21242	1.00135	Furin Cleavage site
	A688H	A	688	H	0.793228	1.02788	1.3317	Furin Cleavage site
	A688I	A	688	I	1.06243	1.04551	1.09812	Furin Cleavage site
	A688L	A	688	L	1.14384	1.07478	1.07217	Furin Cleavage site
	A688K	A	688	K	1.05863	1.36138	0.939423	Furin Cleavage site
	A688M	A	688	M	0.951162	0.849617	0.902151	Furin Cleavage site
	A688F	A	688	F	0.963584	0.956011	1.0527	Furin Cleavage site
	A688P	A	688	P	0.708214	0.626988	0.824243	Furin Cleavage site
	A688S	A	688	S	0.677422	1.0896	0.856342	Furin Cleavage site
	A688T	A	688	T	1.51369	2.01607	1.46071	Furin Cleavage site
	A688W	A	688	W	0.703545	0.445536	0.75986	Furin Cleavage site
	A688Y	A	688	Y	0.724941	0.682679	0.761579	Furin Cleavage site
	A688V	A	688	V	1.04404	0.972454	1.18876	Furin Cleavage site
	S689*	S	689	*	0.508469	0.614946	0.64157	Furin Cleavage site
	S689A	S	689	A	1.03714	1.04974	1.08608	Furin Cleavage site
	S689R	S	689	R	0.810533	1.16847	1.14212	Furin Cleavage site
	S689N	S	689	N	1.18529	1.18303	1.10883	Furin Cleavage site
	S689D	S	689	D	1.30064	1.01361	0.987431	Furin Cleavage site
	S689C	S	689	C	0.748319	0.839575	1.15556	Furin Cleavage site
	S689E	S	689	E	1.55525	1.85982	1.0724	Furin Cleavage site
	S689G	S	689	G	0.770701	0.77647	0.878242	Furin Cleavage site
	S689H	S	689	H	1.79032	1.45551	1.36066	Furin Cleavage site
	S689I	S	689	I	0.18223	0.428495	0.675608	Furin Cleavage site
	S689L	S	689	L	0.606879	0.78007	0.931353	Furin Cleavage site
	S689K	S	689	K	1.57724	1.06711	1.47124	Furin Cleavage site
	S689M	S	689	M	0.0256653	0.962065	0.853238	Furin Cleavage site
	S689F	S	689	F	0.0639041	0.651126	0.87449	Furin Cleavage site
	S689P	S	689	P	0.942289	1.04143	0.955422	Furin Cleavage site
	S689T	S	689	T	0.226753	0.544097	0.798148	Furin Cleavage site
	S689W	S	689	W	1.1707	0.745348	1.42556	Furin Cleavage site
	S689Y	S	689	Y	0.997281	0.961694	0.977323	Furin Cleavage site
	S689V	S	689	V	0.406626	0.918275	0.946943	Furin Cleavage site
	Q690*	Q	690	*	1.38032	0.930458	0.958952	Furin Cleavage site
	Q690A	Q	690	A	0.739399	1.03131	0.898979	Furin Cleavage site
	Q690R	Q	690	R	0.509617	0.595071	0.634937	Furin Cleavage site
	Q690D	Q	690	D	1.23698	1.31577	1.18566	Furin Cleavage site
	Q690C	Q	690	C	1.05606	0.991306	0.897989	Furin Cleavage site
	Q690E	Q	690	E	1.133	0.318219	0.687218	Furin Cleavage site
	Q690G	Q	690	G	0.534634	0.509182	0.92509	Furin Cleavage site
	Q690H	Q	690	H	0.664938	0.67508	1.0004	Furin Cleavage site
	Q690I	Q	690	I	0.209807	0.399459	0.832925	Furin Cleavage site
	Q690L	Q	690	L	0.768317	0.749285	0.851797	Furin Cleavage site
	Q690K	Q	690	K	1.25908	0.933954	1.08832	Furin Cleavage site
	Q690M	Q	690	M	0.853485	2.41605	1.01492	Furin Cleavage site
	Q690F	Q	690	F	1.10478	0.879309	0.855033	Furin Cleavage site
	Q690P	Q	690	P	1.1731	1.02912	1.08658	Furin Cleavage site
	Q690S	Q	690	S	0.868595	1.03429	1.07783	Furin Cleavage site
	Q690T	Q	690	T	1.38326	0.947939	0.706311	Furin Cleavage site
	Q690W	Q	690	W	1.08248	1.07745	1.11678	Furin Cleavage site
	Q690Y	Q	690	Y	1.11066	1.13758	0.974315	Furin Cleavage site
	Q690V	Q	690	V	1.06432	1.17561	0.984389	Furin Cleavage site
	S691*	S	691	*	0.102578	0.40595	0.575295	Furin Cleavage site
	S691A	S	691	A	1.03361	1.05678	1.03678	Furin Cleavage site
	S691R	S	691	R	1.13815	1.04123	1.07177	Furin Cleavage site
	S691N	S	691	N	0.863228	0.89199	1.07015	Furin Cleavage site
	S691D	S	691	D	1.05862	0.725502	1.1679	Furin Cleavage site
	S691C	S	691	C	1.03085	0.78533	0.920882	Furin Cleavage site
	S691Q	S	691	Q	1.28674	0.89292	1.07751	Furin Cleavage site
	S691E	S	691	E	0.888459	0.868266	0.953204	Furin Cleavage site
	S691G	S	691	G	1.04354	1.07401	0.99207	Furin Cleavage site
	S691H	S	691	H	1.13632	0.951753	1.14859	Furin Cleavage site
	S691I	S	691	I	0.479888	0.566852	0.672063	Furin Cleavage site
	S691L	S	691	L	0.546902	0.592846	0.706132	Furin Cleavage site
	S691K	S	691	K	0.970582	1.14477	1.0492	Furin Cleavage site
	S691M	S	691	M	1.0302	0.813352	0.980645	Furin Cleavage site
	S691F	S	691	F	1.1037	1.11156	1.09957	Furin Cleavage site
	S691P	S	691	P	0.98626	0.881936	0.965941	Furin Cleavage site
	S691T	S	691	T	0.726617	0.692056	0.84688	Furin Cleavage site
	S691W	S	691	W	1.21238	0.951477	0.946283	Furin Cleavage site
	S691Y	S	691	Y	1.29835	1.03544	1.54233	Furin Cleavage site
	S691V	S	691	V	1.00025	0.94467	0.989661	Furin Cleavage site
