# Supplementary material for: High-throughput screening of genetic and cellular drivers of syncytium formation induced by the spike protein of SARS-CoV-2
Source: Nat Biomed Eng. 2023 Nov 23;8(3):291–309. doi: 10.1038/s41551-023-01140-z (PMC10963270; doi:10.1038/s41551-023-01140-z)
Supplement: Supplementary file 8 — Statistics. [file 41551_2023_1140_MOESM8_ESM.xlsx]

## Sheet: SD_FIG4b
Summary of genome-wide screening results (unfused cell pool vs unmixed cell pool)
		MAGeCK													JACKS
id	num	neg.score	neg.p.value	neg.fdr	neg.rank	neg.goodsgrna	neg.lfc	pos.score	pos.p.value	pos.fdr	pos.rank	pos.goodsgrna	pos.lfc	- log10(pos.RRA score)	score	pval
PDCD10	2	1	1	1	18759	0	1.0517	8.62e-09	2.61e-07	0.00165	1	2	1.0517	8.06425	0.973	0
CAB39	2	1	1	1	18758	0	0.89285	2.97e-08	2.61e-07	0.00165	2	2	0.89285	7.52656	0.814	0
AP2M1	2	1	1	1	18757	0	0.69958	2.33e-06	2.61e-07	0.00165	3	2	0.69958	5.63305	0.596	0
ACE2	2	0.99998	0.99997	1	18756	0	0.70158	1.68e-05	2.69e-05	0.024752	4	2	0.70158	4.77454	0.35	0.00116
PTEN	2	0.99998	0.99997	1	18755	0	0.58489	2.19e-05	2.69e-05	0.024752	5	2	0.58489	4.6589	0.484	5.24e-11
RNF2	2	0.99993	0.99997	1	18754	0	0.73694	6.57e-05	2.69e-05	0.024752	6	2	0.73694	4.18236	0.612	0
FCHO2	2	0.99991	0.99997	1	18753	0	0.6944	8.75e-05	2.69e-05	0.024752	8	2	0.6944	4.05807	0.593	0
GBP6	2	0.99991	0.99997	1	18752	0	0.68524	9.41e-05	2.69e-05	0.024752	9	2	0.68524	4.02661	0.565	0
VWA3B	2	0.9999	0.99997	1	18751	0	0.54819	9.66e-05	2.69e-05	0.024752	10	2	0.54819	4.01481	0.432	1.55e-06
KCTD9	2	0.9999	0.99997	1	18750	0	0.46143	0.00010409	2.69e-05	0.024752	11	2	0.46143	3.98259	0.368	0.000588
SPRY1	2	0.99979	0.99997	1	18749	0	0.65405	0.00021182	2.69e-05	0.024752	12	2	0.65405	3.67403	0.525	2.03e-16
ASPHD1	2	0.99978	0.99997	1	18748	0	0.50335	0.00021805	2.69e-05	0.024752	13	2	0.50335	3.66144	0.368	0.000583
GALNT10	2	0.99978	0.99997	1	18747	0	0.66985	0.00022357	2.69e-05	0.024752	14	2	0.66985	3.65059	0.529	5.39e-17
DUSP11	2	0.93898	0.93346	1	17597	0	0.72848	0.00023879	2.74e-05	0.024752	15	2	0.72848	3.62198	0.473	7.57e-10
GJA3	2	0.99972	0.99997	1	18746	0	0.66541	0.00028167	2.74e-05	0.024752	16	2	0.66541	3.55026	0.524	3.34e-16
FBXW10	2	0.99972	0.99997	1	18745	0	0.64097	0.00028345	2.74e-05	0.024752	17	2	0.64097	3.54752	0.484	4.51e-11
CABP1	2	0.99965	0.99997	1	18744	0	0.54999	0.00034549	2.74e-05	0.024752	18	2	0.54999	3.46156	0.434	1.27e-06
PIR	2	0.97819	0.98467	1	18339	0	0.67918	0.00039798	2.74e-05	0.024752	19	2	0.67918	3.40014	0.511	2.35e-14
AEBP1	2	0.99959	0.99997	1	18743	0	0.70299	0.00041043	2.74e-05	0.024752	20	2	0.70299	3.38676	0.542	5.55e-19
PBRM1	2	0.95473	0.95656	1	17883	0	0.49463	0.00045103	2.74e-05	0.024752	21	2	0.49463	3.34579	0.386	0.000204
ENTPD2	2	0.99953	0.9999	1	18742	0	0.62925	0.00047284	0.00010157	0.060489	22	2	0.62925	3.32529	0.512	1.43e-14
PRR30	2	0.99952	0.9999	1	18741	0	0.50101	0.00048212	0.00010157	0.060489	23	2	0.50101	3.31684	0.378	0.000352
APTX	2	0.99952	0.9999	1	18740	0	0.5397	0.00048445	0.00010157	0.060489	24	2	0.5397	3.31475	0.425	4.36e-06
SLC2A14	2	0.11726	0.14957	0.769728	3373	1	0.34221	0.00050409	0.00010157	0.060489	25	1	0.34221	3.29749	0.367	0.000603
SLITRK4	2	0.99948	0.9999	1	18739	0	0.59497	0.00052498	0.00010157	0.060489	26	2	0.59497	3.27986	0.51	3.61e-14
NAGS	2	0.99946	0.9999	1	18738	0	0.55059	0.00053844	0.00010157	0.060489	27	2	0.55059	3.26886	0.429	2.37e-06
ZNF865	2	0.99595	0.99749	1	18667	0	0.65221	0.00055714	0.00010157	0.060489	28	2	0.65221	3.25404	0.533	1.58e-17
GALP	2	0.92262	0.92297	1	17269	0	0.53988	0.0006102	0.00010209	0.060489	29	2	0.53988	3.21453	0.503	2.91e-13
VPS54	2	0.99938	0.9999	1	18737	0	0.61851	0.00062013	0.00010209	0.060489	30	2	0.61851	3.20752	0.431	1.77e-06
DZANK1	2	0.60695	0.64093	1	11197	0	0.5365	0.00066325	0.00010209	0.060489	31	1	0.5365	3.17832	0.304	0.00318
ZNRF4	2	0.9993	0.9999	1	18736	0	0.46314	0.00070337	0.00010209	0.060489	32	2	0.46314	3.15282	0.351	0.00113
WBP2	2	0.99929	0.99977	1	18735	0	0.66121	0.00071325	0.00023003	0.128276	33	2	0.66121	3.14676	0.481	9.32e-11
EYA4	2	0.99649	0.99749	1	18677	0	0.61466	0.0007163	0.00023003	0.128276	34	2	0.61466	3.14491	0.515	7.01e-15
CDH11	2	0.71102	0.75001	1	13165	0	0.5619	0.00076935	0.00038878	0.210608	35	1	0.5619	3.11388	0.306	0.00311
MTRES1	2	0.9094	0.91168	1	17029	0	0.61675	0.0008224	0.00061751	0.213051	36	2	0.61675	3.08492	0.426	3.67e-06
RTP3	2	0.99916	0.99938	1	18734	0	0.58193	0.00084497	0.00061751	0.213051	37	2	0.58193	3.07316	0.436	9.59e-07
SDHAF3	2	0.99915	0.99938	1	18733	0	0.53943	0.00084806	0.00061751	0.213051	38	2	0.53943	3.07157	0.403	5.47e-05
BPY2B	2	0.99913	0.99938	1	18732	0	0.65993	0.00086671	0.00061751	0.213051	39	2	0.65993	3.06213	0.544	2.78e-19
POLD1	2	0.30185	0.31464	0.984365	5968	1	0.89604	0.00087544	0.00061751	0.213051	40	1	0.89604	3.05777	0.172	0.0388
WDR27	2	0.68459	0.71932	1	12664	0	0.63411	0.00092849	0.00061751	0.213051	41	1	0.63411	3.03222	0.24	0.00962
SLC9A8	2	0.99906	0.99938	1	18731	0	0.6979	0.00093519	0.00061751	0.213051	42	2	0.6979	3.0291	0.569	0
ALS2	2	0.38206	0.3873	1	7236	1	0.32008	0.00098153	0.00061751	0.213051	43	1	0.32008	3.0081	0.241	0.00952
LYSMD2	2	0.99901	0.99938	1	18730	0	0.5913	0.00099452	0.00061803	0.213051	44	2	0.5913	3.00239	0.453	4.94e-08
FKBP6	2	0.999	0.99938	1	18729	0	0.50567	0.00099955	0.00061803	0.213051	45	2	0.50567	3.0002	0.393	0.000125
CCKBR	2	0.31342	0.33455	0.984365	6127	1	0.29174	0.0010346	0.00061803	0.213051	46	1	0.29174	2.98523	0.243	0.00913
IRF2BPL	2	0.99896	0.99938	1	18728	0	0.46742	0.0010368	0.00061803	0.213051	47	2	0.46742	2.98431	0.341	0.00152
TBL1X	2	0.92067	0.92297	1	17231	0	0.49447	0.0010876	0.00061803	0.213051	48	2	0.49447	2.96353	0.366	0.000652
LCLAT1	2	0.99891	0.99938	1	18727	0	0.50886	0.0010887	0.00061803	0.213051	49	2	0.50886	2.96309	0.366	0.000631
FGGY	2	0.99891	0.99938	1	18726	0	0.4984	0.001094	0.00061803	0.213051	50	2	0.4984	2.96098	0.368	0.00058
SLC47A2	2	0.99888	0.99938	1	18725	0	0.55526	0.0011187	0.00061803	0.213051	51	2	0.55526	2.95129	0.404	4.95e-05
MPDZ	2	0.77485	0.78789	1	14381	0	0.40268	0.0011407	0.00061803	0.213051	52	1	0.40268	2.94283	0.309	0.00295
TMEM87B	2	0.99886	0.99938	1	18724	0	0.46517	0.0011437	0.00061803	0.213051	53	2	0.46517	2.94169	0.344	0.00141
SCN3A	2	0.99885	0.99938	1	18723	0	0.52847	0.0011508	0.00061803	0.213051	54	2	0.52847	2.939	0.387	0.000193
BBS5	2	0.99883	0.99938	1	18722	0	0.82167	0.0011689	0.00061803	0.213051	55	2	0.82167	2.93222	0.612	0
EPS8	2	0.9279	0.92297	1	17383	0	0.63316	0.0011937	0.00089532	0.283086	56	2	0.63316	2.9231	0.376	0.000385
TUBAL3	2	0.99881	0.9991	1	18721	0	0.57326	0.0011945	0.00089532	0.283086	57	2	0.57326	2.92281	0.438	6.22e-07
USP27X	2	0.99878	0.9991	1	18720	0	0.49916	0.001224	0.00089584	0.283086	58	2	0.49916	2.91222	0.376	0.000391
IGFLR1	2	0.99744	0.99749	1	18687	0	0.80016	0.0012467	0.00089584	0.283086	59	2	0.80016	2.90424	0.603	0
SLC25A20	2	0.99874	0.9991	1	18719	0	0.45604	0.0012558	0.00089584	0.283086	60	2	0.45604	2.90108	0.334	0.00182
SLAMF8	2	0.99869	0.99879	1	18718	0	0.49735	0.0013051	0.0012076	0.319789	61	2	0.49735	2.88436	0.364	0.000715
MALL	2	0.99869	0.99879	1	18717	0	0.49524	0.001309	0.0012076	0.319789	62	2	0.49524	2.88306	0.351	0.00115
ADIPOR2	2	0.99867	0.99879	1	18716	0	0.49475	0.0013302	0.0012081	0.319789	63	2	0.49475	2.87608	0.388	0.000178
RPRM	2	0.51985	0.54597	1	9628	1	0.39078	0.0013528	0.0012081	0.319789	64	1	0.39078	2.86877	0.226	0.0129
RAG2	2	0.99864	0.99879	1	18715	0	0.53181	0.0013633	0.0012081	0.319789	65	2	0.53181	2.86541	0.397	8.83e-05
GPSM3	2	0.99863	0.99879	1	18714	0	0.73686	0.0013652	0.0012081	0.319789	66	2	0.73686	2.8648	0.523	4.75e-16
GREM2	2	0.45667	0.47982	1	8484	1	0.36627	0.0014058	0.0015904	0.319789	67	1	0.36627	2.85208	0.239	0.00979
KCNK5	2	0.99858	0.99841	1	18713	0	0.49854	0.0014187	0.0015904	0.319789	68	2	0.49854	2.84811	0.352	0.0011
PTPRG	2	0.99857	0.99841	1	18712	0	0.46308	0.0014287	0.0015904	0.319789	69	2	0.46308	2.84506	0.362	0.000758
SLC36A3	2	0.99857	0.99841	1	18711	0	0.51543	0.0014307	0.0015904	0.319789	70	2	0.51543	2.84445	0.377	0.000364
OR2D2	2	0.92801	0.92297	1	17385	0	0.51497	0.0014589	0.0015904	0.319789	71	2	0.51497	2.83597	0.364	0.000702
ABITRAM	2	0.91018	0.91168	1	17045	0	0.4969	0.0015119	0.0015904	0.319789	72	2	0.4969	2.82048	0.365	0.000676
FXR2	2	0.99847	0.99841	1	18710	0	0.50266	0.0015287	0.0015904	0.319789	73	2	0.50266	2.81568	0.388	0.000186
TCEAL1	2	0.99843	0.99841	1	18709	0	0.52062	0.0015726	0.0015904	0.319789	74	2	0.52062	2.80338	0.41	2.52e-05
RNF10	2	0.9984	0.99841	1	18708	0	0.6586	0.0015958	0.0015904	0.319789	75	2	0.6586	2.79702	0.487	2.17e-11
OR51G2	2	0.46726	0.4931	1	8661	1	0.3754	0.0016179	0.0015904	0.319789	76	1	0.3754	2.79105	0.287	0.00425
ZBTB38	2	0.30774	0.32787	0.984365	6048	1	0.41591	0.001724	0.0015909	0.319789	77	1	0.41591	2.76346	0.275	0.00524
WNK4	2	0.99822	0.99841	1	18707	0	0.44104	0.0017833	0.0015909	0.319789	78	2	0.44104	2.74878	0.324	0.00225
SCN3B	2	0.9982	0.99841	1	18706	0	0.57577	0.0018036	0.0015909	0.319789	79	2	0.57577	2.74386	0.448	1.22e-07
CNPY4	2	0.87854	0.86921	1	16423	0	0.59135	0.00183	0.0015909	0.319789	80	1	0.59135	2.73755	0.299	0.0035
PSTK	2	0.99817	0.99841	1	18705	0	0.48302	0.001833	0.0015909	0.319789	81	2	0.48302	2.73684	0.351	0.00115
PEAK3	2	0.99814	0.99841	1	18704	0	0.50083	0.001858	0.0015909	0.319789	82	2	0.50083	2.73095	0.359	0.000862
MED24	2	0.89016	0.88311	1	16651	0	0.41374	0.0018831	0.0015909	0.319789	83	1	0.41374	2.72513	0.301	0.00335
TNFRSF13B	2	0.99809	0.99841	1	18703	0	0.44399	0.001911	0.0015909	0.319789	84	2	0.44399	2.71874	0.323	0.00232
PCCA	2	0.99807	0.99841	1	18702	0	0.55133	0.001932	0.0015909	0.319789	85	2	0.55133	2.71399	0.387	0.000202
NTSR1	2	0.99807	0.99841	1	18701	0	0.46924	0.0019343	0.0015909	0.319789	86	2	0.46924	2.71348	0.351	0.00113
CLDN8	2	0.87145	0.86574	1	16281	0	0.49581	0.0019361	0.0015909	0.319789	87	1	0.49581	2.71307	0.337	0.0017
RPL36	2	0.19576	0.19584	0.835328	4426	1	0.64498	0.0019891	0.0020369	0.319789	88	1	0.64498	2.70134	0.127	0.0788
HOXA10	2	0.99797	0.99796	1	18700	0	0.47084	0.0020336	0.0020374	0.319789	89	2	0.47084	2.69173	0.356	0.000977
NSUN2	2	0.59565	0.61677	1	10988	0	0.45932	0.0020421	0.0020374	0.319789	90	1	0.45932	2.68992	0.206	0.0202
DIXDC1	2	0.99793	0.99749	1	18699	0	0.47552	0.0020696	0.0025126	0.319789	91	2	0.47552	2.68411	0.341	0.00152
CDH10	2	0.99791	0.99749	1	18698	0	0.66919	0.002089	0.0025126	0.319789	92	2	0.66919	2.68006	0.488	1.81e-11
MCHR1	2	0.99786	0.99749	1	18697	0	0.49885	0.0021402	0.0025126	0.319789	93	2	0.49885	2.66955	0.36	0.000833
RORC	2	0.9359	0.92831	1	17548	0	0.49119	0.0021481	0.0025126	0.319789	94	2	0.49119	2.66795	0.361	0.000791
REEP6	2	0.99784	0.99749	1	18696	0	0.50708	0.0021575	0.0025126	0.319789	95	2	0.50708	2.66605	0.371	0.000501
NRIP3	2	0.99782	0.99749	1	18695	0	0.50641	0.0021772	0.0025126	0.319789	96	2	0.50641	2.6621	0.445	1.98e-07
OR10W1	2	0.99781	0.99749	1	18694	0	0.44169	0.0021921	0.0025126	0.319789	97	2	0.44169	2.65914	0.318	0.00252
YTHDF3	2	0.9978	0.99749	1	18693	0	0.5768	0.0021971	0.0025126	0.319789	98	2	0.5768	2.65815	0.372	0.00048
ARHGAP24	2	0.22789	0.2289	0.874974	4877	1	0.25508	0.0022011	0.0025126	0.319789	99	1	0.25508	2.65736	0.297	0.0036
SLC27A4	2	0.99519	0.99698	1	18651	0	0.61975	0.0022541	0.0025126	0.319789	100	2	0.61975	2.64703	0.489	1.28e-11
CLRN1	2	0.99765	0.99749	1	18692	0	0.42731	0.002354	0.0025126	0.319789	101	2	0.42731	2.62819	0.306	0.0031
NF2	2	0.53968	0.56583	1	9973	0	0.27628	0.0023602	0.0025126	0.319789	102	1	0.27628	2.62705	0.214	0.017
PPIAL4A	2	0.99762	0.99749	1	18691	0	1.0005	0.0023824	0.0025126	0.319789	103	2	1.0005	2.62299	0.676	0
STAT5B	2	0.91782	0.92297	1	17176	0	0.50364	0.0024132	0.0025126	0.319789	104	2	0.50364	2.61741	0.378	0.000358
UNC5CL	2	0.9925	0.9958	1	18604	0	0.63431	0.0024662	0.0025126	0.319789	105	2	0.63431	2.60797	0.477	2.7e-10
GRB10	2	0.99749	0.99749	1	18690	0	0.44402	0.0025057	0.0025126	0.319789	106	2	0.44402	2.60107	0.339	0.00162
CCM2	2	0.99748	0.99749	1	18689	0	0.40061	0.0025163	0.0025126	0.319789	107	2	0.40061	2.59924	0.299	0.0035
HFE	2	0.91409	0.91736	1	17122	0	0.42922	0.0025192	0.0025126	0.319789	108	2	0.42922	2.59874	0.322	0.00235
TPRA1	2	0.99746	0.99749	1	18688	0	0.51923	0.002543	0.0025126	0.319789	109	2	0.51923	2.59465	0.382	0.000267
TMC3	2	0.66875	0.70332	1	12370	0	0.4059	0.0025722	0.0025126	0.319789	110	1	0.4059	2.5897	0.25	0.0079
GPR19	2	0.99742	0.99749	1	18686	0	0.54652	0.0025806	0.0025126	0.319789	111	2	0.54652	2.58828	0.405	4.42e-05
OR1C1	2	0.99739	0.99749	1	18685	0	0.46999	0.0026131	0.0025126	0.319789	112	2	0.46999	2.58284	0.342	0.00148
ATF2	2	0.98729	0.99372	1	18509	0	0.60709	0.0026252	0.0025126	0.319789	113	2	0.60709	2.58084	0.468	2e-09
KPNA5	2	0.94036	0.93852	1	17618	0	0.4986	0.0026782	0.0025126	0.319789	114	2	0.4986	2.57216	0.425	4.15e-06
PPP1R32	2	0.99732	0.99749	1	18684	0	0.36705	0.0026786	0.0025126	0.319789	115	2	0.36705	2.57209	0.261	0.00658
TMEM248	2	0.7751	0.78789	1	14388	0	0.49841	0.0027312	0.0025126	0.319789	116	1	0.49841	2.56365	0.361	0.000782
MYOZ2	2	0.97536	0.98211	1	18287	0	0.54742	0.0027842	0.0025126	0.319789	117	2	0.54742	2.5553	0.394	0.000112
DDC	2	0.16705	0.16931	0.777465	4036	1	0.26058	0.0028372	0.0025126	0.319789	118	1	0.26058	2.54711	0.218	0.0155
C1orf159	2	0.41185	0.42041	1	7733	1	0.35753	0.0028902	0.0025126	0.319789	119	1	0.35753	2.53907	0.202	0.0222
MYRF	2	0.53863	0.55929	1	9960	0	0.42709	0.0029431	0.0025126	0.319789	120	1	0.42709	2.53119	0.23	0.0118
DCDC2	2	0.1329	0.15618	0.769728	3581	1	0.21759	0.0029961	0.0025126	0.319789	121	1	0.21759	2.52344	0.273	0.00539
ZMYND15	2	0.99697	0.99749	1	18683	0	0.55549	0.0030329	0.0025131	0.319789	122	2	0.55549	2.51814	0.453	4.99e-08
BICRAL	2	0.99691	0.99749	1	18682	0	0.51975	0.0030946	0.0025131	0.319789	123	2	0.51975	2.5094	0.365	0.000677
NUDT14	2	0.13764	0.15618	0.769728	3638	1	0.29682	0.0031021	0.0025131	0.319789	124	1	0.29682	2.50834	0.251	0.00776
SEPTIN3	2	0.99689	0.99749	1	18681	0	0.54513	0.0031094	0.0025131	0.319789	125	2	0.54513	2.50732	0.429	2.43e-06
EPHA10	2	0.60318	0.62892	1	11126	0	0.41763	0.0032081	0.0025131	0.319789	126	1	0.41763	2.49375	0.229	0.0121
KHNYN	2	0.99675	0.99749	1	18680	0	0.39174	0.00325	0.0025131	0.319789	127	2	0.39174	2.48812	0.281	0.00473
PIM2	2	0.42902	0.4336	1	8013	1	0.25845	0.0032611	0.0025131	0.319789	128	1	0.25845	2.48664	0.236	0.0105
CCNJ	2	0.95581	0.95656	1	17911	0	0.56546	0.003314	0.0025131	0.319789	129	2	0.56546	2.47965	0.383	0.00025
HBB	2	0.33163	0.34119	0.984365	6407	1	0.30485	0.003367	0.0025131	0.319789	130	1	0.30485	2.47276	0.254	0.0074
ZACN	2	0.4935	0.51284	1	9131	1	0.32262	0.00342	0.0025131	0.319789	131	1	0.32262	2.46597	0.235	0.0107
GGH	2	0.99658	0.99749	1	18679	0	0.3866	0.0034248	0.0025131	0.319789	132	2	0.3866	2.46536	0.262	0.00645
CD200R1	2	0.93501	0.92831	1	17529	0	0.5555	0.003473	0.0025131	0.319789	133	2	0.5555	2.4593	0.35	0.00119
OR9G4	2	0.9965	0.99749	1	18678	0	0.43578	0.0034966	0.0025131	0.319789	134	2	0.43578	2.45635	0.291	0.00399
OR10A3	2	0.91556	0.92019	1	17143	0	0.45745	0.003526	0.0025131	0.319789	135	2	0.45745	2.45272	0.315	0.00268
PGLYRP4	2	0.11297	0.14294	0.769728	3319	1	0.21676	0.0035789	0.0025131	0.319789	136	1	0.21676	2.44625	0.254	0.00745
LPAR1	2	0.60728	0.64093	1	11205	0	0.39392	0.0036319	0.0025131	0.319789	137	1	0.39392	2.43987	0.226	0.013
PATL1	2	0.99635	0.99749	1	18676	0	0.40972	0.0036488	0.0025131	0.319789	138	2	0.40972	2.43785	0.296	0.00368
PIP5K1B	2	0.6889	0.72457	1	12756	0	0.33158	0.0036849	0.0025131	0.319789	139	1	0.33158	2.43357	0.225	0.0133
LAMTOR5	2	0.074014	0.09662	0.71868	2427	1	0.17625	0.0037378	0.0025131	0.319789	140	1	0.17625	2.42738	0.249	0.00812
CIPC	2	0.99623	0.99749	1	18675	0	0.48568	0.0037716	0.0025131	0.319789	141	2	0.48568	2.42347	0.344	0.00139
CUL1	2	0.99622	0.99749	1	18674	0	0.48696	0.0037847	0.0025131	0.319789	142	2	0.48696	2.42197	0.315	0.00267
OR4M1	2	0.98302	0.98913	1	18434	0	0.58883	0.0037908	0.0025131	0.319789	143	2	0.58883	2.42127	0.411	2.34e-05
APLN	2	0.99617	0.99749	1	18673	0	0.4549	0.0038338	0.0025131	0.319789	144	2	0.4549	2.41637	0.319	0.00248
CD164L2	2	0.84338	0.84305	1	15750	0	0.38472	0.0038438	0.0025131	0.319789	145	1	0.38472	2.41524	0.26	0.00674
ITPA	2	0.99614	0.99749	1	18672	0	0.38796	0.0038569	0.0025131	0.319789	146	2	0.38796	2.41376	0.276	0.00512
NEIL3	2	0.29438	0.28153	0.911347	5855	1	0.24017	0.0038967	0.0025131	0.319789	147	1	0.24017	2.4093	0.232	0.0115
EFNB2	2	0.9961	0.99749	1	18671	0	0.65574	0.0039031	0.0025131	0.319789	148	2	0.65574	2.40859	0.5	5.88e-13
MET	2	0.99606	0.99749	1	18670	0	0.51816	0.0039364	0.0025131	0.319789	149	2	0.51816	2.4049	0.393	0.000123
SLC35F2	2	0.99603	0.99749	1	18669	0	0.48157	0.0039731	0.011913	0.5783	150	2	0.48157	2.40087	0.334	0.00182
NEO1	2	0.90166	0.90253	1	16874	0	0.55879	0.0040027	0.011913	0.5783	151	2	0.55879	2.39765	0.495	2.37e-12
SH3BP2	2	0.99599	0.99749	1	18668	0	0.44891	0.00401	0.011913	0.5783	152	2	0.44891	2.39686	0.309	0.00296
GMNC	2	0.46528	0.4931	1	8630	1	0.45845	0.0040556	0.011913	0.5783	153	1	0.45845	2.39194	0.169	0.041
FKBP11	2	0.99591	0.99749	1	18666	0	0.50106	0.0040876	0.011913	0.5783	154	2	0.50106	2.38853	0.347	0.0013
PRX	2	0.98198	0.98913	1	18412	0	0.64318	0.0041086	0.012369	0.5783	155	2	0.64318	2.38631	0.501	4.13e-13
SIAH2	2	0.99589	0.99698	1	18665	0	0.53367	0.0041114	0.012369	0.5783	156	2	0.53367	2.38601	0.367	0.000607
NUDCD1	2	0.99587	0.99698	1	18664	0	0.48316	0.004125	0.012369	0.5783	157	2	0.48316	2.38458	0.341	0.00153
ZNF205	2	0.45659	0.47982	1	8483	1	0.31131	0.0041616	0.012369	0.5783	158	1	0.31131	2.38074	0.218	0.0155
OSMR	2	0.99582	0.99698	1	18663	0	0.56599	0.0041763	0.012369	0.5783	159	2	0.56599	2.37921	0.411	2.26e-05
ZNF518A	2	0.9958	0.99698	1	18662	0	0.44081	0.0042004	0.012369	0.5783	160	2	0.44081	2.37671	0.311	0.00283
KLHL6	2	0.17468	0.1759	0.792544	4135	1	0.28667	0.0042145	0.012369	0.5783	161	1	0.28667	2.37525	0.224	0.0135
FOLR3	2	0.58043	0.60441	1	10723	0	0.3191	0.0042675	0.012369	0.5783	162	1	0.3191	2.36983	0.203	0.0216
OPN3	2	0.99572	0.99698	1	18661	0	0.42147	0.0042764	0.012369	0.5783	163	2	0.42147	2.36892	0.309	0.00297
SIPA1L2	2	0.91226	0.91456	1	17087	0	0.47362	0.0043204	0.012369	0.5783	164	2	0.47362	2.36448	0.32	0.00243
MAN2A2	2	0.99567	0.99698	1	18660	0	0.41887	0.0043321	0.012369	0.5783	165	2	0.41887	2.3633	0.273	0.00541
PGBD4	2	0.99565	0.99698	1	18659	0	0.48297	0.0043531	0.012369	0.5783	166	2	0.48297	2.3612	0.337	0.00168
MAOB	2	0.79225	0.8058	1	14752	0	0.39496	0.0043734	0.012369	0.5783	167	1	0.39496	2.35918	0.272	0.00546
KIR3DL3	2	0.18645	0.18911	0.82711	4298	1	0.25811	0.0044263	0.012369	0.5783	168	1	0.25811	2.35396	0.213	0.0174
SGK3	2	0.76016	0.78331	1	14094	0	0.51787	0.0044793	0.012369	0.5783	169	1	0.51787	2.34879	0.3	0.00345
STXBP6	2	0.81692	0.83109	1	15224	0	0.39611	0.0045322	0.01237	0.5783	170	1	0.39611	2.34369	0.276	0.0051
TAOK1	2	0.99545	0.99698	1	18658	0	0.46702	0.0045513	0.01237	0.5783	171	2	0.46702	2.34186	0.362	0.000777
ABCF3	2	0.99542	0.99698	1	18657	0	0.49036	0.0045836	0.01237	0.5783	172	2	0.49036	2.33879	0.343	0.00146
SWI5	2	0.38826	0.40065	1	7338	1	0.30082	0.0046381	0.01237	0.5783	173	1	0.30082	2.33366	0.202	0.0222
SIGMAR1	2	0.99531	0.99698	1	18656	0	0.46136	0.0046884	0.01237	0.5783	174	2	0.46136	2.32898	0.292	0.00394
MRPS11	2	0.014409	0.017041	0.48418	550	1	0.045163	0.0046911	0.01237	0.5783	175	1	0.045163	2.32873	0.0314	0.334
MORN5	2	0.99526	0.99698	1	18655	0	0.50479	0.0047358	0.01237	0.5783	176	2	0.50479	2.32461	0.361	0.000803
ARID4B	2	0.90701	0.90867	1	16981	0	0.45312	0.004744	0.01237	0.5783	177	2	0.45312	2.32386	0.386	0.000214
PLPPR4	2	0.99522	0.99698	1	18654	0	0.5237	0.0047834	0.01237	0.5783	178	2	0.5237	2.32026	0.339	0.00161
HOXC10	2	0.99521	0.99698	1	18653	0	0.37679	0.0047944	0.01237	0.5783	179	2	0.37679	2.31927	0.254	0.00748
ZC3H15	2	0.92608	0.92297	1	17337	0	0.50657	0.004797	0.01237	0.5783	180	2	0.50657	2.31903	0.327	0.00213
MCEMP1	2	0.99519	0.99698	1	18652	0	0.45669	0.0048054	0.01237	0.5783	181	2	0.45669	2.31827	0.317	0.00258
IQGAP1	2	0.36119	0.36094	0.984365	6896	1	0.32295	0.0048499	0.01237	0.5783	182	1	0.32295	2.31427	0.202	0.0222
CTAG1A	2	0.97153	0.97316	1	18215	0	0.44858	0.0049028	0.012872	0.5783	183	2	0.44858	2.30956	0.317	0.00257
ZDHHC3	2	0.99506	0.99642	1	18650	0	0.43226	0.004935	0.012872	0.5783	184	2	0.43226	2.30671	0.292	0.0039
MCTP2	2	0.55768	0.59814	1	10301	0	0.28062	0.0050087	0.012872	0.5783	185	1	0.28062	2.30027	0.198	0.0239
DSEL	2	0.99497	0.99642	1	18649	0	0.44605	0.0050324	0.012872	0.5783	186	2	0.44605	2.29822	0.325	0.00223
NOTCH1	2	0.99494	0.99642	1	18648	0	0.39417	0.005055	0.012872	0.5783	187	2	0.39417	2.29628	0.276	0.00512
OLFM4	2	0.99493	0.99642	1	18647	0	0.54573	0.0050739	0.012872	0.5783	188	2	0.54573	2.29466	0.401	6.13e-05
SMR3A	2	0.9273	0.92297	1	17369	0	0.42206	0.0051146	0.012872	0.5783	189	2	0.42206	2.29119	0.336	0.00173
AQP12A	2	0.8629	0.85472	1	16124	0	0.35139	0.0051675	0.012872	0.5783	190	1	0.35139	2.28672	0.238	0.00996
GBA2	2	0.99479	0.99642	1	18646	0	0.47681	0.0052148	0.012872	0.5783	191	2	0.47681	2.28276	0.326	0.00215
TMEM86A	2	0.55372	0.59814	1	10229	0	0.31905	0.0052204	0.012872	0.5783	192	1	0.31905	2.2823	0.199	0.0235
TENT4A	2	0.99474	0.99642	1	18645	0	0.37507	0.0052608	0.012872	0.5783	193	2	0.37507	2.27895	0.253	0.00754
KHDC4	2	0.85587	0.85472	1	15974	0	0.42825	0.0052734	0.012872	0.5783	194	1	0.42825	2.27791	0.291	0.00399
ICOS	2	0.99468	0.99642	1	18644	0	0.39303	0.0053226	0.012872	0.5783	195	2	0.39303	2.27388	0.261	0.00661
TBX1	2	0.87085	0.86574	1	16272	0	0.54302	0.0053263	0.012872	0.5783	196	1	0.54302	2.27357	0.208	0.0194
ECE2	2	0.99462	0.99642	1	18643	0	0.47617	0.0053769	0.012872	0.5783	197	2	0.47617	2.26947	0.308	0.00303
SP100	2	0.74973	0.77867	1	13894	0	0.37461	0.0053792	0.012872	0.5783	198	1	0.37461	2.26928	0.25	0.00789
OR4K17	2	0.99459	0.99642	1	18642	0	0.42372	0.005412	0.012872	0.5783	199	2	0.42372	2.26664	0.308	0.00298
GDPGP1	2	0.63594	0.66423	1	11758	0	0.35606	0.0054851	0.012872	0.5783	200	1	0.35606	2.26082	0.219	0.0153
FGF21	2	0.9945	0.99642	1	18641	0	0.56015	0.0055022	0.012872	0.5783	201	2	0.56015	2.25946	0.397	9.41e-05
STAT5A	2	0.99449	0.99642	1	18640	0	0.50483	0.0055061	0.012872	0.5783	202	2	0.50483	2.25916	0.368	0.00059
SNX8	2	0.99447	0.99642	1	18639	0	0.50677	0.0055298	0.012872	0.5783	203	2	0.50677	2.25729	0.359	0.00086
RNF41	2	0.82373	0.83505	1	15360	0	0.36072	0.005538	0.012872	0.5783	204	1	0.36072	2.25665	0.264	0.00627
SFTPC	2	0.94512	0.94788	1	17707	0	0.44791	0.0055909	0.012872	0.5783	205	2	0.44791	2.25252	0.296	0.00368
ZNF286A	2	0.99439	0.99642	1	18638	0	0.34815	0.005605	0.012872	0.5783	206	2	0.34815	2.25142	0.234	0.0109
GUCY2C	2	0.16797	0.16931	0.777465	4049	1	0.14042	0.0056438	0.012872	0.5783	207	1	0.14042	2.24843	0.292	0.00393
RASGRF1	2	0.26515	0.2552	0.874974	5420	1	0.164	0.0056967	0.012872	0.5783	208	1	0.164	2.24438	0.219	0.0151
MLH1	2	0.99427	0.99642	1	18637	0	0.48641	0.0057329	0.012872	0.5783	209	2	0.48641	2.24163	0.325	0.00223
PRKAR2A	2	0.99424	0.99642	1	18636	0	0.46792	0.005761	0.012872	0.5783	210	2	0.46792	2.2395	0.314	0.00269
ZNF320	2	0.99423	0.99642	1	18635	0	0.51341	0.0057651	0.012872	0.5783	211	2	0.51341	2.23919	0.412	2.14e-05
PITPNM2	2	0.90923	0.91168	1	17023	0	0.51391	0.0058026	0.012872	0.5783	212	2	0.51391	2.23638	0.289	0.00409
KIFAP3	2	0.47255	0.4931	1	8754	1	0.28823	0.0058555	0.012872	0.5783	213	1	0.28823	2.23244	0.224	0.0135
DDIT3	2	0.9941	0.99642	1	18634	0	0.44376	0.0059029	0.012872	0.5783	214	2	0.44376	2.22893	0.287	0.00426
TMEM88	2	0.54785	0.57896	1	10130	0	0.31398	0.0059084	0.012872	0.5783	215	1	0.31398	2.22853	0.199	0.0237
ZNF469	2	0.97271	0.97474	1	18236	0	0.51689	0.0059613	0.012872	0.5783	216	2	0.51689	2.22466	0.374	0.000436
POP7	2	0.99399	0.99642	1	18633	0	0.4202	0.0060135	0.012872	0.5783	217	2	0.4202	2.22087	0.257	0.00705
IFT122	2	0.97059	0.96979	1	18192	0	0.47163	0.0060142	0.012872	0.5783	218	2	0.47163	2.22082	0.324	0.00225
ARL5C	2	0.99395	0.99642	1	18632	0	0.50044	0.0060464	0.012872	0.5783	219	2	0.50044	2.2185	0.367	0.000609
STK40	2	0.9939	0.99642	1	18631	0	0.40679	0.0060961	0.012872	0.5783	220	2	0.40679	2.21495	0.282	0.00463
KRT9	2	0.85347	0.85472	1	15931	0	0.45122	0.00612	0.012872	0.5783	221	1	0.45122	2.21325	0.282	0.00463
ALCAM	2	0.99383	0.99642	1	18630	0	0.43846	0.0061709	0.012872	0.5783	222	2	0.43846	2.20965	0.311	0.00286
GPR21	2	0.60748	0.64093	1	11209	0	0.35213	0.0061729	0.012872	0.5783	223	1	0.35213	2.20951	0.192	0.0268
LCN2	2	0.08765	0.11394	0.757224	2815	1	0.2075	0.0062259	0.012872	0.5783	224	1	0.2075	2.2058	0.309	0.00297
HLA-DRA	2	0.99376	0.99642	1	18629	0	0.38162	0.006242	0.012872	0.5783	225	2	0.38162	2.20468	0.26	0.00671
C2CD6	2	0.67929	0.71931	1	12569	0	0.42262	0.0062788	0.012872	0.5783	226	1	0.42262	2.20212	0.186	0.0302
AKNA	2	0.9937	0.99642	1	18628	0	0.45117	0.0063008	0.012872	0.5783	227	2	0.45117	2.2006	0.31	0.00291
COX7A2L	2	0.85684	0.85472	1	15988	0	0.40156	0.0063317	0.012872	0.5783	228	1	0.40156	2.19848	0.285	0.00438
NKX6-1	2	0.99365	0.99642	1	18627	0	0.33413	0.0063514	0.012872	0.5783	229	2	0.33413	2.19713	0.233	0.0111
SHOC1	2	0.99363	0.99642	1	18626	0	0.39654	0.0063726	0.012872	0.5783	230	2	0.39654	2.19568	0.266	0.0061
ISL2	2	0.68127	0.71932	1	12601	0	0.37755	0.0063846	0.012872	0.5783	231	1	0.37755	2.19487	0.197	0.0245
TMTC4	2	0.99356	0.99642	1	18625	0	0.45823	0.0064363	0.012872	0.5783	232	2	0.45823	2.19136	0.33	0.00198
DDX47	2	0.87539	0.86921	1	16358	0	0.66808	0.0064375	0.012872	0.5783	233	1	0.66808	2.19128	0.238	0.00996
U2AF1L4	2	0.98705	0.99372	1	18507	0	0.57494	0.0064903	0.012872	0.5783	234	2	0.57494	2.18774	0.412	2.03e-05
REG1A	2	0.99347	0.99642	1	18624	0	0.46003	0.006526	0.012872	0.5783	235	2	0.46003	2.18535	0.351	0.00113
SLC1A5	2	0.99344	0.99642	1	18623	0	0.39562	0.0065647	0.012872	0.5783	236	2	0.39562	2.18279	0.27	0.00563
ADAM28	2	0.85369	0.85472	1	15936	0	0.43551	0.0065961	0.012872	0.5783	237	1	0.43551	2.18071	0.356	0.000977
SPACA3	2	0.99338	0.99642	1	18622	0	0.39993	0.0066164	0.012872	0.5783	238	2	0.39993	2.17938	0.274	0.00532
LCTL	2	0.89745	0.89298	1	16795	0	0.47895	0.006649	0.012872	0.5783	239	2	0.47895	2.17724	0.29	0.00404
ARHGAP23	2	0.99331	0.9958	1	18621	0	0.41446	0.00669	0.013444	0.5783	240	2	0.41446	2.17457	0.301	0.00337
CENPH	2	0.36555	0.36753	0.984365	6962	1	0.37673	0.0067019	0.013444	0.5783	241	1	0.37673	2.1738	0.184	0.0314
SLITRK2	2	0.96914	0.96979	1	18172	0	0.52798	0.0067548	0.013444	0.5783	242	2	0.52798	2.17039	0.372	0.000482
LSP1	2	0.99321	0.9958	1	18620	0	0.38438	0.0067858	0.013444	0.5783	243	2	0.38438	2.1684	0.267	0.0059
CRYBA1	2	0.72627	0.76459	1	13451	0	0.39473	0.0068077	0.013444	0.5783	244	1	0.39473	2.167	0.263	0.00633
TAS2R14	2	0.99317	0.9958	1	18619	0	0.40182	0.0068296	0.013444	0.5783	245	2	0.40182	2.1656	0.279	0.00487
REEP4	2	0.94705	0.94788	1	17747	0	0.44386	0.0068606	0.013444	0.5783	246	2	0.44386	2.16364	0.302	0.00334
PPP1R37	2	0.99314	0.9958	1	18618	0	0.47533	0.0068647	0.013444	0.5783	247	2	0.47533	2.16338	0.341	0.00152
LDAH	2	0.99309	0.9958	1	18617	0	0.43464	0.0069087	0.013444	0.5783	248	2	0.43464	2.1606	0.351	0.00113
C2orf88	2	0.98348	0.99016	1	18444	0	0.51469	0.0069135	0.013444	0.5783	249	2	0.51469	2.1603	0.37	0.000538
ARIH2	2	0.99308	0.9958	1	18616	0	0.31099	0.0069176	0.013444	0.5783	250	2	0.31099	2.16004	0.205	0.0206
KLB	2	0.99306	0.9958	1	18615	0	0.41096	0.0069352	0.013444	0.5783	251	2	0.41096	2.15894	0.27	0.00564
ARMCX5	2	0.98404	0.99016	1	18450	0	0.5458	0.0069664	0.013444	0.5783	252	2	0.5458	2.15699	0.381	0.000285
ZNF426	2	0.99301	0.9958	1	18614	0	0.38557	0.0069928	0.013444	0.5783	253	2	0.38557	2.15535	0.287	0.00427
EHHADH	2	0.37511	0.38067	1	7117	1	0.26263	0.0070192	0.013444	0.5783	254	1	0.26263	2.15371	0.187	0.0295
CCSAP	2	0.62187	0.6585	1	11498	0	0.27766	0.0070721	0.013444	0.5783	255	1	0.27766	2.15045	0.183	0.0322
PHACTR1	2	0.99293	0.9958	1	18613	0	0.38981	0.0070729	0.013444	0.5783	256	2	0.38981	2.1504	0.257	0.00705
OTP	2	0.99292	0.9958	1	18612	0	0.34964	0.0070774	0.013444	0.5783	257	2	0.34964	2.15013	0.216	0.0164
IL4R	2	0.35737	0.36094	0.984365	6826	1	0.25459	0.007125	0.013444	0.5783	258	1	0.25459	2.14722	0.207	0.02
ZNF8	2	0.073146	0.09662	0.71868	2403	1	0.19383	0.0071779	0.013444	0.5783	259	1	0.19383	2.144	0.21	0.0187
ZNF140	2	0.99282	0.9958	1	18611	0	0.38908	0.0071804	0.013444	0.5783	260	2	0.38908	2.14385	0.275	0.00517
UNC80	2	0.99277	0.9958	1	18610	0	0.41501	0.0072255	0.013444	0.5783	261	2	0.41501	2.14113	0.306	0.00308
SLC12A2	2	0.38551	0.3873	1	7289	1	0.32216	0.0072308	0.013444	0.5783	262	1	0.32216	2.14081	0.213	0.0175
CLIP4	2	0.32929	0.33455	0.984365	6372	1	0.23703	0.0072836	0.013444	0.5783	263	1	0.23703	2.13765	0.202	0.0219
LRCH2	2	0.83099	0.84305	1	15498	0	0.41506	0.0073365	0.013444	0.5783	264	1	0.41506	2.13451	0.251	0.0078
PTPRC	2	0.99266	0.9958	1	18609	0	0.42251	0.0073387	0.013444	0.5783	265	2	0.42251	2.13438	0.285	0.00436
FHL3	2	0.84512	0.84305	1	15785	0	0.40761	0.0073894	0.013444	0.5783	266	1	0.40761	2.13139	0.259	0.00683
MTCP1	2	0.99259	0.9958	1	18608	0	0.33743	0.007407	0.013444	0.5783	267	2	0.33743	2.13036	0.241	0.00941
DLX3	2	0.99257	0.9958	1	18607	0	0.53015	0.0074253	0.013444	0.5783	268	2	0.53015	2.12929	0.349	0.00123
LRRC37A3	2	0.99257	0.9958	1	18606	0	0.52276	0.0074345	0.013444	0.5783	269	2	0.52276	2.12875	0.366	0.000656
DEFA1B	2	0.89208	0.88644	1	16696	0	0.47726	0.0074423	0.013444	0.5783	270	2	0.47726	2.12829	0.374	0.000443
LNX2	2	0.99256	0.9958	1	18605	0	0.41461	0.0074436	0.013444	0.5783	271	2	0.41461	2.12822	0.287	0.00429
ATP11B	2	0.66397	0.69797	1	12274	0	0.38211	0.0074951	0.013444	0.5783	272	1	0.38211	2.12522	0.261	0.00661
MAGOH	2	0.60023	0.6229	1	11077	0	0.35375	0.007548	0.013444	0.5783	273	1	0.35375	2.12217	0.212	0.0176
SLC18A2	2	0.99242	0.9958	1	18603	0	0.4239	0.0075816	0.013444	0.5783	274	2	0.4239	2.12024	0.281	0.00473
SHC3	2	0.86003	0.85472	1	16066	0	0.46538	0.0076537	0.014054	0.5783	275	1	0.46538	2.11613	0.404	4.74e-05
SOX17	2	0.60515	0.62892	1	11160	0	0.3219	0.0077066	0.014054	0.5783	276	1	0.3219	2.11314	0.196	0.0247
FOS	2	0.021614	0.021808	0.48418	803	1	-0.084185	0.0077595	0.014054	0.5783	277	1	-0.084185	2.11017	-0.22	0.977
ZNF592	2	0.73816	0.77867	1	13676	0	0.41375	0.0078123	0.014054	0.5783	278	1	0.41375	2.10722	0.175	0.0369
VPREB1	2	0.78308	0.79694	1	14554	0	0.44907	0.0078652	0.014054	0.5783	279	1	0.44907	2.10429	0.255	0.00733
MGLL	2	0.99211	0.99514	1	18602	0	0.47504	0.0078944	0.014054	0.5783	280	2	0.47504	2.10268	0.345	0.00138
ACOXL	2	0.99209	0.99514	1	18601	0	0.32975	0.0079085	0.014054	0.5783	281	2	0.32975	2.10191	0.21	0.0184
APPBP2	2	0.99209	0.99514	1	18600	0	0.41928	0.0079132	0.014054	0.5783	282	2	0.41928	2.10165	0.283	0.00452
RILPL1	2	0.47881	0.4931	1	8866	1	0.51306	0.007918	0.014054	0.5783	283	1	0.51306	2.10138	0.11	0.104
CELA1	2	0.99204	0.99514	1	18599	0	0.40506	0.0079558	0.014054	0.5783	284	2	0.40506	2.09932	0.273	0.00541
VPS51	2	0.69932	0.73984	1	12951	0	0.3137	0.0079709	0.014054	0.5783	285	1	0.3137	2.09849	0.214	0.0171
HAUS4	2	0.96681	0.96979	1	18121	0	0.52059	0.0080766	0.014054	0.5783	286	2	0.52059	2.09277	0.362	0.000771
ENGASE	2	0.99192	0.99514	1	18598	0	0.50203	0.0080793	0.014054	0.5783	287	2	0.50203	2.09263	0.343	0.00143
TEX47	2	0.9764	0.98211	1	18304	0	0.57391	0.0081295	0.014055	0.5783	288	2	0.57391	2.08994	0.456	2.61e-08
SNX20	2	0.99185	0.99514	1	18597	0	0.3489	0.008151	0.014055	0.5783	289	2	0.3489	2.08879	0.237	0.0102
KLRG1	2	0.99184	0.99514	1	18596	0	0.50749	0.0081606	0.014055	0.5783	290	2	0.50749	2.08828	0.322	0.00234
NACC2	2	0.99183	0.99514	1	18595	0	0.39796	0.0081654	0.014055	0.5783	291	2	0.39796	2.08802	0.303	0.00325
KLHL22	2	0.99177	0.99514	1	18594	0	0.54326	0.0082279	0.014055	0.5783	292	2	0.54326	2.08471	0.366	0.000648
FOXB2	2	0.095237	0.13639	0.769728	3024	1	0.13943	0.0082352	0.014055	0.5783	293	1	0.13943	2.08433	0.23	0.0119
H1-8	2	0.99176	0.99514	1	18593	0	0.36751	0.0082423	0.014055	0.5783	294	2	0.36751	2.08395	0.264	0.00623
SNTB2	2	0.99175	0.99514	1	18592	0	0.3998	0.008252	0.014055	0.5783	295	2	0.3998	2.08344	0.272	0.00545
PNPLA6	2	0.99174	0.99514	1	18591	0	0.36817	0.0082568	0.014055	0.5783	296	2	0.36817	2.08319	0.258	0.00696
RNASEK	2	0.77731	0.79246	1	14434	0	0.31016	0.008288	0.014055	0.5783	297	1	0.31016	2.08155	0.212	0.0179
TMPRSS11F	2	0.99169	0.99514	1	18590	0	0.43636	0.0083148	0.014055	0.5783	298	2	0.43636	2.08015	0.314	0.00271
HOXD13	2	0.99168	0.99514	1	18589	0	0.53592	0.0083196	0.014055	0.5783	299	2	0.53592	2.0799	0.373	0.000457
HLA-DRB5	2	0.99168	0.99514	1	18588	0	0.40084	0.0083244	0.014055	0.5783	300	2	0.40084	2.07965	0.275	0.00517
DGAT2	2	0.81027	0.82699	1	15094	0	0.35306	0.0083409	0.014055	0.5783	301	1	0.35306	2.07879	0.223	0.014
RAD51AP2	2	0.61565	0.64684	1	11376	0	0.34517	0.0083937	0.014055	0.5783	302	1	0.34517	2.07605	0.205	0.0207
PNMA8B	2	0.22116	0.2289	0.874974	4777	1	0.16928	0.0084465	0.014055	0.5783	303	1	0.16928	2.07332	0.21	0.0185
ZNF232	2	0.99151	0.99514	1	18587	0	0.38747	0.0084899	0.014055	0.5783	304	2	0.38747	2.0711	0.263	0.00637
SH3TC1	2	0.65794	0.69249	1	12156	0	0.25108	0.0084994	0.014055	0.5783	305	1	0.25108	2.07061	0.167	0.0424
TMEM14A	2	0.99147	0.99514	1	18586	0	0.36622	0.0085339	0.014055	0.5783	306	2	0.36622	2.06885	0.247	0.00845
DHX40	2	0.81814	0.83109	1	15249	0	0.53213	0.0086051	0.014686	0.5783	307	1	0.53213	2.06524	0.213	0.0173
CD1B	2	0.99138	0.99447	1	18585	0	0.42638	0.0086175	0.014686	0.5783	308	2	0.42638	2.06462	0.294	0.00376
ATRN	2	0.99136	0.99447	1	18584	0	0.38893	0.0086372	0.014686	0.5783	309	2	0.38893	2.06363	0.275	0.00521
SYN2	2	0.35911	0.36094	0.984365	6858	1	0.31884	0.0086579	0.014686	0.5783	310	1	0.31884	2.06259	0.193	0.0262
SALL2	2	0.98979	0.99372	1	18557	0	0.59209	0.0087107	0.014686	0.5783	311	2	0.59209	2.05995	0.448	1.11e-07
CDK13	2	0.61248	0.64684	1	11306	0	0.31421	0.0087636	0.014686	0.5783	312	1	0.31421	2.05732	0.187	0.0299
P2RX5	2	0.94017	0.93852	1	17614	0	0.4046	0.0088164	0.014686	0.5783	313	2	0.4046	2.05471	0.28	0.00481
TEP1	2	0.61647	0.64684	1	11392	0	0.34329	0.0088693	0.014686	0.5783	314	1	0.34329	2.05211	0.191	0.0274
OR8K1	2	0.92723	0.92297	1	17367	0	0.43845	0.0089221	0.014686	0.5783	315	2	0.43845	2.04953	0.308	0.003
GPT2	2	0.99107	0.99447	1	18583	0	0.32873	0.0089306	0.014686	0.5783	316	2	0.32873	2.04912	0.209	0.019
USP15	2	0.58448	0.60441	1	10801	0	0.28037	0.0089749	0.014686	0.5783	317	1	0.28037	2.04697	0.181	0.0333
FFAR1	2	0.991	0.99447	1	18582	0	0.36469	0.008996	0.014686	0.5783	318	2	0.36469	2.04595	0.236	0.0106
BPIFB1	2	0.69026	0.72457	1	12778	0	0.35852	0.0090277	0.014686	0.5783	319	1	0.35852	2.04442	0.175	0.0365
PGRMC2	2	0.99097	0.99447	1	18581	0	0.41092	0.0090312	0.014686	0.5783	320	2	0.41092	2.04425	0.263	0.00635
PBX2	2	0.74208	0.77867	1	13754	0	0.32523	0.0090806	0.014686	0.5783	321	1	0.32523	2.04189	0.215	0.0167
ACAA2	2	0.99087	0.99447	1	18580	0	0.43973	0.0091273	0.014686	0.5783	322	2	0.43973	2.03966	0.306	0.0031
LYSMD1	2	0.77121	0.78789	1	14310	0	0.4035	0.0091334	0.014686	0.5783	323	1	0.4035	2.03937	0.259	0.00681
ADAL	2	0.90154	0.90253	1	16871	0	0.43819	0.0091862	0.014686	0.5783	324	2	0.43819	2.03686	0.311	0.00287
LBP	2	0.99071	0.99372	1	18579	0	0.42843	0.0092852	0.015389	0.5783	325	2	0.42843	2.03221	0.287	0.00426
IGFBP3	2	0.93196	0.92568	1	17458	0	0.51579	0.0092919	0.015389	0.5783	326	2	0.51579	2.0319	0.396	0.000102
ETS1	2	0.99069	0.99372	1	18578	0	0.37436	0.0093056	0.015389	0.5783	327	2	0.37436	2.03126	0.26	0.00664
APEX1	2	0.99069	0.99372	1	18577	0	0.51214	0.0093107	0.015389	0.5783	328	2	0.51214	2.03102	0.356	0.000958
CLHC1	2	0.99061	0.99372	1	18576	0	0.40189	0.0093877	0.015389	0.5783	329	2	0.40189	2.02744	0.264	0.00628
SULT1E1	2	0.42533	0.42697	1	7956	1	0.22008	0.0093975	0.015389	0.5783	330	1	0.22008	2.02699	0.19	0.0278
OR13G1	2	0.9906	0.99372	1	18575	0	0.37181	0.009398	0.015389	0.5783	331	2	0.37181	2.02696	0.273	0.00538
AKR1B1	2	0.99058	0.99372	1	18574	0	0.41817	0.0094186	0.015389	0.5783	332	2	0.41817	2.02601	0.312	0.00279
HLX	2	0.99057	0.99372	1	18573	0	0.37331	0.0094289	0.015389	0.5783	333	2	0.37331	2.02554	0.253	0.00755
TOM1L1	2	0.69564	0.73984	1	12881	0	0.34631	0.0094503	0.015389	0.5783	334	1	0.34631	2.02455	0.171	0.0395
MRLN	2	0.99054	0.99372	1	18572	0	0.46444	0.009465	0.015389	0.5783	335	2	0.46444	2.02388	0.322	0.00234
HS3ST6	2	0.97208	0.97474	1	18223	0	0.44374	0.0095031	0.015389	0.5783	336	2	0.44374	2.02213	0.347	0.00127
TADA2A	2	0.92191	0.92297	1	17255	0	0.45505	0.009556	0.015389	0.5783	337	2	0.45505	2.01972	0.349	0.0012
DND1	2	0.99044	0.99372	1	18571	0	0.33101	0.0095582	0.015389	0.5783	338	2	0.33101	2.01962	0.223	0.0138
ZSCAN25	2	0.70603	0.75001	1	13072	0	0.31375	0.0096616	0.015389	0.5783	339	1	0.31375	2.01495	0.229	0.0121
KLHL31	2	0.99031	0.99372	1	18570	0	0.47903	0.0096935	0.015389	0.5783	340	2	0.47903	2.01352	0.367	0.000602
GP1BA	2	0.99029	0.99372	1	18569	0	0.3665	0.0097092	0.015389	0.5783	341	2	0.3665	2.01282	0.223	0.0138
ZBBX	2	0.59068	0.61677	1	10900	0	0.25892	0.0097144	0.015389	0.5783	342	1	0.25892	2.01258	0.158	0.0483
ZNF334	2	0.99025	0.99372	1	18568	0	0.42711	0.0097511	0.015389	0.5783	343	2	0.42711	2.01095	0.294	0.00379
DDI2	2	0.49062	0.51284	1	9079	1	0.29067	0.0097672	0.015389	0.5783	344	1	0.29067	2.01023	0.169	0.0407
SCNN1A	2	0.99022	0.99372	1	18567	0	0.39908	0.0097826	0.015389	0.5783	345	2	0.39908	2.00955	0.282	0.00466
PIMREG	2	0.9902	0.99372	1	18566	0	0.33459	0.0097983	0.015389	0.5783	346	2	0.33459	2.00885	0.21	0.0184
ASCC2	2	0.99019	0.99372	1	18565	0	0.33791	0.0098088	0.015389	0.5783	347	2	0.33791	2.00838	0.234	0.011
FAM135B	2	0.28396	0.27494	0.896306	5704	1	0.15296	0.0098728	0.015389	0.5783	348	1	0.15296	2.00556	0.208	0.0195
CD5	2	0.99012	0.99372	1	18564	0	0.42964	0.0098773	0.015389	0.5783	349	2	0.42964	2.00536	0.266	0.00607
OXCT2	2	0.99011	0.99372	1	18563	0	0.31318	0.0098878	0.015389	0.5783	350	2	0.31318	2.0049	0.206	0.0201
C5	2	0.13709	0.15618	0.769728	3631	1	0.12979	0.0099256	0.015389	0.5783	351	1	0.12979	2.00324	0.21	0.0186
MTHFSD	2	0.99006	0.99372	1	18562	0	0.31567	0.0099354	0.015389	0.5783	352	2	0.31567	2.00281	0.194	0.0257
MAN2A1	2	0.68836	0.72457	1	12742	0	0.34008	0.0099784	0.015389	0.5783	353	1	0.34008	2.00094	0.221	0.0146
TOR1A	2	0.88834	0.8798	1	16609	0	0.47774	0.010031	0.015389	0.5783	354	1	0.47774	1.99866	0.263	0.00632
ITGA2	2	0.98994	0.99372	1	18561	0	0.40808	0.010063	0.015389	0.5783	355	2	0.40808	1.99727	0.282	0.0046
KRT32	2	0.7527	0.77867	1	13944	0	0.3737	0.010084	0.015389	0.5783	356	1	0.3737	1.99637	0.206	0.0201
LDHAL6B	2	0.9899	0.99372	1	18560	0	0.39854	0.0101	0.015389	0.5783	357	2	0.39854	1.99568	0.276	0.00513
FAM209B	2	0.66698	0.70332	1	12335	0	0.33382	0.010137	0.015389	0.5783	358	1	0.33382	1.99409	0.169	0.041
TUFT1	2	0.98986	0.99372	1	18559	0	0.50254	0.010143	0.015389	0.5783	359	2	0.50254	1.99383	0.405	4.4e-05
CAPN7	2	0.074678	0.09662	0.71868	2443	1	0.089902	0.01019	0.015389	0.5783	360	1	0.089902	1.99183	0.225	0.0133
NUP42	2	0.98981	0.99372	1	18558	0	0.40877	0.010191	0.015389	0.5783	361	2	0.40877	1.99178	0.276	0.00516
CSGALNACT1	2	0.98978	0.99372	1	18556	0	0.32512	0.010223	0.015389	0.5783	362	2	0.32512	1.99042	0.225	0.0132
HHATL	2	0.98977	0.99372	1	18555	0	0.41727	0.010234	0.015389	0.5783	363	2	0.41727	1.98995	0.285	0.00439
TMPRSS3	2	0.98976	0.99372	1	18554	0	0.33899	0.010239	0.015389	0.5783	364	2	0.33899	1.98974	0.236	0.0104
SPRED1	2	0.47544	0.4931	1	8803	1	0.22157	0.010242	0.015389	0.5783	365	1	0.22157	1.98962	0.148	0.0567
HHAT	2	0.98971	0.99372	1	18553	0	0.38077	0.010288	0.015389	0.5783	366	2	0.38077	1.98767	0.266	0.00607
DHX8	2	0.036204	0.043262	0.5996	1282	1	0.0098037	0.010295	0.015389	0.5783	367	1	0.0098037	1.98737	-0.145	0.93
OR14A16	2	0.93556	0.92831	1	17542	0	0.44719	0.010348	0.015389	0.5783	368	2	0.44719	1.98514	0.328	0.00206
MAP1A	2	0.98964	0.99372	1	18552	0	0.37297	0.010363	0.015389	0.5783	369	2	0.37297	1.98451	0.224	0.0136
NPAS4	2	0.98963	0.99372	1	18551	0	0.38954	0.010374	0.015389	0.5783	370	2	0.38954	1.98405	0.253	0.00754
DPY19L2	2	0.43226	0.44029	1	8067	1	0.2234	0.010401	0.015389	0.5783	371	1	0.2234	1.98292	0.232	0.0113
PMCH	2	0.98959	0.99372	1	18550	0	0.5405	0.010412	0.015389	0.5783	372	2	0.5405	1.98247	0.384	0.00024
PLGLB2	2	0.79271	0.8058	1	14760	0	0.42918	0.010454	0.015389	0.5783	373	1	0.42918	1.98072	0.255	0.00727
ZNF134	2	0.98951	0.99372	1	18549	0	0.38026	0.010488	0.015389	0.5783	374	2	0.38026	1.97931	0.265	0.00614
RIMBP3B	2	0.43856	0.45352	1	8171	1	0.30617	0.010506	0.015389	0.5783	375	1	0.30617	1.97856	0.189	0.0284
RBCK1	2	0.98946	0.99372	1	18548	0	0.34912	0.010537	0.015389	0.5783	376	2	0.34912	1.97728	0.206	0.0202
NLRC3	2	0.98946	0.99372	1	18547	0	0.35652	0.010542	0.015389	0.5783	377	2	0.35652	1.97708	0.241	0.00941
PYGL	2	0.98945	0.99372	1	18546	0	0.33781	0.010553	0.015389	0.5783	378	2	0.33781	1.97662	0.231	0.0116
NXPE1	2	0.86019	0.85472	1	16068	0	0.46081	0.010559	0.015389	0.5783	379	1	0.46081	1.97638	0.271	0.00554
NEU1	2	0.8286	0.83907	1	15449	0	0.36957	0.010612	0.015389	0.5783	380	1	0.36957	1.9742	0.227	0.0126
USP17L13	2	0.87918	0.8728	1	16432	0	0.62781	0.010665	0.015389	0.5783	381	1	0.62781	1.97204	0.392	0.00014
CCT4	2	0.5696	0.60441	1	10511	0	0.72363	0.010718	0.015389	0.5783	382	1	0.72363	1.96989	0.181	0.0329
CDC14A	2	0.98923	0.99372	1	18545	0	0.35409	0.010772	0.015389	0.5783	383	2	0.35409	1.9677	0.237	0.0103
ERCC6L2	2	0.43932	0.46008	1	8184	1	0.27404	0.010823	0.015389	0.5783	384	1	0.27404	1.96565	0.182	0.0328
NCS1	2	0.98913	0.99372	1	18544	0	0.44002	0.010866	0.015389	0.5783	385	2	0.44002	1.96393	0.293	0.00385
INAFM2	2	0.98897	0.99372	1	18537	0	0.45459	0.010876	0.015389	0.5783	386	2	0.45459	1.96353	0.328	0.00206
HNRNPCL3	2	0.98911	0.99372	1	18543	0	0.62846	0.010888	0.015389	0.5783	387	2	0.62846	1.96305	0.478	2.13e-10
RGR	2	0.26242	0.2552	0.874974	5382	1	0.17925	0.010929	0.015389	0.5783	388	1	0.17925	1.96142	0.199	0.0234
HK1	2	0.98902	0.99372	1	18542	0	0.38429	0.010977	0.015389	0.5783	389	2	0.38429	1.95952	0.266	0.00608
CDC42EP1	2	0.98901	0.99372	1	18541	0	0.39839	0.010994	0.015389	0.5783	390	2	0.39839	1.95884	0.302	0.00333
WDFY1	2	0.989	0.99372	1	18540	0	0.35526	0.011005	0.015389	0.5783	391	2	0.35526	1.95841	0.239	0.00978
GOLGA1	2	0.98898	0.99372	1	18539	0	0.40029	0.011016	0.015389	0.5783	392	2	0.40029	1.95798	0.275	0.00516
SFXN2	2	0.98898	0.99372	1	18538	0	0.35268	0.011021	0.015389	0.5783	393	2	0.35268	1.95778	0.181	0.0329
CNNM2	2	0.44317	0.46008	1	8249	1	0.21438	0.011034	0.015389	0.5783	394	1	0.21438	1.95727	0.181	0.0329
RBM10	2	0.90912	0.91168	1	17021	0	0.44792	0.011087	0.015389	0.5783	395	2	0.44792	1.95519	0.276	0.00514
C8orf88	2	0.98139	0.98808	1	18396	0	0.46861	0.01114	0.015389	0.5783	396	2	0.46861	1.95311	0.348	0.00127
BARX2	2	0.89273	0.88644	1	16706	0	0.39569	0.011193	0.015389	0.5783	397	2	0.39569	1.95105	0.265	0.00617
CASD1	2	0.98881	0.99372	1	18536	0	0.34979	0.011195	0.015389	0.5783	398	2	0.34979	1.95098	0.227	0.0127
HP	2	0.72164	0.75983	1	13358	0	0.30609	0.011245	0.015389	0.5783	399	1	0.30609	1.94904	0.205	0.0209
KSR1	2	0.98873	0.99372	1	18535	0	0.45092	0.011268	0.015389	0.5783	400	2	0.45092	1.94815	0.32	0.00243
NPTN	2	0.25598	0.2552	0.874974	5289	1	0.15265	0.011298	0.015389	0.5783	401	1	0.15265	1.947	0.21	0.0186
CRH	2	0.98867	0.99372	1	18534	0	0.38451	0.01133	0.015389	0.5783	402	2	0.38451	1.94577	0.239	0.00992
CREB5	2	0.38001	0.3873	1	7199	1	0.22293	0.011351	0.015389	0.5783	403	1	0.22293	1.94497	0.167	0.042
PEAK1	2	0.98865	0.99372	1	18533	0	0.38943	0.011353	0.015389	0.5783	404	2	0.38943	1.94489	0.257	0.00702
GPM6B	2	0.98864	0.99372	1	18532	0	0.32207	0.011358	0.015389	0.5783	405	2	0.32207	1.9447	0.214	0.017
CYP4V2	2	0.8277	0.83505	1	15429	0	0.41609	0.011404	0.015389	0.5783	406	1	0.41609	1.94294	0.232	0.0115
SLC5A8	2	0.98859	0.99372	1	18531	0	0.28679	0.011409	0.015389	0.5783	407	2	0.28679	1.94275	0.181	0.0334
KIF20A	2	0.6589	0.69249	1	12174	0	0.31991	0.011456	0.015389	0.5783	408	1	0.31991	1.94097	0.202	0.0222
MGP	2	0.98849	0.99372	1	18530	0	0.34961	0.011511	0.015389	0.5783	409	2	0.34961	1.93889	0.235	0.0107
SNUPN	2	0.94331	0.94788	1	17678	0	0.5827	0.011562	0.015389	0.5783	410	2	0.5827	1.93697	0.353	0.00105
LHX3	2	0.98842	0.99372	1	18529	0	0.37604	0.01158	0.015389	0.5783	411	2	0.37604	1.93629	0.258	0.00687
MAP7D1	2	0.98841	0.99372	1	18528	0	0.32787	0.011586	0.015389	0.5783	412	2	0.32787	1.93607	0.188	0.0292
ABLIM2	2	0.57238	0.60441	1	10565	0	0.30123	0.011615	0.015389	0.5783	413	1	0.30123	1.93498	0.164	0.0441
NCF2	2	0.98837	0.99372	1	18527	0	0.40001	0.011626	0.015389	0.5783	414	2	0.40001	1.93457	0.284	0.00445
DENND2D	2	0.98836	0.99372	1	18526	0	0.48656	0.011637	0.015389	0.5783	415	2	0.48656	1.93416	0.339	0.00162
MYO3A	2	0.98834	0.99372	1	18525	0	0.40073	0.01166	0.015389	0.5783	416	2	0.40073	1.9333	0.257	0.00699
ZNF300	2	0.30181	0.31464	0.984365	5967	1	0.19182	0.011667	0.015389	0.5783	417	1	0.19182	1.93304	0.201	0.0227
CCDC175	2	0.2862	0.27494	0.896306	5729	1	0.1308	0.01172	0.015389	0.5783	418	1	0.1308	1.93107	0.167	0.0421
MRPL52	2	0.21181	0.22227	0.874974	4635	1	0.21449	0.011773	0.015389	0.5783	419	1	0.21449	1.92911	0.207	0.02
ADGRG3	2	0.98816	0.99372	1	18524	0	0.42972	0.011844	0.015389	0.5783	420	2	0.42972	1.9265	0.324	0.00224
ATP8A2	2	0.98814	0.99372	1	18523	0	0.36584	0.011861	0.015389	0.5783	421	2	0.36584	1.92588	0.251	0.00785
DPP6	2	0.93298	0.92568	1	17481	0	0.46544	0.011878	0.015389	0.5783	422	2	0.46544	1.92526	0.362	0.000767
OPN4	2	0.98809	0.99372	1	18522	0	0.41599	0.011908	0.015389	0.5783	423	2	0.41599	1.92416	0.282	0.00459
CSNK1A1	2	0.75323	0.77867	1	13957	0	0.43585	0.011931	0.015389	0.5783	424	1	0.43585	1.92332	0.391	0.000148
KLHL29	2	0.98805	0.99372	1	18521	0	0.33729	0.011954	0.015389	0.5783	425	2	0.33729	1.92249	0.226	0.0131
CCER1	2	0.98804	0.99372	1	18520	0	0.35955	0.01196	0.015389	0.5783	426	2	0.35955	1.92227	0.232	0.0114
IRGC	2	0.52461	0.55265	1	9711	1	0.2823	0.011984	0.015389	0.5783	427	1	0.2823	1.9214	0.207	0.0197
TEX33	2	0.988	0.99372	1	18519	0	0.27772	0.012001	0.015389	0.5783	428	2	0.27772	1.92078	0.172	0.0388
PARVB	2	0.72555	0.76459	1	13438	0	0.3037	0.012037	0.015389	0.5783	429	1	0.3037	1.91948	0.233	0.0111
POTEA	2	0.98792	0.99372	1	18518	0	0.32442	0.012076	0.015389	0.5783	430	2	0.32442	1.91808	0.201	0.0227
TXNRD1	2	0.98792	0.99372	1	18517	0	0.43794	0.012082	0.015389	0.5783	431	2	0.43794	1.91786	0.298	0.00353
IL1A	2	0.081659	0.10507	0.73108	2651	1	0.17268	0.012089	0.015389	0.5783	432	1	0.17268	1.91761	0.173	0.0382
PTPRB	2	0.50975	0.53924	1	9440	1	0.30202	0.012248	0.015389	0.5783	433	1	0.30202	1.91193	0.146	0.0589
EPS8L2	2	0.98772	0.99372	1	18516	0	0.30525	0.012281	0.015389	0.5783	434	2	0.30525	1.91077	0.202	0.0221
RTRAF	2	0.47305	0.4931	1	8764	1	0.23843	0.0123	0.015389	0.5783	435	1	0.23843	1.91009	0.174	0.0376
CRIP3	2	0.98768	0.99372	1	18515	0	0.4073	0.012317	0.015389	0.5783	436	2	0.4073	1.9095	0.284	0.0045
TRMT2A	2	0.98766	0.99372	1	18514	0	0.31715	0.01234	0.015389	0.5783	437	2	0.31715	1.90868	0.197	0.0245
GHR	2	0.37671	0.3873	1	7148	1	0.17413	0.012353	0.015389	0.5783	438	1	0.17413	1.90823	0.185	0.031
ART3	2	0.52429	0.55265	1	9705	1	0.24569	0.012406	0.015389	0.5783	439	1	0.24569	1.90637	0.208	0.0196
SGPL1	2	0.36073	0.36094	0.984365	6887	1	0.24178	0.012459	0.015389	0.5783	440	1	0.24178	1.90452	0.163	0.0451
HOOK2	2	0.97883	0.98467	1	18350	0	0.41266	0.012511	0.015389	0.5783	441	2	0.41266	1.90271	0.293	0.00385
UBXN4	2	0.98748	0.99372	1	18513	0	0.39615	0.012524	0.015389	0.5783	442	2	0.39615	1.90226	0.249	0.00804
CBR4	2	0.98745	0.99372	1	18512	0	0.53311	0.012547	0.015389	0.5783	443	2	0.53311	1.90146	0.37	0.000522
CCDC167	2	0.91219	0.91456	1	17086	0	0.47258	0.012564	0.015389	0.5783	444	2	0.47258	1.90087	0.274	0.00531
BRK1	2	0.50222	0.53272	1	9299	1	0.21918	0.012617	0.015389	0.5783	445	1	0.21918	1.89904	0.179	0.0341
HACE1	2	0.98737	0.99372	1	18511	0	0.33492	0.012631	0.015389	0.5783	446	2	0.33492	1.89856	0.219	0.0151
DLG1	2	0.98733	0.99372	1	18510	0	0.42409	0.012666	0.015389	0.5783	447	2	0.42409	1.89736	0.302	0.00331
ZNF281	2	0.84136	0.84305	1	15704	0	0.4116	0.01267	0.015389	0.5783	448	1	0.4116	1.89722	0.258	0.00691
MED26	2	0.61364	0.64684	1	11329	0	0.28722	0.012828	0.015389	0.5783	449	1	0.28722	1.89184	0.193	0.0263
IFNA21	2	0.0527	0.06702	0.67973	1756	1	-0.16862	0.01288	0.015389	0.5783	450	1	-0.16862	1.89008	-0.234	0.981
PCMT1	2	0.98708	0.99372	1	18508	0	0.44962	0.012919	0.015389	0.5783	451	2	0.44962	1.88877	0.346	0.00135
PTCH2	2	0.78768	0.80138	1	14656	0	0.31089	0.012933	0.015389	0.5783	452	1	0.31089	1.8883	0.217	0.0159
JCAD	2	0.72496	0.76459	1	13425	0	0.37138	0.012986	0.015389	0.5783	453	1	0.37138	1.88652	0.185	0.0306
LCE2B	2	0.018462	0.020747	0.48418	698	1	-0.38857	0.013039	0.015389	0.5783	454	1	-0.38857	1.88476	-0.342	0.996
HOXA9	2	0.98694	0.99372	1	18506	0	0.39745	0.013058	0.015389	0.5783	455	2	0.39745	1.88412	0.252	0.00762
TMEM232	2	0.98694	0.99372	1	18505	0	0.32069	0.013064	0.015389	0.5783	456	2	0.32069	1.88392	0.222	0.0141
IGLON5	2	0.82827	0.83907	1	15442	0	0.39709	0.013091	0.015389	0.5783	457	1	0.39709	1.88303	0.226	0.0131
GCSAML	2	0.98691	0.99372	1	18504	0	0.35217	0.013094	0.015389	0.5783	458	2	0.35217	1.88293	0.227	0.0126
ERICH1	2	0.98686	0.99372	1	18503	0	0.32355	0.013143	0.015389	0.5783	459	2	0.32355	1.88131	0.2	0.0232
CASTOR2	2	0.96834	0.96979	1	18157	0	0.44271	0.013144	0.015389	0.5783	460	2	0.44271	1.88127	0.305	0.00315
ZNF709	2	0.98683	0.99372	1	18502	0	0.3798	0.013173	0.015389	0.5783	461	2	0.3798	1.88032	0.238	0.00998
ARAP3	2	0.98682	0.99372	1	18501	0	0.30344	0.013179	0.015389	0.5783	462	2	0.30344	1.88012	0.227	0.0126
UHRF1BP1	2	0.98681	0.99372	1	18500	0	0.38486	0.013185	0.015389	0.5783	463	2	0.38486	1.87992	0.261	0.00662
RAD21	2	0.92704	0.92297	1	17362	0	0.74943	0.013197	0.015389	0.5783	464	2	0.74943	1.87952	0.42	7.95e-06
OR8D2	2	0.98677	0.99372	1	18499	0	0.43926	0.013228	0.015389	0.5783	465	2	0.43926	1.87851	0.28	0.00475
IGFL2	2	0.975	0.98211	1	18282	0	0.50184	0.01325	0.015389	0.5783	466	2	0.50184	1.87778	0.339	0.00159
NEU4	2	0.87696	0.86921	1	16389	0	0.35495	0.013302	0.015389	0.5783	467	1	0.35495	1.87608	0.285	0.00438
PLA1A	2	0.98668	0.99372	1	18498	0	0.44153	0.01332	0.015389	0.5783	468	2	0.44153	1.8755	0.305	0.00314
ONECUT1	2	0.92826	0.92297	1	17389	0	0.46976	0.013355	0.015389	0.5783	469	2	0.46976	1.87436	0.277	0.00504
OR2G6	2	0.62145	0.65272	1	11489	0	0.25846	0.013408	0.015389	0.5783	470	1	0.25846	1.87264	0.197	0.0243
MEOX1	2	0.64769	0.67	1	11977	0	0.24367	0.01346	0.015389	0.5783	471	1	0.24367	1.87095	0.157	0.0491
SLC25A31	2	0.98496	0.99016	1	18466	0	0.46608	0.013513	0.015389	0.5783	472	2	0.46608	1.86925	0.336	0.00172
ZNF106	2	0.98647	0.99372	1	18497	0	0.37269	0.013529	0.015389	0.5783	473	2	0.37269	1.86873	0.231	0.0115
FAM186B	2	0.86065	0.85472	1	16080	0	0.39907	0.013566	0.015389	0.5783	474	1	0.39907	1.86755	0.226	0.0129
TAS2R42	2	0.84039	0.84305	1	15685	0	0.36685	0.013619	0.015389	0.5783	475	1	0.36685	1.86585	0.202	0.0222
CAV2	2	0.98634	0.99372	1	18496	0	0.37664	0.013659	0.015389	0.5783	476	2	0.37664	1.86458	0.247	0.00838
SPTBN5	2	0.87255	0.86921	1	16302	0	0.3591	0.013671	0.015389	0.5783	477	1	0.3591	1.8642	0.284	0.0045
NUCB2	2	0.98632	0.99372	1	18495	0	0.35276	0.013684	0.015389	0.5783	478	2	0.35276	1.86379	0.216	0.0161
FOXE1	2	0.9863	0.99372	1	18494	0	0.32304	0.013696	0.015389	0.5783	479	2	0.32304	1.86341	0.2	0.0229
IFNA4	2	0.98629	0.99372	1	18493	0	0.43024	0.013715	0.015389	0.5783	480	2	0.43024	1.8628	0.278	0.00492
ACO2	2	0.98628	0.99372	1	18492	0	0.35056	0.013721	0.015389	0.5783	481	2	0.35056	1.86261	0.203	0.0216
EPC2	2	0.81537	0.82699	1	15194	0	0.36849	0.013724	0.015389	0.5783	482	1	0.36849	1.86252	0.224	0.0136
AGK	2	0.98625	0.99372	1	18491	0	0.42663	0.013752	0.015389	0.5783	483	2	0.42663	1.86163	0.28	0.00482
AADACL3	2	0.089626	0.1237	0.769728	2869	1	0.18522	0.013777	0.015389	0.5783	484	1	0.18522	1.86085	0.16	0.0473
CIAO2A	2	0.98617	0.99372	1	18490	0	0.39261	0.013827	0.015389	0.5783	485	2	0.39261	1.85927	0.253	0.00761
BOD1L2	2	0.587	0.60441	1	10843	0	0.25892	0.013829	0.015389	0.5783	486	1	0.25892	1.85921	0.146	0.059
TCEAL6	2	0.98614	0.99372	1	18489	0	0.31899	0.013858	0.015389	0.5783	487	2	0.31899	1.8583	0.214	0.017
ODAM	2	0.74907	0.77867	1	13881	0	0.36813	0.013882	0.015389	0.5783	488	1	0.36813	1.85755	0.203	0.0214
NAA11	2	0.9861	0.99372	1	18488	0	0.35065	0.013902	0.015389	0.5783	489	2	0.35065	1.85692	0.215	0.0167
PSTPIP2	2	0.92201	0.92297	1	17258	0	0.4719	0.013935	0.015389	0.5783	490	2	0.4719	1.85589	0.351	0.00114
SRGAP1	2	0.98603	0.99372	1	18487	0	0.32767	0.013971	0.015389	0.5783	491	2	0.32767	1.85477	0.237	0.0102
RHEBL1	2	0.98602	0.99372	1	18486	0	0.496	0.013983	0.015389	0.5783	492	2	0.496	1.8544	0.351	0.00113
PSMA3	2	0.59616	0.61677	1	10998	0	0.26951	0.013987	0.015389	0.5783	493	1	0.26951	1.85428	0.35	0.00119
ANKRD1	2	0.98599	0.99372	1	18485	0	0.4571	0.014008	0.015389	0.5783	494	2	0.4571	1.85362	0.309	0.00297
NR2F2	2	0.98572	0.99112	1	18477	0	0.49927	0.01404	0.015389	0.5783	495	2	0.49927	1.85263	0.346	0.00134
LGALS14	2	0.98589	0.99203	1	18484	0	0.29534	0.014109	0.01698	0.5783	496	2	0.29534	1.8505	0.181	0.0334
GXYLT1	2	0.98588	0.99203	1	18483	0	0.32818	0.014122	0.01698	0.5783	497	2	0.32818	1.8501	0.201	0.0226
CAPN1	2	0.98587	0.99203	1	18482	0	0.28036	0.014128	0.01698	0.5783	498	2	0.28036	1.84992	0.155	0.0514
WNT8B	2	0.98586	0.99203	1	18481	0	0.29671	0.01414	0.01698	0.5783	499	2	0.29671	1.84955	0.174	0.0372
ELOF1	2	0.5002	0.52608	1	9264	1	0.19537	0.014145	0.01698	0.5783	500	1	0.19537	1.8494	0.244	0.00887
L3MBTL3	2	0.98585	0.99203	1	18480	0	0.3959	0.014147	0.01698	0.5783	501	2	0.3959	1.84934	0.254	0.00742
ZMYND12	2	0.81624	0.82699	1	15211	0	0.40048	0.014198	0.01698	0.5783	502	1	0.40048	1.84777	0.209	0.0189
OR6B3	2	0.98578	0.99203	1	18479	0	0.31974	0.014223	0.01698	0.5783	503	2	0.31974	1.84701	0.218	0.0155
ELAC1	2	0.98577	0.99203	1	18478	0	0.34493	0.014229	0.01698	0.5783	504	2	0.34493	1.84683	0.227	0.0128
ROCK1	2	0.50072	0.52608	1	9271	1	0.25044	0.014251	0.017843	0.5783	505	1	0.25044	1.84615	0.146	0.0583
TAPBP	2	0.31034	0.33455	0.984365	6088	1	0.18007	0.014304	0.017843	0.5783	506	1	0.18007	1.84454	0.179	0.0343
A2ML1	2	0.98568	0.99112	1	18476	0	0.31159	0.014324	0.017843	0.5783	507	2	0.31159	1.84394	0.192	0.0271
SYT15	2	0.15714	0.16931	0.777465	3902	1	0.13334	0.014356	0.017843	0.5783	508	1	0.13334	1.84297	0.179	0.0346
RGN	2	0.02628	0.027765	0.544959	959	1	-0.10519	0.014409	0.017843	0.5783	509	1	-0.10519	1.84137	-0.265	0.987
NDFIP2	2	0.98556	0.99112	1	18475	0	0.29378	0.014445	0.017843	0.5783	510	2	0.29378	1.84028	0.185	0.0309
CALHM3	2	0.62004	0.65272	1	11461	0	0.29004	0.014462	0.017843	0.5783	511	1	0.29004	1.83977	0.195	0.0254
HSF2BP	2	0.98554	0.99112	1	18474	0	0.45295	0.014464	0.017843	0.5783	512	2	0.45295	1.83971	0.322	0.00235
PPIC	2	0.78812	0.80138	1	14665	0	0.38084	0.014514	0.017844	0.5783	513	1	0.38084	1.83821	0.22	0.0149
NKAIN4	2	0.35464	0.36094	0.984365	6781	1	0.18297	0.014567	0.017844	0.5783	514	1	0.18297	1.83663	0.188	0.0291
ZFAT	2	0.98536	0.99112	1	18473	0	0.42278	0.014643	0.017844	0.5783	515	2	0.42278	1.83437	0.265	0.0061
DZIP3	2	0.71596	0.75493	1	13259	0	0.3381	0.014672	0.017844	0.5783	516	1	0.3381	1.83351	0.175	0.0369
HLA-DOB	2	0.98531	0.99112	1	18472	0	0.42464	0.014695	0.017844	0.5783	517	2	0.42464	1.83283	0.273	0.00542
PRKACB	2	0.85141	0.85087	1	15899	0	0.41108	0.014725	0.018762	0.5783	518	1	0.41108	1.83194	0.258	0.0069
STAM	2	0.95682	0.95656	1	17933	0	0.49522	0.014778	0.018762	0.5783	519	2	0.49522	1.83038	0.341	0.00155
KIAA1107	2	0.9852	0.99016	1	18471	0	0.33483	0.014804	0.018762	0.5783	520	2	0.33483	1.82962	0.192	0.027
CARD18	2	0.98517	0.99016	1	18470	0	0.45188	0.01483	0.018762	0.5783	521	2	0.45188	1.82886	0.307	0.00304
PSME1	2	0.94242	0.94564	1	17656	0	0.40918	0.01483	0.018762	0.5783	522	2	0.40918	1.82886	0.237	0.0103
H2BC13	2	0.0361	0.043262	0.5996	1280	1	-0.50949	0.014883	0.018762	0.5783	523	1	-0.50949	1.82731	-0.413	1
SLC39A11	2	0.98201	0.98913	1	18413	0	0.52827	0.014936	0.018762	0.5783	524	2	0.52827	1.82577	0.371	0.000502
HTRA2	2	0.98504	0.99016	1	18469	0	0.3228	0.01496	0.018762	0.5783	525	2	0.3228	1.82507	0.222	0.0142
AKAP7	2	0.94836	0.94788	1	17779	0	0.58942	0.014988	0.018762	0.5783	526	2	0.58942	1.82426	0.246	0.00858
ZSWIM3	2	0.98501	0.99016	1	18468	0	0.45006	0.014992	0.018762	0.5783	527	2	0.45006	1.82414	0.284	0.0045
PTBP2	2	0.98497	0.99016	1	18467	0	0.4855	0.015031	0.018762	0.5783	528	2	0.4855	1.82301	0.32	0.00245
USP22	2	0.73908	0.77867	1	13696	0	0.34057	0.015041	0.018762	0.5783	529	1	0.34057	1.82272	0.196	0.0251
TAF5	2	0.02324	0.022899	0.493296	855	1	0.015855	0.015094	0.018762	0.5783	530	1	0.015855	1.8212	-0.0552	0.726
NRIP1	2	0.98487	0.99016	1	18465	0	0.37146	0.015129	0.018762	0.5783	531	2	0.37146	1.82019	0.247	0.00846
AKAP6	2	0.74011	0.77867	1	13717	0	0.31005	0.015146	0.018762	0.5783	532	1	0.31005	1.8197	0.193	0.0266
RBM12B	2	0.98481	0.99016	1	18464	0	0.34435	0.015194	0.018762	0.5783	533	2	0.34435	1.81833	0.252	0.00775
CCL21	2	0.95608	0.95656	1	17919	0	0.4513	0.015199	0.018762	0.5783	534	2	0.4513	1.81818	0.301	0.00336
HHIPL2	2	0.9848	0.99016	1	18463	0	0.30067	0.015201	0.018762	0.5783	535	2	0.30067	1.81813	0.176	0.0361
RAD18	2	0.98478	0.99016	1	18462	0	0.47191	0.015221	0.018762	0.5783	536	2	0.47191	1.81756	0.354	0.00104
RNF19B	2	0.98475	0.99016	1	18461	0	0.31431	0.015247	0.018762	0.5783	537	2	0.31431	1.81682	0.188	0.029
SIVA1	2	0.85155	0.85087	1	15902	0	0.37665	0.015252	0.018762	0.5783	538	1	0.37665	1.81667	0.296	0.00364
MINDY3	2	0.96842	0.96979	1	18158	0	0.49898	0.015304	0.018762	0.5783	539	2	0.49898	1.8152	0.318	0.00253
FRMPD4	2	0.78614	0.80138	1	14623	0	0.31349	0.015357	0.018762	0.5783	540	1	0.31349	1.81369	0.195	0.0253
MFAP5	2	0.12924	0.15618	0.769728	3537	1	0.13372	0.01541	0.018762	0.5783	541	1	0.13372	1.8122	0.163	0.0448
ZNF611	2	0.93786	0.92831	1	17580	0	0.43125	0.015462	0.018762	0.5783	542	2	0.43125	1.81073	0.267	0.00592
SURF2	2	0.9845	0.99016	1	18460	0	0.51078	0.015497	0.018762	0.5783	543	2	0.51078	1.80975	0.348	0.00124
ABCA1	2	0.5132	0.53924	1	9505	1	0.29622	0.015568	0.018762	0.5783	544	1	0.29622	1.80777	0.141	0.0634
MVB12B	2	0.98441	0.99016	1	18459	0	0.29816	0.015589	0.018762	0.5783	545	2	0.29816	1.80718	0.193	0.0264
RPGRIP1L	2	0.23171	0.23543	0.874974	4937	1	0.23126	0.01562	0.018762	0.5783	546	1	0.23126	1.80632	0.144	0.061
TNFSF15	2	0.98436	0.99016	1	18458	0	0.35284	0.015642	0.018762	0.5783	547	2	0.35284	1.80571	0.237	0.0102
PNLIPRP1	2	0.74493	0.77867	1	13801	0	0.32734	0.015673	0.018762	0.5783	548	1	0.32734	1.80485	0.3	0.00341
COLGALT2	2	0.81014	0.82699	1	15091	0	0.30038	0.015726	0.018762	0.5783	549	1	0.30038	1.80338	0.25	0.00798
MAGED4	2	0.98424	0.99016	1	18457	0	0.40025	0.015762	0.018762	0.5783	550	2	0.40025	1.80239	0.262	0.00648
ALDOB	2	0.5051	0.53272	1	9349	1	0.3136	0.015778	0.018762	0.5783	551	1	0.3136	1.80195	0.134	0.0705
ZBTB33	2	0.9842	0.99016	1	18456	0	0.32391	0.015802	0.018763	0.5783	552	2	0.32391	1.80129	0.265	0.00612
CAV3	2	0.88126	0.87635	1	16478	0	0.35699	0.015831	0.018763	0.5783	553	1	0.35699	1.80049	0.264	0.00623
MORF4L1	2	0.98416	0.99016	1	18455	0	0.31751	0.015835	0.018763	0.5783	554	2	0.31751	1.80038	0.213	0.0173
AGPS	2	0.98415	0.99016	1	18454	0	0.32542	0.015849	0.018763	0.5783	555	2	0.32542	1.8	0.208	0.0195
IMMT	2	0.98414	0.99016	1	18453	0	0.48027	0.015862	0.018763	0.5783	556	2	0.48027	1.79964	0.308	0.00301
C2orf68	2	0.69946	0.73984	1	12954	0	0.28071	0.015884	0.018763	0.5783	557	1	0.28071	1.79904	0.188	0.0292
CCPG1	2	0.9841	0.99016	1	18452	0	0.38508	0.015896	0.018763	0.5783	558	2	0.38508	1.79871	0.27	0.0057
LEMD3	2	0.98407	0.99016	1	18451	0	0.35843	0.015929	0.018763	0.5783	559	2	0.35843	1.79781	0.21	0.0186
SLC9B1	2	0.984	0.99016	1	18449	0	0.34847	0.015996	0.018763	0.5783	560	2	0.34847	1.79599	0.193	0.0265
CALHM2	2	0.61351	0.64684	1	11327	0	0.2654	0.016041	0.018763	0.5783	561	1	0.2654	1.79477	0.191	0.0276
DUSP5	2	0.15377	0.16268	0.777465	3860	1	0.11823	0.016094	0.018763	0.5783	562	1	0.11823	1.79334	0.175	0.0366
CLCA2	2	0.98388	0.99016	1	18448	0	0.32545	0.016117	0.018763	0.5783	563	2	0.32545	1.79272	0.199	0.0234
AMBRA1	2	0.98381	0.99016	1	18447	0	0.35912	0.016191	0.018763	0.5783	564	2	0.35912	1.79073	0.23	0.0119
BCLAF3	2	0.9838	0.99016	1	18446	0	0.35168	0.016198	0.018763	0.5783	565	2	0.35168	1.79054	0.222	0.0143
RPL11	2	0.42327	0.42697	1	7919	1	0.12264	0.016199	0.018763	0.5783	566	1	0.12264	1.79051	0.244	0.00884
TAAR5	2	0.85077	0.85087	1	15886	0	0.37651	0.016305	0.018763	0.5783	567	1	0.37651	1.78768	0.225	0.0134
PELI1	2	0.98369	0.99016	1	18445	0	0.45904	0.016313	0.018763	0.5783	568	2	0.45904	1.78747	0.251	0.0078
NAP1L1	2	0.74149	0.77867	1	13745	0	0.40836	0.016357	0.018763	0.5783	569	1	0.40836	1.7863	0.19	0.0281
HTR1B	2	0.65661	0.68133	1	12138	0	0.34123	0.016463	0.018763	0.5783	570	1	0.34123	1.78349	0.158	0.0485
C1QTNF1	2	0.93065	0.92297	1	17436	0	0.33448	0.016515	0.018763	0.5783	571	2	0.33448	1.78212	0.236	0.0106
GZMM	2	0.98344	0.99016	1	18443	0	0.32542	0.016565	0.018763	0.5783	572	2	0.32542	1.78081	0.203	0.0215
FAM156B	2	0.8573	0.85472	1	16000	0	0.38356	0.016568	0.018763	0.5783	573	1	0.38356	1.78073	0.239	0.0099
CR1	2	0.98339	0.99016	1	18442	0	0.43135	0.016606	0.018763	0.5783	574	2	0.43135	1.77973	0.291	0.00401
PCLO	2	0.8744	0.86921	1	16332	0	0.3646	0.01662	0.018763	0.5783	575	1	0.3646	1.77937	0.252	0.00763
PMVK	2	0.88541	0.8798	1	16566	0	0.33452	0.016673	0.018763	0.5783	576	1	0.33452	1.77799	0.263	0.00634
LILRA1	2	0.98329	0.99016	1	18441	0	0.28284	0.016709	0.018763	0.5783	577	2	0.28284	1.77705	0.163	0.0448
MLXIPL	2	0.67422	0.71931	1	12476	0	0.29156	0.016726	0.018763	0.5783	578	1	0.29156	1.77661	0.191	0.0273
OR10G8	2	0.98325	0.99016	1	18440	0	0.31963	0.01675	0.018763	0.5783	579	2	0.31963	1.77599	0.194	0.0261
NCKIPSD	2	0.41307	0.42041	1	7758	1	0.21286	0.016831	0.018763	0.5783	580	1	0.21286	1.77389	0.157	0.0491
TRIM42	2	0.98316	0.99016	1	18439	0	0.32304	0.016839	0.018763	0.5783	581	2	0.32304	1.77368	0.214	0.0169
NMRK1	2	0.98313	0.98913	1	18438	0	0.38481	0.016867	0.01974	0.5783	582	2	0.38481	1.77296	0.236	0.0105
PXT1	2	0.94015	0.93852	1	17613	0	0.38387	0.016884	0.01974	0.5783	583	2	0.38387	1.77252	0.262	0.00652
CAPN5	2	0.98308	0.98913	1	18437	0	0.31842	0.016922	0.01974	0.5783	584	2	0.31842	1.77155	0.207	0.0196
HOXB5	2	0.98307	0.98913	1	18436	0	0.4001	0.016929	0.01974	0.5783	585	2	0.4001	1.77137	0.255	0.00727
HNF1A	2	0.26192	0.2552	0.874974	5375	1	0.20667	0.016936	0.01974	0.5783	586	1	0.20667	1.77119	0.132	0.0725
NAT16	2	0.98304	0.98913	1	18435	0	0.36264	0.016957	0.01974	0.5783	587	2	0.36264	1.77065	0.242	0.00922
CYB5D1	2	0.23927	0.23543	0.874974	5046	1	0.1704	0.016989	0.01974	0.5783	588	1	0.1704	1.76983	0.169	0.0408
TM6SF2	2	0.983	0.98913	1	18433	0	0.40522	0.017005	0.01974	0.5783	589	2	0.40522	1.76942	0.25	0.00802
ACSL1	2	0.98299	0.98913	1	18432	0	0.31464	0.017012	0.01974	0.5783	590	2	0.31464	1.76924	0.187	0.0297
RNF123	2	0.39269	0.40065	1	7417	1	0.24997	0.017041	0.01974	0.5783	591	1	0.24997	1.7685	0.138	0.0668
CHD6	2	0.98295	0.98913	1	18431	0	0.2882	0.017053	0.01974	0.5783	592	2	0.2882	1.7682	0.156	0.05
SLC14A2	2	0.84966	0.85087	1	15867	0	0.37538	0.017094	0.01974	0.5783	593	1	0.37538	1.76716	0.289	0.00414
MMGT1	2	0.9829	0.98913	1	18430	0	0.3952	0.017095	0.01974	0.5783	594	2	0.3952	1.76713	0.261	0.00657
TCP10L2	2	0.9829	0.98913	1	18429	0	0.30713	0.017102	0.01974	0.5783	595	2	0.30713	1.76695	0.191	0.0274
ASTN1	2	0.22878	0.23543	0.874974	4889	1	0.14318	0.017147	0.01974	0.5783	596	1	0.14318	1.76581	0.169	0.041
RNF25	2	0.63417	0.6585	1	11723	0	0.28258	0.017199	0.01974	0.5783	597	1	0.28258	1.7645	0.157	0.0496
RAB34	2	0.98279	0.98913	1	18428	0	0.33556	0.017213	0.01974	0.5783	598	2	0.33556	1.76414	0.188	0.029
CTTNBP2NL	2	0.98278	0.98913	1	18427	0	0.32057	0.01722	0.01974	0.5783	599	2	0.32057	1.76397	0.206	0.0204
IL33	2	0.98277	0.98913	1	18426	0	0.44702	0.017234	0.01974	0.5783	600	2	0.44702	1.76361	0.291	0.004
HELZ2	2	0.98276	0.98913	1	18425	0	0.41609	0.017241	0.01974	0.5783	601	2	0.41609	1.76344	0.307	0.00306
CABS1	2	0.59572	0.61677	1	10990	0	0.336	0.017252	0.01974	0.5783	602	1	0.336	1.76316	0.172	0.0386
LDLRAD3	2	0.98273	0.98913	1	18424	0	0.31533	0.017269	0.01974	0.5783	603	2	0.31533	1.76273	0.174	0.0372
RAD54L	2	0.27255	0.2618	0.874974	5535	1	0.21811	0.017304	0.01974	0.5783	604	1	0.21811	1.76185	0.176	0.0365
ATP10D	2	0.98266	0.98913	1	18423	0	0.36642	0.017339	0.01974	0.5783	605	2	0.36642	1.76098	0.218	0.0154
DENND11	2	0.62863	0.6585	1	11617	0	0.30405	0.017357	0.01974	0.5783	606	1	0.30405	1.76053	0.164	0.0446
TRIP10	2	0.98258	0.98913	1	18422	0	0.29945	0.017416	0.01974	0.5783	607	2	0.29945	1.75905	0.187	0.0295
AFF2	2	0.86536	0.86212	1	16176	0	0.34759	0.017462	0.01974	0.5783	608	1	0.34759	1.75791	0.259	0.00678
MRM2	2	0.37947	0.3873	1	7190	1	0.19031	0.017515	0.019741	0.5783	609	1	0.19031	1.75659	0.183	0.0318
MTPN	2	0.98247	0.98913	1	18421	0	0.30168	0.017528	0.019741	0.5783	610	2	0.30168	1.75627	0.185	0.0307
CXXC5	2	0.98246	0.98913	1	18420	0	0.40823	0.017542	0.019741	0.5783	611	2	0.40823	1.75592	0.257	0.0071
MAP2	2	0.98241	0.98913	1	18419	0	0.33334	0.017591	0.019741	0.5783	612	2	0.33334	1.75471	0.205	0.0209
REG3A	2	0.98237	0.98913	1	18418	0	0.31872	0.017626	0.019741	0.5783	613	2	0.31872	1.75385	0.207	0.0199
ZNF782	2	0.4166	0.42041	1	7817	1	0.23905	0.017673	0.019741	0.5783	614	1	0.23905	1.75269	0.131	0.0744
CDCA4	2	0.98229	0.98913	1	18417	0	0.33404	0.017711	0.019741	0.5783	615	2	0.33404	1.75176	0.19	0.028
TWIST2	2	0.50592	0.53272	1	9368	1	0.20602	0.017725	0.019741	0.5783	616	1	0.20602	1.75141	0.158	0.0485
CRYGB	2	0.8546	0.85472	1	15948	0	0.3309	0.017778	0.019741	0.5783	617	1	0.3309	1.75012	0.239	0.00992
FGD4	2	0.98219	0.98913	1	18416	0	0.32216	0.01781	0.019741	0.5783	618	2	0.32216	1.74934	0.204	0.0214
MAK	2	0.85124	0.85087	1	15895	0	0.3817	0.01783	0.019741	0.5783	619	1	0.3817	1.74885	0.195	0.0254
HP1BP3	2	0.56842	0.60441	1	10488	0	0.21856	0.017883	0.019741	0.5783	620	1	0.21856	1.74756	0.146	0.0584
C11orf42	2	0.98211	0.98913	1	18415	0	0.33122	0.017888	0.019741	0.5783	621	2	0.33122	1.74744	0.2	0.0229
SLCO4C1	2	0.50562	0.53272	1	9361	1	0.24726	0.017936	0.019741	0.5783	622	1	0.24726	1.74627	0.142	0.0629
FHL1	2	0.98203	0.98913	1	18414	0	0.30449	0.017973	0.019741	0.5783	623	2	0.30449	1.74538	0.192	0.0272
OCIAD1	2	0.55439	0.59814	1	10243	0	0.27644	0.017988	0.019741	0.5783	624	1	0.27644	1.74502	0.171	0.0396
ZBTB9	2	0.14256	0.15618	0.769728	3703	1	0.097732	0.018041	0.019741	0.5783	625	1	0.097732	1.74374	0.163	0.0448
SPAG6	2	0.98194	0.98913	1	18411	0	0.40238	0.018059	0.019741	0.5783	626	2	0.40238	1.74331	0.251	0.00788
SH3PXD2A	2	0.98193	0.98913	1	18410	0	0.33874	0.018066	0.019741	0.5783	627	2	0.33874	1.74314	0.21	0.0186
KLHL8	2	0.98192	0.98808	1	18409	0	0.28008	0.01808	0.020753	0.5783	628	2	0.28008	1.7428	0.191	0.0274
NOX4	2	0.65931	0.69797	1	12181	0	0.27397	0.018093	0.020753	0.5783	629	1	0.27397	1.74249	0.168	0.0412
MTRF1	2	0.98189	0.98808	1	18408	0	0.40683	0.018109	0.020753	0.5783	630	2	0.40683	1.74211	0.26	0.00668
MLN	2	0.98186	0.98808	1	18407	0	0.27893	0.018145	0.020753	0.5783	631	2	0.27893	1.74124	0.167	0.0421
SMARCE1	2	0.35166	0.36094	0.984365	6733	1	0.26724	0.018146	0.020753	0.5783	632	1	0.26724	1.74122	0.122	0.0855
CD83	2	0.61113	0.64684	1	11278	0	0.23412	0.018199	0.020753	0.5783	633	1	0.23412	1.73995	0.193	0.0262
FIBCD1	2	0.98174	0.98808	1	18406	0	0.33004	0.018259	0.020753	0.5783	634	2	0.33004	1.73852	0.234	0.0108
SYNE2	2	0.64803	0.67	1	11986	0	0.26639	0.018304	0.020753	0.5783	635	1	0.26639	1.73745	0.187	0.0295
ERC2	2	0.98168	0.98808	1	18405	0	0.30977	0.018324	0.020753	0.5783	636	2	0.30977	1.73698	0.188	0.0292
SETX	2	0.98167	0.98808	1	18404	0	0.34817	0.018331	0.020753	0.5783	637	2	0.34817	1.73681	0.203	0.0214
RNF148	2	0.98166	0.98808	1	18403	0	0.3308	0.018338	0.020753	0.5783	638	2	0.3308	1.73665	0.217	0.0158
SRP19	2	0.98165	0.98808	1	18402	0	0.40301	0.018345	0.020753	0.5783	639	2	0.40301	1.73648	0.273	0.00535
ADGRB2	2	0.74383	0.77867	1	13784	0	0.28416	0.018356	0.020753	0.5783	640	1	0.28416	1.73622	0.218	0.0154
NRXN2	2	0.55849	0.59814	1	10314	0	0.21846	0.018409	0.020753	0.5783	641	1	0.21846	1.73497	0.135	0.0701
SCML4	2	0.98156	0.98808	1	18401	0	0.26667	0.018439	0.020753	0.5783	642	2	0.26667	1.73426	0.153	0.0524
NPPC	2	0.98155	0.98808	1	18400	0	0.28321	0.018453	0.020753	0.5783	643	2	0.28321	1.73393	0.168	0.0412
EIF4G3	2	0.88512	0.8798	1	16557	0	0.36504	0.018462	0.020753	0.5783	644	1	0.36504	1.73372	0.255	0.00732
RREB1	2	0.45538	0.47982	1	8461	1	0.21071	0.018514	0.020753	0.5783	645	1	0.21071	1.7325	0.164	0.0443
TEX12	2	0.98145	0.98808	1	18399	0	0.51183	0.018554	0.020753	0.5783	646	2	0.51183	1.73156	0.319	0.00247
ZC2HC1B	2	0.97683	0.98341	1	18309	0	0.48909	0.018567	0.020753	0.5783	647	2	0.48909	1.73126	0.343	0.00145
MTX1	2	0.98142	0.98808	1	18398	0	0.3827	0.018576	0.020753	0.5783	648	2	0.3827	1.73105	0.288	0.0042
SPANXA1	2	0.98141	0.98808	1	18397	0	0.31546	0.01859	0.020753	0.5783	649	2	0.31546	1.73072	0.184	0.0315
FPR1	2	0.98137	0.98808	1	18395	0	0.31805	0.018634	0.020753	0.5783	650	2	0.31805	1.72969	0.223	0.0138
MRM1	2	0.71627	0.75493	1	13264	0	0.30263	0.018672	0.020753	0.5783	651	1	0.30263	1.72881	0.2	0.023
MBD1	2	0.98129	0.98808	1	18394	0	0.37955	0.018714	0.020753	0.5783	652	2	0.37955	1.72783	0.234	0.0109
ZNF513	2	0.96301	0.96805	1	18040	0	0.47773	0.018724	0.020753	0.5783	653	2	0.47773	1.7276	0.314	0.00273
KBTBD4	2	0.60461	0.62892	1	11150	0	0.25868	0.018777	0.020753	0.5783	654	1	0.25868	1.72637	0.235	0.0107
UBE2J1	2	0.98122	0.98808	1	18393	0	0.34548	0.018779	0.020753	0.5783	655	2	0.34548	1.72633	0.22	0.015
CXCL5	2	0.98037	0.98701	1	18380	0	0.44489	0.01883	0.020753	0.5783	656	2	0.44489	1.72515	0.333	0.00185
COL5A2	2	0.98109	0.98808	1	18392	0	0.37217	0.01891	0.020753	0.5783	657	2	0.37217	1.72331	0.232	0.0114
C14orf93	2	0.98108	0.98808	1	18391	0	0.43839	0.018917	0.020753	0.5783	658	2	0.43839	1.72315	0.311	0.00287
CTNS	2	0.22854	0.23543	0.874974	4884	1	0.23814	0.018935	0.020753	0.5783	659	1	0.23814	1.72273	0.129	0.0771
CACNA1B	2	0.55567	0.59814	1	10264	0	0.30732	0.018987	0.020753	0.5783	660	1	0.30732	1.72154	0.108	0.108
CLEC9A	2	0.1621	0.16931	0.777465	3971	1	0.12743	0.01904	0.020753	0.5783	661	1	0.12743	1.72033	0.167	0.0424
HTR3E	2	0.98095	0.98808	1	18390	0	0.38717	0.019049	0.020753	0.5783	662	2	0.38717	1.72013	0.25	0.008
RXFP4	2	0.96169	0.96805	1	18012	0	0.39611	0.019092	0.020753	0.5783	663	2	0.39611	1.71915	0.282	0.00463
BSPH1	2	0.71833	0.75983	1	13298	0	0.41689	0.019145	0.020753	0.5783	664	1	0.41689	1.71794	0.171	0.0391
ZBTB8B	2	0.98083	0.98808	1	18389	0	0.41719	0.019166	0.020753	0.5783	665	2	0.41719	1.71747	0.263	0.0064
IKBKB	2	0.98081	0.98808	1	18388	0	0.40363	0.019189	0.020753	0.5783	666	2	0.40363	1.71695	0.273	0.00535
CAPN12	2	0.84278	0.84305	1	15738	0	0.45114	0.019197	0.020753	0.5783	667	1	0.45114	1.71677	0.202	0.0218
WIZ	2	0.98075	0.98808	1	18387	0	0.43639	0.019247	0.020753	0.5783	668	2	0.43639	1.71564	0.288	0.00415
CHIC1	2	0.59868	0.61677	1	11045	0	0.24343	0.01925	0.020753	0.5783	669	1	0.24343	1.71557	0.191	0.0277
H3C6	2	0.98075	0.98808	1	18386	0	0.26198	0.019255	0.020753	0.5783	670	2	0.26198	1.71546	0.151	0.0541
MEGF9	2	0.98073	0.98808	1	18385	0	0.37839	0.019269	0.020753	0.5783	671	2	0.37839	1.71514	0.267	0.00599
DHFR2	2	0.98066	0.98808	1	18384	0	0.3634	0.019336	0.020753	0.5783	672	2	0.3634	1.71363	0.201	0.0227
P2RY4	2	0.42569	0.42697	1	7962	1	0.21091	0.019355	0.020753	0.5783	673	1	0.21091	1.71321	0.126	0.0806
TSC2	2	0.11007	0.14294	0.769728	3274	1	0.11115	0.019408	0.020753	0.5783	674	1	0.11115	1.71202	0.148	0.0566
KDM4A	2	0.98058	0.98808	1	18383	0	0.30075	0.019417	0.020753	0.5783	675	2	0.30075	1.71182	0.184	0.0312
CALCB	2	0.90524	0.90567	1	16946	0	0.34295	0.01946	0.020753	0.5783	676	2	0.34295	1.71086	0.207	0.0197
GSC2	2	0.98045	0.98701	1	18382	0	0.29462	0.01955	0.021769	0.5783	677	2	0.29462	1.70885	0.206	0.0205
TRIM62	2	0.98043	0.98701	1	18381	0	0.2625	0.019573	0.021769	0.5783	678	2	0.2625	1.70834	0.161	0.0464
PUDP	2	0.4217	0.42041	1	7894	1	0.20034	0.019618	0.021769	0.5783	679	1	0.20034	1.70735	0.134	0.0709
MAG	2	0.98035	0.98701	1	18379	0	0.34232	0.019647	0.021769	0.5783	680	2	0.34232	1.7067	0.186	0.0304
ZFYVE1	2	0.33562	0.34119	0.984365	6470	1	0.19014	0.01967	0.021769	0.5783	681	1	0.19014	1.7062	0.168	0.0414
GPC2	2	0.9803	0.98701	1	18378	0	0.35149	0.019699	0.021769	0.5783	682	2	0.35149	1.70556	0.202	0.022
C3orf35	2	0.88768	0.8798	1	16599	0	0.36842	0.019775	0.021769	0.5783	683	1	0.36842	1.70388	0.28	0.00476
WFDC3	2	0.39521	0.40065	1	7463	1	0.13272	0.019828	0.021769	0.5783	684	1	0.13272	1.70272	0.161	0.0463
LRIG2	2	0.91929	0.92297	1	17208	0	0.41726	0.019881	0.021769	0.5783	685	2	0.41726	1.70156	0.275	0.00524
MAGT1	2	0.98011	0.98701	1	18377	0	0.31734	0.019886	0.021769	0.5783	686	2	0.31734	1.70145	0.197	0.0243
HSF5	2	0.9801	0.98701	1	18376	0	0.28683	0.019901	0.021769	0.5783	687	2	0.28683	1.70113	0.169	0.0405
FAM86B2	2	0.97125	0.97147	1	18210	0	0.50473	0.019933	0.021769	0.5783	688	2	0.50473	1.70043	0.33	0.002
HDLBP	2	0.98002	0.98701	1	18375	0	0.33169	0.019983	0.021769	0.5783	689	2	0.33169	1.69934	0.19	0.0279
RAB1A	2	0.51929	0.54597	1	9617	1	0.27695	0.019986	0.021769	0.5783	690	1	0.27695	1.69927	0.129	0.0764
LMO3	2	0.17068	0.16931	0.777465	4086	1	0.18283	0.020038	0.021769	0.5783	691	1	0.18283	1.69815	0.156	0.0499
DCAF8L2	2	0.97988	0.98701	1	18374	0	0.31787	0.020118	0.021769	0.5783	692	2	0.31787	1.69642	0.195	0.0256
RSPH6A	2	0.35767	0.36094	0.984365	6831	1	0.2333	0.020143	0.021769	0.5783	693	1	0.2333	1.69588	0.164	0.0442
TSGA13	2	0.97985	0.98701	1	18373	0	0.28807	0.020149	0.021769	0.5783	694	2	0.28807	1.69575	0.172	0.0387
DHX57	2	0.97984	0.98701	1	18372	0	0.39007	0.020156	0.021769	0.5783	695	2	0.39007	1.6956	0.258	0.00693
GABRA3	2	0.97984	0.98701	1	18371	0	0.29277	0.020164	0.021769	0.5783	696	2	0.29277	1.69542	0.175	0.0365
SLC6A14	2	0.97977	0.98701	1	18370	0	0.27423	0.020231	0.021769	0.5783	697	2	0.27423	1.69398	0.157	0.0498
IFI35	2	0.24606	0.24202	0.874974	5140	1	0.099517	0.020248	0.021769	0.5783	698	1	0.099517	1.69362	0.167	0.042
ADAD1	2	0.97975	0.98701	1	18369	0	0.34692	0.020254	0.021769	0.5783	699	2	0.34692	1.69349	0.21	0.0186
MIF	2	0.97968	0.98701	1	18368	0	0.33868	0.020322	0.021769	0.5783	700	2	0.33868	1.69203	0.203	0.0214
CDKN2C	2	0.97965	0.98701	1	18367	0	0.26427	0.020352	0.021769	0.5783	701	2	0.26427	1.69139	0.156	0.0502
CHIC2	2	0.96361	0.96805	1	18058	0	0.42642	0.020353	0.021769	0.5783	702	2	0.42642	1.69137	0.269	0.00578
MAGI3	2	0.9796	0.98701	1	18366	0	0.34763	0.020398	0.021769	0.5783	703	2	0.34763	1.69041	0.235	0.0106
AXIN2	2	0.97959	0.98701	1	18365	0	0.26943	0.020405	0.021769	0.5783	704	2	0.26943	1.69026	0.172	0.0385
ZPLD1	2	0.8271	0.83505	1	15417	0	0.36675	0.020406	0.021769	0.5783	705	1	0.36675	1.69024	0.268	0.00581
C19orf18	2	0.7248	0.76459	1	13420	0	0.28881	0.020458	0.021769	0.5783	706	1	0.28881	1.68914	0.175	0.0366
SFRP5	2	0.97953	0.98701	1	18364	0	0.42638	0.020466	0.021769	0.5783	707	2	0.42638	1.68897	0.293	0.00388
ORM2	2	0.90761	0.90867	1	16992	0	0.37024	0.020511	0.021769	0.5783	708	2	0.37024	1.68801	0.219	0.0153
MS4A15	2	0.62824	0.6585	1	11610	0	0.34708	0.020563	0.021769	0.5783	709	1	0.34708	1.68691	0.159	0.0477
MBTD1	2	0.97941	0.98585	1	18363	0	0.46583	0.020588	0.022877	0.5783	710	2	0.46583	1.68639	0.309	0.00293
ZNF438	2	0.0078123	0.0115	0.48418	332	1	-0.057621	0.020616	0.022877	0.5783	711	1	-0.057621	1.6858	-0.259	0.986
ENKUR	2	0.97937	0.98585	1	18362	0	0.31226	0.020626	0.022877	0.5783	712	2	0.31226	1.68558	0.189	0.0283
ARRB2	2	0.97937	0.98585	1	18361	0	0.29712	0.020634	0.022877	0.5783	713	2	0.29712	1.68542	0.179	0.0344
AHRR	2	0.97934	0.98585	1	18360	0	0.33365	0.020656	0.022877	0.5783	714	2	0.33365	1.68495	0.203	0.0216
HDAC3	2	0.47751	0.4931	1	8842	1	0.23191	0.020668	0.022877	0.5783	715	1	0.23191	1.6847	0.214	0.0171
GNB2	2	0.97928	0.98585	1	18359	0	0.33449	0.020717	0.022877	0.5783	716	2	0.33449	1.68367	0.191	0.0274
ETNK2	2	0.034849	0.038116	0.576306	1240	1	-0.023639	0.020721	0.022877	0.5783	717	1	-0.023639	1.68359	-0.0372	0.661
MRGPRG	2	0.97927	0.98585	1	18358	0	0.31014	0.020725	0.022877	0.5783	718	2	0.31014	1.68351	0.177	0.0358
MORF4L2	2	0.97925	0.98585	1	18357	0	0.39999	0.020748	0.022877	0.5783	719	2	0.39999	1.68302	0.229	0.0122
CDH26	2	0.26356	0.2552	0.874974	5400	1	0.18972	0.020774	0.022877	0.5783	720	1	0.18972	1.68248	0.134	0.0712
COL24A1	2	0.97919	0.98584	1	18356	0	0.34416	0.020809	0.022878	0.5783	721	2	0.34416	1.68175	0.219	0.0154
KIF4B	2	0.32907	0.33455	0.984365	6369	1	0.26296	0.020826	0.022878	0.5783	722	1	0.26296	1.68139	0.106	0.112
EDNRA	2	0.97915	0.98584	1	18355	0	0.28635	0.020848	0.022878	0.5783	723	2	0.28635	1.68094	0.174	0.0375
CLEC4D	2	0.97912	0.98584	1	18354	0	0.31	0.020878	0.022878	0.5783	724	2	0.31	1.68031	0.175	0.0365
DEK	2	0.93909	0.93346	1	17599	0	0.54526	0.020879	0.022878	0.5783	725	2	0.54526	1.68029	0.345	0.00136
DEFB127	2	0.41595	0.42041	1	7805	1	0.21895	0.020931	0.022878	0.5783	726	1	0.21895	1.67921	0.134	0.0707
OR2J3	2	0.97907	0.98584	1	18353	0	0.26319	0.020932	0.022878	0.5783	727	2	0.26319	1.67919	0.162	0.0457
MED1	2	0.82851	0.83907	1	15446	0	0.37686	0.020984	0.024005	0.5783	728	1	0.37686	1.67811	0.329	0.00205
COLCA2	2	0.97901	0.98467	1	18352	0	0.26029	0.020993	0.024005	0.5783	729	2	0.26029	1.67793	0.153	0.0527
XK	2	0.72527	0.76459	1	13431	0	0.24817	0.021036	0.024005	0.5783	730	1	0.24817	1.67704	0.142	0.0627
ACP7	2	0.25296	0.2552	0.874974	5241	1	0.14348	0.021089	0.024005	0.5783	731	1	0.14348	1.67594	0.141	0.0631
MYNN	2	0.56775	0.60441	1	10480	0	0.22118	0.021141	0.024005	0.5783	732	1	0.22118	1.67487	0.165	0.0434
CAPN10	2	0.97884	0.98467	1	18351	0	0.32193	0.021163	0.024005	0.5783	733	2	0.32193	1.67442	0.196	0.025
YTHDC2	2	0.97876	0.98467	1	18349	0	0.29943	0.02124	0.024005	0.5783	734	2	0.29943	1.67285	0.185	0.031
TMEM270	2	0.78461	0.80138	1	14585	0	0.29331	0.021246	0.024005	0.5783	735	1	0.29331	1.67272	0.21	0.0187
CYLC2	2	0.97875	0.98467	1	18348	0	0.33097	0.021248	0.024005	0.5783	736	2	0.33097	1.67268	0.201	0.0226
ECM2	2	0.8831	0.87635	1	16513	0	0.40425	0.021299	0.024005	0.5783	737	1	0.40425	1.67164	0.23	0.0118
ITSN2	2	0.95452	0.95442	1	17878	0	0.46678	0.021404	0.024005	0.5783	738	2	0.46678	1.66951	0.285	0.00443
BCKDHA	2	0.97857	0.98467	1	18347	0	0.35978	0.021434	0.024005	0.5783	739	2	0.35978	1.6689	0.2	0.0232
ANO9	2	0.97856	0.98467	1	18346	0	0.31128	0.021442	0.024005	0.5783	740	2	0.31128	1.66873	0.175	0.037
TREX1	2	0.56384	0.60441	1	10409	0	0.26016	0.021456	0.024005	0.5783	741	1	0.26016	1.66845	0.148	0.057
ATOH1	2	0.9785	0.98467	1	18345	0	0.35768	0.021504	0.024005	0.5783	742	2	0.35768	1.66748	0.25	0.00791
USP4	2	0.48565	0.50626	1	8987	1	0.2518	0.021509	0.024005	0.5783	743	1	0.2518	1.66738	0.121	0.0869
TCEAL2	2	0.85042	0.85087	1	15881	0	0.3064	0.021561	0.024005	0.5783	744	1	0.3064	1.66633	0.248	0.0083
C19orf73	2	0.97839	0.98467	1	18344	0	0.35744	0.021613	0.024005	0.5783	745	2	0.35744	1.66528	0.246	0.00851
SYNGR1	2	0.83633	0.84305	1	15593	0	0.2768	0.021614	0.024005	0.5783	746	1	0.2768	1.66526	0.18	0.0337
PAPPA	2	0.97838	0.98467	1	18343	0	0.35519	0.021621	0.024005	0.5783	747	2	0.35519	1.66512	0.212	0.0177
CHST12	2	0.97837	0.98467	1	18342	0	0.31614	0.021629	0.024005	0.5783	748	2	0.31614	1.66496	0.21	0.0184
USP21	2	0.97832	0.98467	1	18341	0	0.28633	0.021683	0.024005	0.5783	749	2	0.28633	1.66388	0.18	0.0335
CTNND2	2	0.97831	0.98467	1	18340	0	0.33531	0.021691	0.024005	0.5783	750	2	0.33531	1.66372	0.234	0.0108
RAB24	2	0.90351	0.90567	1	16913	0	0.4278	0.021719	0.024005	0.5783	751	2	0.4278	1.66316	0.319	0.00249
CBR1	2	0.82231	0.83505	1	15328	0	0.30096	0.021771	0.024005	0.5783	752	1	0.30096	1.66212	0.197	0.0242
TAF7	2	0.38243	0.3873	1	7242	1	0.17189	0.021824	0.024005	0.5783	753	1	0.17189	1.66107	0.183	0.032
OLIG1	2	0.97814	0.98467	1	18338	0	0.25889	0.021856	0.024005	0.5783	754	2	0.25889	1.66043	0.143	0.0612
EPB41L4A	2	0.97282	0.97474	1	18240	0	0.46703	0.021876	0.024005	0.5783	755	2	0.46703	1.66003	0.309	0.00293
RAP1A	2	0.97809	0.98467	1	18337	0	0.38462	0.02191	0.024005	0.5783	756	2	0.38462	1.65936	0.24	0.00974
USP46	2	0.95471	0.95656	1	17882	0	0.46289	0.021928	0.025215	0.5783	757	2	0.46289	1.659	0.259	0.00684
PLXNA3	2	0.72312	0.75983	1	13386	0	0.28962	0.021981	0.025215	0.5783	758	1	0.28962	1.65795	0.147	0.0581
C17orf107	2	0.69815	0.73984	1	12926	0	0.31827	0.022033	0.025215	0.5783	759	1	0.31827	1.65693	0.171	0.0395
GPRASP1	2	0.62912	0.6585	1	11623	0	0.27499	0.022086	0.025215	0.5783	760	1	0.27499	1.65588	0.132	0.0726
AKAP12	2	0.97787	0.98341	1	18336	0	0.2957	0.022131	0.025215	0.5783	761	2	0.2957	1.655	0.184	0.0312
RBM46	2	0.8911	0.88311	1	16672	0	0.35052	0.022138	0.025215	0.5783	762	1	0.35052	1.65486	0.248	0.00824
ZNF391	2	0.97786	0.98341	1	18335	0	0.38452	0.022139	0.025215	0.5783	763	2	0.38452	1.65484	0.265	0.00618
XAF1	2	0.97782	0.98341	1	18334	0	0.34134	0.022178	0.025215	0.5783	764	2	0.34134	1.65408	0.228	0.0123
GRB7	2	0.97781	0.98341	1	18333	0	0.30991	0.022186	0.025215	0.5783	765	2	0.30991	1.65392	0.215	0.0168
KCNJ9	2	0.70623	0.75001	1	13075	0	0.48681	0.022191	0.025215	0.5783	766	1	0.48681	1.65382	0.131	0.0741
C2orf69	2	0.84153	0.84305	1	15708	0	0.3851	0.022243	0.025215	0.5783	767	1	0.3851	1.65281	0.197	0.0244
AARSD1	2	0.85549	0.85472	1	15966	0	0.32729	0.022296	0.025215	0.5783	768	1	0.32729	1.65177	0.188	0.0293
FBH1	2	0.9777	0.98341	1	18332	0	0.37338	0.022297	0.025215	0.5783	769	2	0.37338	1.65175	0.242	0.00925
NFIA	2	0.9777	0.98341	1	18331	0	0.26799	0.022305	0.025215	0.5783	770	2	0.26799	1.6516	0.156	0.0505
DNAJC30	2	0.97767	0.98341	1	18330	0	0.39723	0.022329	0.025215	0.5783	771	2	0.39723	1.65113	0.236	0.0105
LPCAT2	2	0.72771	0.76459	1	13475	0	0.37462	0.022348	0.025215	0.5783	772	1	0.37462	1.65076	0.168	0.0416
ZNF354A	2	0.97764	0.98341	1	18329	0	0.29149	0.022361	0.025215	0.5783	773	2	0.29149	1.65051	0.181	0.0329
GPR75	2	0.89508	0.89298	1	16753	0	0.35612	0.022401	0.025215	0.5783	774	2	0.35612	1.64973	0.239	0.00989
IQSEC3	2	0.97758	0.98341	1	18328	0	0.29061	0.022424	0.025215	0.5783	775	2	0.29061	1.64929	0.175	0.0366
A2M	2	0.97757	0.98341	1	18327	0	0.27273	0.022432	0.025215	0.5783	776	2	0.27273	1.64913	0.157	0.0491
MBD3L3	2	0.95017	0.94788	1	17809	0	0.38547	0.022453	0.025215	0.5783	777	2	0.38547	1.64873	0.261	0.00661
TARBP1	2	0.97746	0.98341	1	18326	0	0.32484	0.022543	0.025215	0.5783	778	2	0.32484	1.64699	0.211	0.0182
DGKA	2	0.97745	0.98341	1	18325	0	0.35841	0.022551	0.025215	0.5783	779	2	0.35841	1.64683	0.199	0.0233
ABCA7	2	0.60964	0.64684	1	11252	0	0.24692	0.022558	0.025216	0.5783	780	1	0.24692	1.6467	0.158	0.0488
FETUB	2	0.46683	0.4931	1	8655	1	0.23094	0.022611	0.025216	0.5783	781	1	0.23094	1.64568	0.13	0.0748
OR51L1	2	0.97738	0.98341	1	18324	0	0.25616	0.022623	0.025216	0.5783	782	2	0.25616	1.64545	0.15	0.0554
MAPK8IP2	2	0.56932	0.60441	1	10506	0	0.21945	0.022663	0.025216	0.5783	783	1	0.21945	1.64468	0.154	0.0518
ZNF726	2	0.97728	0.98341	1	18323	0	0.29188	0.022719	0.025216	0.5783	784	2	0.29188	1.64361	0.17	0.04
AMBN	2	0.13324	0.15618	0.769728	3584	1	0.1012	0.022768	0.025216	0.5783	785	1	0.1012	1.64268	0.185	0.0305
TGFBR3	2	0.97722	0.98341	1	18322	0	0.28893	0.022775	0.025216	0.5783	786	2	0.28893	1.64254	0.158	0.0486
ADGRE5	2	0.97722	0.98341	1	18321	0	0.25926	0.022783	0.025216	0.5783	787	2	0.25926	1.64239	0.123	0.0839
SORBS3	2	0.97721	0.98341	1	18320	0	0.41325	0.022791	0.025216	0.5783	788	2	0.41325	1.64224	0.249	0.00807
EIF4E2	2	0.95773	0.95656	1	17944	0	0.3966	0.022821	0.025216	0.5783	789	2	0.3966	1.64167	0.289	0.00409
VIPAS39	2	0.97718	0.98341	1	18319	0	0.33283	0.022823	0.025216	0.5783	790	2	0.33283	1.64163	0.193	0.0266
FOXO3	2	0.97716	0.98341	1	18318	0	0.34706	0.022839	0.025216	0.5783	791	2	0.34706	1.64132	0.272	0.0055
NECAB3	2	0.8578	0.85472	1	16011	0	0.33457	0.022873	0.025216	0.5783	792	1	0.33457	1.64068	0.22	0.015
LIN52	2	0.9771	0.98341	1	18317	0	0.45032	0.022903	0.025216	0.5783	793	2	0.45032	1.64011	0.234	0.011
LDHAL6A	2	0.95911	0.96248	1	17968	0	0.44313	0.022925	0.025216	0.5783	794	2	0.44313	1.63969	0.317	0.00256
HACD1	2	0.97706	0.98341	1	18316	0	0.3949	0.022944	0.025216	0.5783	795	2	0.3949	1.63933	0.247	0.00843
MMP1	2	0.38322	0.3873	1	7253	1	0.15376	0.022978	0.025216	0.5783	796	1	0.15376	1.63869	0.147	0.058
SRGAP3	2	0.97702	0.98341	1	18315	0	0.3203	0.022984	0.025216	0.5783	797	2	0.3203	1.63857	0.192	0.0267
SLC25A29	2	0.90642	0.90867	1	16968	0	0.33052	0.02303	0.025216	0.5783	798	2	0.33052	1.63771	0.229	0.0121
LRRN3	2	0.97695	0.98341	1	18314	0	0.34658	0.023048	0.025216	0.5783	799	2	0.34658	1.63737	0.194	0.0258
PRKCG	2	0.93918	0.93346	1	17603	0	0.52058	0.023083	0.025216	0.5783	800	2	0.52058	1.63671	0.294	0.00376
TMPRSS7	2	0.97691	0.98341	1	18313	0	0.27516	0.023088	0.025216	0.5783	801	2	0.27516	1.63661	0.163	0.0448
AMT	2	0.9769	0.98341	1	18312	0	0.41735	0.023105	0.025216	0.5783	802	2	0.41735	1.63629	0.259	0.00682
THAP4	2	0.97689	0.98341	1	18311	0	0.45978	0.023113	0.025216	0.5783	803	2	0.45978	1.63614	0.285	0.00438
CX3CR1	2	0.72547	0.76459	1	13436	0	0.26349	0.023135	0.025216	0.5783	804	1	0.26349	1.63573	0.229	0.0121
JAKMIP2	2	0.97686	0.98341	1	18310	0	0.3211	0.023145	0.025216	0.5783	805	2	0.3211	1.63554	0.2	0.0231
RBM4	2	0.45102	0.47982	1	8383	1	0.28921	0.023188	0.025216	0.5783	806	1	0.28921	1.63474	0.0917	0.141
ZNF91	2	0.76943	0.78789	1	14269	0	0.32389	0.02324	0.02646	0.5783	807	1	0.32389	1.63376	0.236	0.0104
ZNF607	2	0.13517	0.15618	0.769728	3604	1	0.068251	0.023293	0.02646	0.5783	808	1	0.068251	1.63277	0.134	0.0711
TEFM	2	0.12953	0.15618	0.769728	3541	1	0.066921	0.023345	0.02646	0.5783	809	1	0.066921	1.63181	0.15	0.055
C6orf163	2	0.97664	0.98211	1	18308	0	0.32322	0.023355	0.02646	0.5783	810	2	0.32322	1.63162	0.174	0.0374
NAA10	2	0.97664	0.98211	1	18307	0	0.44102	0.023363	0.02646	0.5783	811	2	0.44102	1.63147	0.26	0.00673
SUGP2	2	0.78165	0.79246	1	14516	0	0.35256	0.023397	0.02646	0.5783	812	1	0.35256	1.63084	0.198	0.0239
SNRPA1	2	0.9765	0.98211	1	18306	0	0.37969	0.023502	0.02646	0.5783	813	2	0.37969	1.6289	0.201	0.0223
TMOD4	2	0.97647	0.98211	1	18305	0	0.35818	0.023534	0.02646	0.5783	814	2	0.35818	1.6283	0.225	0.0134
DPP3	2	0.5967	0.61677	1	11009	0	0.26699	0.023555	0.02646	0.5783	815	1	0.26699	1.62792	0.176	0.0361
CDH2	2	0.97639	0.98211	1	18303	0	0.41639	0.023607	0.02646	0.5783	817	2	0.41639	1.62696	0.289	0.0041
MFN1	2	0.85916	0.85472	1	16044	0	0.32001	0.023607	0.02646	0.5783	816	1	0.32001	1.62696	0.21	0.0185
PDCD1	2	0.042705	0.05314	0.6699	1475	1	-0.0082055	0.02366	0.02646	0.5783	818	1	-0.0082055	1.62599	-0.134	0.915
PAX7	2	0.77918	0.79246	1	14463	0	0.29785	0.023712	0.02646	0.5783	819	1	0.29785	1.62503	0.177	0.0356
FREM1	2	0.97625	0.98211	1	18302	0	0.3905	0.023754	0.02646	0.5783	820	2	0.3905	1.62426	0.253	0.00761
RPL18A	2	0.71943	0.75983	1	13317	0	0.80002	0.023765	0.02646	0.5783	821	1	0.80002	1.62406	0.179	0.0344
PIWIL2	2	0.9762	0.98211	1	18301	0	0.27978	0.023795	0.02646	0.5783	822	2	0.27978	1.62351	0.184	0.0315
NKX2-2	2	0.9762	0.98211	1	18300	0	0.31156	0.023804	0.02646	0.5783	823	2	0.31156	1.62335	0.165	0.0432
CDCA3	2	0.75735	0.78331	1	14035	0	0.30707	0.023817	0.02646	0.5783	824	1	0.30707	1.62311	0.271	0.00558
NOX5	2	0.97617	0.98211	1	18299	0	0.39411	0.023828	0.02646	0.5783	825	2	0.39411	1.62291	0.262	0.00647
DBNL	2	0.50689	0.53272	1	9386	1	0.24931	0.023869	0.02646	0.5783	826	1	0.24931	1.62217	0.145	0.0595
HMGCS2	2	0.97611	0.98211	1	18298	0	0.3119	0.023894	0.02646	0.5783	827	2	0.3119	1.62171	0.194	0.0258
BUD13	2	0.90907	0.91168	1	17019	0	0.31758	0.023922	0.02646	0.5783	828	2	0.31758	1.6212	0.21	0.0186
RAVER2	2	0.97607	0.98211	1	18297	0	0.4352	0.023935	0.02646	0.5783	829	2	0.4352	1.62097	0.313	0.00276
DRAM1	2	0.78199	0.79246	1	14522	0	0.28683	0.023974	0.02646	0.5783	830	1	0.28683	1.62026	0.226	0.0131
SKIL	2	0.31056	0.33455	0.984365	6091	1	0.16626	0.024079	0.02646	0.5783	831	1	0.16626	1.61836	0.148	0.0566
SUPT6H	2	0.89103	0.88311	1	16669	0	0.46148	0.024132	0.02646	0.5783	832	1	0.46148	1.61741	0.361	0.000796
CAPSL	2	0.97585	0.98211	1	18296	0	0.32255	0.024149	0.026461	0.5783	833	2	0.32255	1.6171	0.219	0.0153
PGAP2	2	0.59855	0.61677	1	11042	0	0.22904	0.024184	0.026461	0.5783	834	1	0.22904	1.61647	0.153	0.0527
FKBP15	2	0.97579	0.98211	1	18295	0	0.31252	0.024215	0.026461	0.5783	835	2	0.31252	1.61592	0.188	0.0292
TIMM22	2	0.88335	0.8798	1	16520	0	0.42344	0.024236	0.026461	0.5783	836	1	0.42344	1.61554	0.316	0.00261
GCNT4	2	0.97574	0.98211	1	18294	0	0.33765	0.024256	0.026461	0.5783	837	2	0.33765	1.61518	0.22	0.0148
PPP1R3A	2	0.52073	0.55265	1	9641	1	0.16046	0.024289	0.026461	0.5783	838	1	0.16046	1.61459	0.122	0.086
DHX29	2	0.54342	0.56583	1	10047	0	0.22252	0.024394	0.026461	0.5783	839	1	0.22252	1.61272	0.188	0.0289
EPHA3	2	0.9756	0.98211	1	18293	0	0.29913	0.024397	0.026461	0.5783	840	2	0.29913	1.61266	0.181	0.0333
GLI4	2	0.97558	0.98211	1	18292	0	0.44352	0.024422	0.026461	0.5783	841	2	0.44352	1.61222	0.282	0.0046
SLC6A18	2	0.95811	0.95863	1	17953	0	0.34019	0.024446	0.026461	0.5783	842	2	0.34019	1.61179	0.228	0.0125
ERC1	2	0.97552	0.98211	1	18291	0	0.38459	0.02448	0.026461	0.5783	843	2	0.38459	1.61119	0.23	0.012
TBC1D28	2	0.36403	0.36753	0.984365	6939	1	0.17097	0.024498	0.026461	0.5783	844	1	0.17097	1.61087	0.166	0.0426
CHST1	2	0.88491	0.8798	1	16554	0	0.33505	0.024551	0.026461	0.5783	845	1	0.33505	1.60993	0.211	0.0182
ST8SIA3	2	0.97541	0.98211	1	18290	0	0.30449	0.024588	0.026461	0.5783	846	2	0.30449	1.60928	0.189	0.0284
DNAAF4	2	0.9754	0.98211	1	18289	0	0.33049	0.024596	0.026461	0.5783	847	2	0.33049	1.60914	0.203	0.0215
FBXW12	2	0.97015	0.96979	1	18187	0	0.4137	0.024603	0.026461	0.5783	848	2	0.4137	1.60901	0.29	0.00406
CASP5	2	0.97538	0.98211	1	18288	0	0.24484	0.024621	0.026461	0.5783	849	2	0.24484	1.60869	0.135	0.0697
TULP4	2	0.86575	0.86574	1	16180	0	0.29933	0.024656	0.026461	0.5783	850	1	0.29933	1.60808	0.194	0.0258
H2AB3	2	0.97533	0.98211	1	18286	0	0.48004	0.024671	0.026461	0.5783	851	2	0.48004	1.60781	0.268	0.00587
THPO	2	0.42125	0.42041	1	7889	1	0.20221	0.024708	0.026461	0.5783	852	1	0.20221	1.60716	0.119	0.0904
RNF6	2	0.81457	0.82699	1	15175	0	0.31526	0.024761	0.026461	0.5783	853	1	0.31526	1.60623	0.168	0.0414
TFEB	2	0.86859	0.86574	1	16222	0	0.36329	0.024813	0.026461	0.5783	854	1	0.36329	1.60532	0.19	0.0281
PTPRM	2	0.97515	0.98211	1	18285	0	0.40805	0.024846	0.026461	0.5783	855	2	0.40805	1.60474	0.257	0.00704
RNF185	2	0.095641	0.13639	0.769728	3039	1	0.11372	0.024865	0.026461	0.5783	856	1	0.11372	1.60441	0.128	0.0778
BRWD3	2	0.97511	0.98211	1	18284	0	0.31763	0.024888	0.026461	0.5783	857	2	0.31763	1.60401	0.199	0.0233
ZNF121	2	0.9751	0.98211	1	18283	0	0.31232	0.024897	0.026461	0.5783	858	2	0.31232	1.60385	0.201	0.0225
PUF60	2	0.80856	0.82699	1	15063	0	0.85588	0.024918	0.026461	0.5783	859	1	0.85588	1.60349	0.133	0.0716
SMIM21	2	0.52841	0.55265	1	9777	1	0.2417	0.02497	0.026461	0.5783	860	1	0.2417	1.60258	0.158	0.0487
SMCHD1	2	0.73797	0.77867	1	13670	0	0.3167	0.025023	0.026461	0.5783	861	1	0.3167	1.60166	0.173	0.0383
CLEC10A	2	0.97493	0.98211	1	18281	0	0.27931	0.025073	0.026461	0.5783	862	2	0.27931	1.60079	0.175	0.0367
M6PR	2	0.88122	0.87635	1	16477	0	0.34983	0.025075	0.026461	0.5783	863	1	0.34983	1.60076	0.246	0.00861
BET1	2	0.97492	0.98211	1	18280	0	0.39474	0.025081	0.026461	0.5783	864	2	0.39474	1.60066	0.257	0.007
PDE6D	2	0.97486	0.97936	1	18279	0	0.40411	0.02514	0.029117	0.5783	865	2	0.40411	1.59963	0.213	0.0172
ZNF14	2	0.97483	0.97936	1	18278	0	0.26614	0.025174	0.029117	0.5783	866	2	0.26614	1.59905	0.168	0.0411
FAM24A	2	0.92146	0.92297	1	17245	0	0.34732	0.02518	0.029117	0.5783	867	2	0.34732	1.59894	0.236	0.0104
SLC24A2	2	0.523	0.55265	1	9680	1	0.22891	0.025232	0.029117	0.5783	868	1	0.22891	1.59805	0.126	0.08
PDCD4	2	0.97474	0.97936	1	18277	0	0.37876	0.025258	0.029117	0.5783	869	2	0.37876	1.5976	0.234	0.0108
ITGAX	2	0.97473	0.97936	1	18276	0	0.31534	0.025275	0.029117	0.5783	870	2	0.31534	1.59731	0.182	0.0326
PPP1R14A	2	0.97472	0.97936	1	18275	0	0.41594	0.025283	0.029117	0.5783	871	2	0.41594	1.59717	0.246	0.00861
SLAMF6	2	0.21544	0.22227	0.874974	4695	1	0.14603	0.025285	0.029117	0.5783	872	1	0.14603	1.59714	0.126	0.0801
UNG	2	0.97469	0.97936	1	18274	0	0.31832	0.025309	0.029117	0.5783	873	2	0.31832	1.59673	0.194	0.0262
NIPAL4	2	0.85501	0.85472	1	15955	0	0.30185	0.025337	0.029117	0.5783	874	1	0.30185	1.59624	0.195	0.0253
MAGEE2	2	0.97466	0.97936	1	18273	0	0.26628	0.025342	0.029117	0.5783	875	2	0.26628	1.59616	0.148	0.0567
MED16	2	0.97462	0.97936	1	18272	0	0.22504	0.025385	0.029117	0.5783	876	2	0.22504	1.59542	0.128	0.0782
ZNF354B	2	0.65471	0.67565	1	12104	0	0.23104	0.025389	0.029117	0.5783	877	1	0.23104	1.59535	0.199	0.0236
GAGE12J	2	0.86896	0.86574	1	16230	0	0.40307	0.025442	0.029117	0.5783	878	1	0.40307	1.59445	0.213	0.0176
PI16	2	0.97456	0.97936	1	18271	0	0.29261	0.025444	0.029117	0.5783	879	2	0.29261	1.59441	0.204	0.0212
OR5P2	2	0.87819	0.86921	1	16415	0	0.33546	0.025494	0.029117	0.5783	880	1	0.33546	1.59356	0.233	0.0112
FERD3L	2	0.96872	0.96979	1	18164	0	0.36388	0.025547	0.029117	0.5783	881	2	0.36388	1.59266	0.258	0.00698
CCDC32	2	0.97445	0.97936	1	18270	0	0.37981	0.025554	0.029117	0.5783	882	2	0.37981	1.59254	0.257	0.00699
OR2W5	2	0.46186	0.48645	1	8576	1	0.19396	0.025599	0.029117	0.5783	883	1	0.19396	1.59178	0.137	0.067
MYH14	2	0.30216	0.31464	0.984365	5972	1	0.21922	0.025651	0.029117	0.5783	884	1	0.21922	1.5909	0.0957	0.132
ADH7	2	0.9743	0.97936	1	18269	0	0.21791	0.025698	0.029117	0.5783	885	2	0.21791	1.5901	0.122	0.086
LPAR4	2	0.72788	0.76459	1	13478	0	0.27686	0.025704	0.029117	0.5783	886	1	0.27686	1.59	0.146	0.0587
ZFP90	2	0.5517	0.59177	1	10192	0	0.25715	0.025808	0.029118	0.5783	887	1	0.25715	1.58825	0.167	0.0418
SERPINI1	2	0.97419	0.97936	1	18268	0	0.30874	0.025809	0.029118	0.5783	888	2	0.30874	1.58823	0.149	0.0557
HLA-DRB1	2	0.83422	0.84305	1	15562	0	0.30101	0.025861	0.029118	0.5783	889	1	0.30101	1.58735	0.224	0.0135
MOXD1	2	0.9741	0.97936	1	18267	0	0.34733	0.025903	0.029118	0.5783	890	2	0.34733	1.58665	0.213	0.0173
GPCPD1	2	0.82347	0.83505	1	15354	0	0.3416	0.025913	0.029118	0.5783	891	1	0.3416	1.58648	0.227	0.0128
BNC2	2	0.97405	0.97936	1	18266	0	0.32849	0.025954	0.029118	0.5783	892	2	0.32849	1.5858	0.2	0.023
FGG	2	0.24974	0.24202	0.874974	5194	1	0.18615	0.025966	0.029118	0.5783	893	1	0.18615	1.58559	0.138	0.0667
MSANTD3	2	0.97395	0.97936	1	18265	0	0.384	0.026048	0.029118	0.5783	894	2	0.384	1.58423	0.255	0.00734
EPM2AIP1	2	0.71241	0.75001	1	13193	0	0.26637	0.02607	0.029118	0.5783	895	1	0.26637	1.58386	0.184	0.0313
DNAAF2	2	0.9739	0.97936	1	18264	0	0.35469	0.0261	0.029118	0.5783	896	2	0.35469	1.58336	0.244	0.00899
ALDH3A2	2	0.97389	0.97936	1	18263	0	0.40453	0.026108	0.029118	0.5783	897	2	0.40453	1.58323	0.25	0.00795
IRGM	2	0.97388	0.97936	1	18262	0	0.36739	0.026117	0.029118	0.5783	898	2	0.36739	1.58308	0.241	0.00943
EVA1A	2	0.71808	0.75983	1	13293	0	0.30271	0.026123	0.029118	0.5783	899	1	0.30271	1.58298	0.158	0.0485
CCDC117	2	0.97386	0.97936	1	18261	0	0.36622	0.026143	0.029118	0.5783	900	2	0.36622	1.58264	0.248	0.00821
LACTB2	2	0.97384	0.97936	1	18260	0	0.44116	0.02616	0.029118	0.5783	901	2	0.44116	1.58236	0.268	0.0059
SEC16B	2	0.96263	0.96805	1	18030	0	0.41184	0.026175	0.029118	0.5783	902	2	0.41184	1.58211	0.283	0.00457
MYH9	2	0.97381	0.97936	1	18259	0	0.51184	0.026186	0.029118	0.5783	903	2	0.51184	1.58193	0.37	0.000528
IKBKG	2	0.28315	0.27494	0.896306	5691	1	0.13173	0.026227	0.029118	0.5783	904	1	0.13173	1.58125	0.0895	0.146
TNFSF13B	2	0.58077	0.60441	1	10729	0	0.25989	0.02628	0.029118	0.5783	905	1	0.25989	1.58037	0.152	0.0534
SOWAHB	2	0.62279	0.6585	1	11514	0	0.25412	0.026385	0.030588	0.5783	906	1	0.25412	1.57864	0.156	0.0504
BORCS5	2	0.97356	0.97784	1	18258	0	0.32653	0.026435	0.030588	0.5783	907	2	0.32653	1.57782	0.157	0.0495
TMEM255A	2	0.78197	0.79246	1	14521	0	0.3186	0.026437	0.030588	0.5783	908	1	0.3186	1.57779	0.251	0.00784
TNFRSF10A	2	0.97351	0.97784	1	18257	0	0.43425	0.026487	0.030588	0.5783	909	2	0.43425	1.57697	0.307	0.00305
SSNA1	2	0.18343	0.18911	0.82711	4251	1	0.097384	0.026489	0.030588	0.5783	910	1	0.097384	1.57693	0.119	0.0897
BROX	2	0.9735	0.97784	1	18256	0	0.26694	0.026504	0.030588	0.5783	911	2	0.26694	1.57669	0.148	0.0565
BRPF3	2	0.97346	0.97784	1	18255	0	0.25863	0.026539	0.030588	0.5783	912	2	0.25863	1.57612	0.132	0.0729
BEX3	2	0.54076	0.56583	1	9999	0	0.19642	0.026542	0.030588	0.5783	913	1	0.19642	1.57607	0.16	0.0468
KLHDC9	2	0.97344	0.97784	1	18254	0	0.27028	0.026556	0.030588	0.5783	914	2	0.27028	1.57584	0.139	0.0657
ATXN7L1	2	0.66394	0.69797	1	12273	0	0.30182	0.026646	0.030588	0.5783	915	1	0.30182	1.57437	0.16	0.0474
OXSM	2	0.60184	0.62892	1	11101	0	0.26752	0.026699	0.030588	0.5783	916	1	0.26752	1.57351	0.186	0.03
FRYL	2	0.97327	0.97784	1	18253	0	0.42983	0.026729	0.030588	0.5783	917	2	0.42983	1.57302	0.271	0.00555
TAF9B	2	0.48884	0.51284	1	9040	1	0.21433	0.026803	0.032046	0.5783	918	1	0.21433	1.57182	0.145	0.06
SPANXA2	2	0.97318	0.97633	1	18252	0	0.333	0.026816	0.032046	0.5783	919	2	0.333	1.57161	0.214	0.0169
DIP2A	2	0.479	0.4931	1	8870	1	0.20238	0.026856	0.032046	0.5783	920	1	0.20238	1.57096	0.147	0.0581
JCHAIN	2	0.94763	0.94788	1	17760	0	0.43858	0.026908	0.032046	0.5783	921	2	0.43858	1.57012	0.27	0.00562
TRMT10B	2	0.97309	0.97633	1	18251	0	0.27532	0.026912	0.032046	0.5783	922	2	0.27532	1.57005	0.147	0.0575
WFDC13	2	0.88935	0.88311	1	16627	0	0.42758	0.02696	0.032046	0.5783	923	1	0.42758	1.56928	0.223	0.0138
TIAM2	2	0.97303	0.97633	1	18250	0	0.28389	0.026973	0.032046	0.5783	924	2	0.28389	1.56907	0.161	0.0467
VSNL1	2	0.97299	0.97633	1	18249	0	0.32694	0.027008	0.032046	0.5783	925	2	0.32694	1.56851	0.188	0.0292
DHCR7	2	0.40249	0.41374	1	7579	1	0.25245	0.027013	0.032046	0.5783	926	1	0.25245	1.56843	0.108	0.108
NQO2	2	0.97297	0.97633	1	18248	0	0.25767	0.027025	0.032046	0.5783	927	2	0.25767	1.56823	0.151	0.0545
NWD1	2	0.97295	0.97474	1	18247	0	0.46735	0.027051	0.033584	0.5783	928	2	0.46735	1.56782	0.314	0.00273
PROM2	2	0.047891	0.062824	0.67973	1622	1	0.067384	0.027065	0.033584	0.5783	929	1	0.067384	1.56759	0.054	0.248
CRISP3	2	0.97291	0.97474	1	18246	0	0.36745	0.027086	0.033584	0.5783	930	2	0.36745	1.56726	0.223	0.014
DNAH1	2	0.97289	0.97474	1	18245	0	0.25562	0.027113	0.033584	0.5783	931	2	0.25562	1.56682	0.147	0.0577
PTGIR	2	0.49024	0.51284	1	9071	1	0.20366	0.027117	0.033584	0.5783	932	1	0.20366	1.56676	0.145	0.0597
C4orf3	2	0.97286	0.97474	1	18244	0	0.39829	0.027139	0.033584	0.5783	933	2	0.39829	1.56641	0.285	0.00439
KLRC4	2	0.97285	0.97474	1	18243	0	0.36606	0.027148	0.033584	0.5783	934	2	0.36606	1.56626	0.223	0.0139
NPY4R2	2	0.97284	0.97474	1	18242	0	0.32111	0.027156	0.033584	0.5783	935	2	0.32111	1.56613	0.148	0.0571
JAKMIP1	2	0.84987	0.85087	1	15872	0	0.3428	0.02717	0.033584	0.5783	936	1	0.3428	1.56591	0.189	0.0286
FIBIN	2	0.97283	0.97474	1	18241	0	0.35922	0.027174	0.033584	0.5783	937	2	0.35922	1.56585	0.209	0.0192
SRSF4	2	0.97281	0.97474	1	18239	0	0.28131	0.027191	0.033584	0.5783	938	2	0.28131	1.56557	0.158	0.0484
TFEC	2	0.74899	0.77867	1	13878	0	0.29174	0.027222	0.033584	0.5783	939	1	0.29174	1.56508	0.242	0.00921
TM4SF18	2	0.97277	0.97474	1	18238	0	0.36914	0.027226	0.033584	0.5783	940	2	0.36914	1.56502	0.196	0.0251
MBOAT2	2	0.97276	0.97474	1	18237	0	0.27917	0.027244	0.033584	0.5783	941	2	0.27917	1.56473	0.148	0.0567
DMBT1	2	0.23464	0.23543	0.874974	4980	1	0.14116	0.027274	0.033584	0.5783	942	1	0.14116	1.56425	0.13	0.0751
HECTD4	2	0.97269	0.97474	1	18235	0	0.33857	0.027305	0.033584	0.5783	943	2	0.33857	1.56376	0.218	0.0155
LRRC55	2	0.97269	0.97474	1	18234	0	0.34205	0.027314	0.033584	0.5783	944	2	0.34205	1.56361	0.251	0.00776
ADH5	2	0.6344	0.6585	1	11728	0	0.24115	0.027327	0.033584	0.5783	945	1	0.24115	1.56341	0.138	0.0668
INSC	2	0.20827	0.20894	0.861577	4590	1	0.10147	0.027379	0.033584	0.5783	946	1	0.10147	1.56258	0.159	0.0479
PPP6R1	2	0.22196	0.2289	0.874974	4785	1	0.22532	0.027432	0.033584	0.5783	947	1	0.22532	1.56174	0.0969	0.13
HNRNPA0	2	0.97254	0.97474	1	18233	0	0.43932	0.027463	0.033584	0.5783	948	2	0.43932	1.56125	0.289	0.00414
FGFBP3	2	0.91022	0.91168	1	17046	0	0.34617	0.027484	0.033584	0.5783	949	2	0.34617	1.56092	0.239	0.00978
RIN1	2	0.97248	0.97474	1	18232	0	0.47235	0.027525	0.033584	0.5783	950	2	0.47235	1.56027	0.222	0.0141
GPAM	2	0.46648	0.4931	1	8648	1	0.21245	0.027536	0.033584	0.5783	951	1	0.21245	1.5601	0.157	0.0493
DNA2	2	0.17275	0.16931	0.777465	4113	1	0.07229	0.027589	0.033584	0.5783	952	1	0.07229	1.55926	0.128	0.0775
NIT2	2	0.9724	0.97474	1	18231	0	0.33531	0.027604	0.033584	0.5783	953	2	0.33531	1.55903	0.163	0.045
TBC1D1	2	0.97237	0.97474	1	18230	0	0.30589	0.027631	0.033584	0.5783	954	2	0.30589	1.5586	0.19	0.028
KLF15	2	0.79092	0.8058	1	14721	0	0.28657	0.027641	0.033584	0.5783	955	1	0.28657	1.55845	0.222	0.0142
CDKL4	2	0.97233	0.97474	1	18229	0	0.27604	0.027666	0.033584	0.5783	956	2	0.27604	1.55805	0.149	0.0561
VSIG10L	2	0.38418	0.3873	1	7265	1	0.16589	0.027693	0.033584	0.5783	957	1	0.16589	1.55763	0.141	0.0631
HSD3B1	2	0.97228	0.97474	1	18228	0	0.25711	0.027719	0.033584	0.5783	958	2	0.25711	1.55722	0.141	0.0635
APOB	2	0.95499	0.95656	1	17889	0	0.3873	0.027745	0.033584	0.5783	959	2	0.3873	1.55682	0.262	0.00648
PRRC2A	2	0.97221	0.97474	1	18227	0	0.3437	0.02779	0.033584	0.5783	960	2	0.3437	1.55611	0.203	0.0215
PIAS1	2	0.35319	0.36094	0.984365	6757	1	0.27463	0.027798	0.033584	0.5783	961	1	0.27463	1.55599	0.094	0.136
CPT2	2	0.97219	0.97474	1	18226	0	0.42275	0.027807	0.033584	0.5783	962	2	0.42275	1.55585	0.215	0.0165
SLC9A7	2	0.97217	0.97474	1	18225	0	0.24818	0.027834	0.033584	0.5783	963	2	0.24818	1.55542	0.13	0.075
MBNL2	2	0.89742	0.89298	1	16794	0	0.38682	0.02785	0.033584	0.5783	964	2	0.38682	1.55517	0.249	0.00811
RAI1	2	0.9721	0.97474	1	18224	0	0.29556	0.027896	0.033584	0.5783	965	2	0.29556	1.55446	0.166	0.0425
LIG3	2	0.22153	0.2289	0.874974	4781	1	0.034653	0.027902	0.033584	0.5783	966	1	0.034653	1.55436	0.146	0.0585
UROS	2	0.97205	0.97474	1	18222	0	0.33314	0.027949	0.033584	0.5783	967	2	0.33314	1.55363	0.198	0.024
OR4D5	2	0.93669	0.92831	1	17560	0	0.35149	0.027955	0.033584	0.5783	968	2	0.35149	1.55354	0.23	0.0119
PPY	2	0.97203	0.97474	1	18221	0	0.30661	0.027967	0.033584	0.5783	969	2	0.30661	1.55335	0.186	0.0305
HELZ	2	0.4631	0.48645	1	8599	1	0.17488	0.028007	0.033584	0.5783	970	1	0.17488	1.55273	0.165	0.0432
IMMP1L	2	0.60451	0.62892	1	11147	0	0.24912	0.028059	0.033584	0.5783	971	1	0.24912	1.55193	0.145	0.0595
SMIM15	2	0.97194	0.97474	1	18220	0	0.31736	0.028064	0.033584	0.5783	972	2	0.31736	1.55185	0.209	0.019
ANXA1	2	0.90402	0.90567	1	16923	0	0.33048	0.028112	0.033584	0.5783	973	2	0.33048	1.55111	0.215	0.0166
GLOD5	2	0.6636	0.69797	1	12268	0	0.34805	0.028216	0.033584	0.5783	974	1	0.34805	1.5495	0.159	0.0483
SMOX	2	0.97177	0.97474	1	18219	0	0.26563	0.028234	0.033584	0.5783	975	2	0.26563	1.54923	0.148	0.0566
FAH	2	0.30016	0.30137	0.961802	5941	1	0.16793	0.028269	0.033584	0.5783	976	1	0.16793	1.54869	0.131	0.0743
PRAMEF11	2	0.84567	0.84305	1	15799	0	0.46938	0.028373	0.035117	0.5783	977	1	0.46938	1.54709	0.288	0.00415
ACVR2B	2	0.97161	0.97316	1	18218	0	0.3852	0.028385	0.035117	0.5783	978	2	0.3852	1.54691	0.254	0.00744
GRID1	2	0.9716	0.97316	1	18217	0	0.30908	0.028403	0.035117	0.5783	979	2	0.30908	1.54664	0.187	0.0294
LMNTD1	2	0.49727	0.51933	1	9210	1	0.27315	0.028426	0.035117	0.5783	980	1	0.27315	1.54628	0.115	0.0957
SAXO2	2	0.97155	0.97316	1	18216	0	0.28975	0.028448	0.035117	0.5783	981	2	0.28975	1.54595	0.154	0.052
PGLS	2	0.56401	0.60441	1	10411	0	0.19227	0.028478	0.035117	0.5783	982	1	0.19227	1.54549	0.138	0.0666
HPS5	2	0.97151	0.97316	1	18214	0	0.37737	0.028493	0.035117	0.5783	983	2	0.37737	1.54526	0.22	0.0148
PMAIP1	2	0.27169	0.2618	0.874974	5522	1	0.15189	0.02853	0.035117	0.5783	984	1	0.15189	1.5447	0.142	0.0623
METTL27	2	0.97143	0.97316	1	18213	0	0.34014	0.028574	0.035117	0.5783	985	2	0.34014	1.54403	0.215	0.0166
DPYD	2	0.94266	0.94564	1	17666	0	0.40908	0.028583	0.035117	0.5783	986	2	0.40908	1.54389	0.27	0.00564
KIAA0319L	2	0.97137	0.97147	1	18212	0	0.31813	0.028627	0.036759	0.5783	987	2	0.31813	1.54322	0.195	0.0256
FAM49A	2	0.80534	0.82699	1	14990	0	0.28944	0.028635	0.036759	0.5783	988	1	0.28944	1.5431	0.199	0.0237
ADAM29	2	0.10972	0.14294	0.769728	3270	1	0.092834	0.028687	0.036759	0.5783	989	1	0.092834	1.54231	0.13	0.0755
TMUB1	2	0.97128	0.97147	1	18211	0	0.37747	0.028717	0.03676	0.5783	990	2	0.37747	1.54186	0.254	0.00743
WIPF3	2	0.83435	0.84305	1	15565	0	0.27849	0.028739	0.03676	0.5783	991	1	0.27849	1.54153	0.187	0.0296
DPRX	2	0.97124	0.97147	1	18209	0	0.25932	0.028762	0.03676	0.5783	992	2	0.25932	1.54118	0.16	0.0471
CARMIL1	2	0.97123	0.97147	1	18208	0	0.24939	0.028771	0.03676	0.5783	993	2	0.24939	1.54105	0.141	0.0638
C1orf167	2	0.6767	0.71931	1	12518	0	0.27263	0.028844	0.038389	0.5783	994	1	0.27263	1.53994	0.187	0.0297
AMHR2	2	0.97113	0.96979	1	18207	0	0.30543	0.02887	0.038389	0.5783	995	2	0.30543	1.53955	0.164	0.044
CTSE	2	0.97108	0.96979	1	18206	0	0.25686	0.028915	0.038389	0.5783	996	2	0.25686	1.53888	0.147	0.058
EYA1	2	0.97106	0.96979	1	18205	0	0.39772	0.028943	0.038389	0.5783	997	2	0.39772	1.53846	0.271	0.00554
PRAMEF13	2	0.027327	0.031903	0.576306	991	1	-0.06333	0.028949	0.038389	0.5783	998	1	-0.06333	1.53837	-0.149	0.934
TRIM43B	2	0.97105	0.96979	1	18204	0	0.25582	0.028952	0.038389	0.5783	999	2	0.25582	1.53832	0.148	0.057
RPS5	2	0.97101	0.96979	1	18203	0	0.40162	0.028988	0.038389	0.5783	1000	2	0.40162	1.53778	0.255	0.00727
MFSD2A	2	0.97098	0.96979	1	18202	0	0.28536	0.029024	0.038389	0.5783	1001	2	0.28536	1.53724	0.167	0.0421
TBPL2	2	0.97097	0.96979	1	18201	0	0.29385	0.029033	0.038389	0.5783	1002	2	0.29385	1.53711	0.17	0.0399
PTGES	2	0.97096	0.96979	1	18200	0	0.27767	0.029042	0.038389	0.5783	1003	2	0.27767	1.53697	0.154	0.0519
TREML1	2	0.90603	0.90567	1	16959	0	0.34419	0.029053	0.038389	0.5783	1004	2	0.34419	1.53681	0.205	0.0207
STAC	2	0.4353	0.45352	1	8118	1	0.16046	0.029106	0.038389	0.5783	1005	1	0.16046	1.53602	0.166	0.0427
MYOZ3	2	0.52725	0.55265	1	9758	1	0.21139	0.029158	0.038389	0.5783	1006	1	0.21139	1.53524	0.138	0.0662
PIP5KL1	2	0.97083	0.96979	1	18199	0	0.23034	0.029169	0.038389	0.5783	1007	2	0.23034	1.53508	0.125	0.0812
XCR1	2	0.97081	0.96979	1	18198	0	0.23207	0.029187	0.038389	0.5783	1008	2	0.23207	1.53481	0.14	0.0648
NR1H4	2	0.9708	0.96979	1	18197	0	0.27954	0.029205	0.038389	0.5783	1009	2	0.27954	1.53454	0.171	0.0396
OR2Y1	2	0.79264	0.8058	1	14758	0	0.29787	0.029262	0.038389	0.5783	1010	1	0.29787	1.5337	0.158	0.0484
SCGB3A1	2	0.9707	0.96979	1	18196	0	0.26047	0.029296	0.038389	0.5783	1011	2	0.26047	1.53319	0.149	0.0563
PRAM1	2	0.97069	0.96979	1	18195	0	0.24413	0.029314	0.038389	0.5783	1012	2	0.24413	1.53292	0.14	0.0641
SPECC1	2	0.97068	0.96979	1	18194	0	0.32726	0.029323	0.038389	0.5783	1013	2	0.32726	1.53279	0.221	0.0145
TMEM249	2	0.97064	0.96979	1	18193	0	0.26806	0.029359	0.038389	0.5783	1014	2	0.26806	1.53226	0.139	0.0657
MTFR1L	2	0.96021	0.96248	1	17989	0	0.37928	0.029367	0.038389	0.5783	1015	2	0.37928	1.53214	0.262	0.00651
HOXA1	2	0.55234	0.59177	1	10208	0	0.19561	0.029419	0.038389	0.5783	1016	1	0.19561	1.53137	0.122	0.0854
OVGP1	2	0.69017	0.72457	1	12776	0	0.26386	0.029472	0.038389	0.5783	1017	1	0.26386	1.53059	0.156	0.0499
IRF2BP1	2	0.97048	0.96979	1	18191	0	0.32026	0.029523	0.038389	0.5783	1018	2	0.32026	1.52984	0.185	0.0306
SLC6A15	2	0.79723	0.81014	1	14843	0	0.35934	0.029524	0.038389	0.5783	1019	1	0.35934	1.52982	0.287	0.00422
PLEKHG6	2	0.24666	0.24202	0.874974	5148	1	0.047501	0.029628	0.038389	0.5783	1020	1	0.047501	1.5283	0.114	0.0974
NCDN	2	0.97036	0.96979	1	18190	0	0.26204	0.029642	0.038389	0.5783	1021	2	0.26204	1.52809	0.152	0.0535
OR10G9	2	0.97028	0.96979	1	18189	0	0.27548	0.029724	0.038389	0.5783	1022	2	0.27548	1.52689	0.17	0.0403
H2BC14	2	0.88139	0.87635	1	16482	0	0.28665	0.029733	0.038389	0.5783	1023	1	0.28665	1.52676	0.2	0.0231
UHRF2	2	0.74025	0.77867	1	13719	0	0.28008	0.029785	0.038389	0.5783	1024	1	0.28008	1.526	0.157	0.0496
PIK3CG	2	0.97018	0.96979	1	18188	0	0.2938	0.029825	0.038389	0.5783	1025	2	0.2938	1.52542	0.162	0.0456
TJP2	2	0.070999	0.093863	0.71868	2322	1	0.087226	0.029837	0.038389	0.5783	1026	1	0.087226	1.52524	0.068	0.204
MRPL33	2	0.23031	0.23543	0.874974	4914	1	0.1059	0.02989	0.038389	0.5783	1027	1	0.1059	1.52447	0.152	0.0532
UVSSA	2	0.97005	0.96979	1	18186	0	0.29894	0.029953	0.038389	0.5783	1028	2	0.29894	1.52356	0.157	0.0494
OPRM1	2	0.86456	0.85472	1	16162	0	0.3388	0.029994	0.038389	0.5783	1029	1	0.3388	1.52297	0.222	0.0143
TRPC5	1	0.96992	0.97531	1	18185	0	0.59257	0.030077	0.024687	0.5783	1030	1	0.59257	1.52177	0.233	0.0111
GDAP1	2	0.13482	0.15618	0.769728	3600	1	0.05475	0.030099	0.038389	0.5783	1031	1	0.05475	1.52145	0.0861	0.155
CYTH2	2	0.96988	0.96979	1	18184	0	0.42037	0.030119	0.038389	0.5783	1032	2	0.42037	1.52116	0.246	0.00863
CETN1	2	0.96987	0.96979	1	18183	0	0.37471	0.030128	0.038389	0.5783	1033	2	0.37471	1.52103	0.202	0.0222
SVBP	2	0.96986	0.96979	1	18182	0	0.29429	0.030137	0.038389	0.5783	1034	2	0.29429	1.5209	0.178	0.0347
NKD2	2	0.96981	0.96979	1	18181	0	0.31164	0.030193	0.038389	0.5783	1035	2	0.31164	1.52009	0.176	0.0362
PTPN22	2	0.87047	0.86574	1	16264	0	0.33257	0.030203	0.038389	0.5783	1036	1	0.33257	1.51995	0.223	0.0139
ZNF200	2	0.85218	0.85087	1	15913	0	0.38921	0.030256	0.038389	0.5783	1037	1	0.38921	1.51919	0.263	0.00634
GPX4	2	0.96973	0.96979	1	18180	0	0.25253	0.030266	0.038389	0.5783	1038	2	0.25253	1.51904	0.167	0.0423
RIDA	2	0.96972	0.96979	1	18179	0	0.33254	0.030285	0.038389	0.5783	1039	2	0.33254	1.51877	0.197	0.0246
KRTAP10-2	2	0.39426	0.40065	1	7443	1	0.16884	0.030308	0.038389	0.5783	1040	1	0.16884	1.51844	0.119	0.0896
AQP2	2	0.96969	0.96979	1	18178	0	0.32573	0.030313	0.038389	0.5783	1041	2	0.32573	1.51837	0.183	0.032
GLYR1	2	0.19176	0.19583	0.835328	4371	1	0.11578	0.03036	0.038389	0.5783	1042	1	0.11578	1.5177	0.143	0.0611
PET117	2	0.96963	0.96979	1	18177	0	0.28182	0.030368	0.038389	0.5783	1043	2	0.28182	1.51758	0.145	0.0592
NEXMIF	2	0.38631	0.39397	1	7306	1	0.15443	0.030412	0.038389	0.5783	1044	1	0.15443	1.51696	0.16	0.0471
GOSR2	2	0.96956	0.96979	1	18176	0	0.45741	0.030442	0.038389	0.5783	1045	2	0.45741	1.51653	0.337	0.00171
RBM25	2	0.96954	0.96979	1	18175	0	0.70332	0.030461	0.038389	0.5783	1046	2	0.70332	1.51626	0.279	0.00488
PYGB	2	0.35127	0.36094	0.984365	6725	1	0.16911	0.030465	0.038389	0.5783	1047	1	0.16911	1.5162	0.123	0.0845
SLC35A5	2	0.82179	0.83505	1	15316	0	0.29634	0.030517	0.038389	0.5783	1048	1	0.29634	1.51546	0.206	0.0204
NENF	2	0.01925	0.020747	0.48418	717	1	-0.017748	0.030569	0.038389	0.5783	1049	1	-0.017748	1.51472	-0.226	0.979
UBL3	2	0.94456	0.94788	1	17700	0	0.38448	0.030621	0.038389	0.5783	1050	2	0.38448	1.51398	0.26	0.00664
AP1B1	2	0.66206	0.69797	1	12234	0	0.24382	0.030674	0.038389	0.5783	1051	1	0.24382	1.51323	0.134	0.0712
CTSW	2	0.96929	0.96979	1	18174	0	0.3342	0.030711	0.038389	0.5783	1052	2	0.3342	1.51271	0.205	0.0208
TSPAN19	2	0.62992	0.6585	1	11641	0	0.27614	0.030726	0.038389	0.5783	1053	1	0.27614	1.51249	0.129	0.0769
NID1	2	0.095692	0.13639	0.769728	3041	1	0.06972	0.030778	0.038389	0.5783	1054	1	0.06972	1.51176	0.201	0.0223
KCNH3	2	0.96919	0.96979	1	18173	0	0.20509	0.030814	0.038389	0.5783	1055	2	0.20509	1.51125	0.11	0.104
ZNF365	2	0.89973	0.89938	1	16836	0	0.34855	0.03083	0.038389	0.5783	1056	2	0.34855	1.51103	0.231	0.0117
LGALS9B	2	0.96913	0.96979	1	18171	0	0.29317	0.03087	0.038389	0.5783	1057	2	0.29317	1.51046	0.162	0.0457
ZFR	2	0.96912	0.96979	1	18170	0	0.3908	0.030879	0.038389	0.5783	1058	2	0.3908	1.51034	0.261	0.00657
PIGT	2	0.9644	0.96806	1	18072	0	0.36137	0.030883	0.038389	0.5783	1059	2	0.36137	1.51028	0.246	0.00864
POLR3E	2	0.96906	0.96979	1	18169	0	0.25411	0.030944	0.038389	0.5783	1060	2	0.25411	1.50942	0.157	0.0497
STAG3	2	0.96904	0.96979	1	18168	0	0.41378	0.030963	0.038389	0.5783	1061	2	0.41378	1.50916	0.288	0.00421
EDDM3A	2	0.77311	0.78789	1	14346	0	0.25262	0.030987	0.038389	0.5783	1062	1	0.25262	1.50882	0.178	0.035
ERMP1	2	0.84876	0.85087	1	15848	0	0.31271	0.031039	0.038389	0.5783	1063	1	0.31271	1.50809	0.202	0.0219
TM7SF3	2	0.96895	0.96979	1	18167	0	0.27328	0.031047	0.038389	0.5783	1064	2	0.27328	1.50798	0.136	0.0682
PRSS55	2	0.0077066	0.0115	0.48418	326	1	-0.17275	0.031092	0.038389	0.5783	1065	1	-0.17275	1.50735	-0.351	0.997
ABCB11	2	0.96887	0.96979	1	18166	0	0.29548	0.031131	0.038389	0.5783	1066	2	0.29548	1.50681	0.193	0.0265
PRB3	2	0.75473	0.78331	1	13985	0	0.3565	0.031196	0.038389	0.5783	1067	1	0.3565	1.5059	0.131	0.0736
CDKN1B	2	0.96873	0.96979	1	18165	0	0.24877	0.031272	0.038389	0.5783	1068	2	0.24877	1.50484	0.139	0.0657
RAD9B	2	0.96871	0.96979	1	18163	0	0.34329	0.031291	0.038389	0.5783	1069	2	0.34329	1.50458	0.217	0.016
ZNF479	2	0.17478	0.1759	0.792544	4136	1	0.16997	0.031301	0.038389	0.5783	1070	1	0.16997	1.50444	0.138	0.0661
CES3	2	0.93117	0.92297	1	17446	0	0.44236	0.031353	0.038389	0.5783	1071	2	0.44236	1.50372	0.265	0.0061
ARHGAP12	2	0.9686	0.96979	1	18162	0	0.25232	0.031403	0.038389	0.5783	1072	2	0.25232	1.50303	0.141	0.0637
NTN3	2	0.51246	0.53924	1	9490	1	0.2166	0.031405	0.038389	0.5783	1073	1	0.2166	1.503	0.139	0.0657
TBC1D8	2	0.96853	0.96979	1	18161	0	0.27017	0.031469	0.038389	0.5783	1074	2	0.27017	1.50212	0.156	0.0502
GLP2R	2	0.9685	0.96979	1	18160	0	0.34773	0.031497	0.038389	0.5783	1075	2	0.34773	1.50173	0.212	0.0177
DUSP13	2	0.68229	0.71932	1	12621	0	0.2787	0.031509	0.038389	0.5783	1076	1	0.2787	1.50157	0.133	0.0723
OR9G1	2	0.96847	0.96979	1	18159	0	0.32338	0.031526	0.038389	0.5783	1077	2	0.32338	1.50133	0.179	0.0344
OR52N1	2	0.95272	0.95233	1	17853	0	0.33997	0.031562	0.038389	0.5783	1078	2	0.33997	1.50084	0.231	0.0116
MMP20	2	0.24228	0.24201	0.874974	5083	1	0.12989	0.031614	0.038389	0.5783	1079	1	0.12989	1.50012	0.114	0.0968
ATP5F1C	2	0.94543	0.94788	1	17714	0	0.36409	0.031666	0.038389	0.5783	1080	2	0.36409	1.49941	0.262	0.00644
TMEM222	2	0.9683	0.96979	1	18156	0	0.27005	0.031705	0.038389	0.5783	1081	2	0.27005	1.49887	0.166	0.0426
H2BW1	2	0.94802	0.94788	1	17771	0	0.3534	0.031718	0.038389	0.5783	1082	2	0.3534	1.49869	0.243	0.0091
SMIM13	2	0.96828	0.96979	1	18155	0	0.34118	0.031724	0.038389	0.5783	1083	2	0.34118	1.49861	0.208	0.0193
SERPINA7	2	0.097407	0.13639	0.769728	3092	1	0.016338	0.031771	0.038389	0.5783	1084	1	0.016338	1.49797	0.0286	0.346
TADA2B	2	0.9682	0.96979	1	18154	0	0.2577	0.031799	0.038389	0.5783	1085	2	0.2577	1.49759	0.141	0.0634
UST	2	0.15324	0.16268	0.777465	3850	1	0.032158	0.031823	0.038389	0.5783	1086	1	0.032158	1.49726	0.0743	0.186
LINS1	2	0.59932	0.6229	1	11059	0	0.28634	0.031875	0.038389	0.5783	1087	1	0.28634	1.49655	0.151	0.0544
UHMK1	2	0.96812	0.96979	1	18153	0	0.24575	0.031885	0.038389	0.5783	1088	2	0.24575	1.49641	0.129	0.0765
PDIA2	2	0.96809	0.96979	1	18152	0	0.2546	0.031913	0.038389	0.5783	1089	2	0.2546	1.49603	0.146	0.059
TPPP3	2	0.96808	0.96979	1	18151	0	0.36723	0.031923	0.038389	0.5783	1090	2	0.36723	1.4959	0.241	0.00953
EXOC7	2	0.0399	0.051349	0.6699	1388	1	0.069199	0.031927	0.038389	0.5783	1091	1	0.069199	1.49584	0.124	0.0835
FNBP1	2	0.96803	0.96979	1	18150	0	0.2529	0.03197	0.038389	0.5783	1092	2	0.2529	1.49526	0.134	0.0712
ZNF793	2	0.81721	0.83109	1	15231	0	0.26247	0.031979	0.038389	0.5783	1093	1	0.26247	1.49514	0.171	0.0396
ANP32B	2	0.968	0.96979	1	18149	0	0.28798	0.031999	0.038389	0.5783	1094	2	0.28798	1.49486	0.154	0.0516
PHLDA3	2	0.93586	0.92831	1	17547	0	0.37675	0.032032	0.038389	0.5783	1095	2	0.37675	1.49442	0.217	0.016
NCAM1	2	0.96796	0.96979	1	18148	0	0.2488	0.032037	0.038389	0.5783	1096	2	0.2488	1.49435	0.134	0.0703
MTMR10	2	0.96793	0.96979	1	18147	0	0.29774	0.032065	0.038389	0.5783	1097	2	0.29774	1.49397	0.138	0.066
ATP6V1C2	2	0.49444	0.51284	1	9151	1	0.15893	0.032084	0.038389	0.5783	1098	1	0.15893	1.49371	0.133	0.0721
EYS	2	0.38252	0.3873	1	7244	1	0.21922	0.032136	0.038389	0.5783	1099	1	0.21922	1.49301	0.126	0.0808
ALKAL1	2	0.96786	0.96979	1	18146	0	0.26446	0.032141	0.038389	0.5783	1100	2	0.26446	1.49294	0.162	0.0454
CCDC7	2	0.96778	0.96979	1	18145	0	0.34075	0.032217	0.038389	0.5783	1101	2	0.34075	1.49191	0.192	0.0272
ATAD3B	2	0.12631	0.15618	0.769728	3494	1	0.092042	0.03224	0.038389	0.5783	1102	1	0.092042	1.4916	0.109	0.105
MYO3B	2	0.96774	0.96979	1	18144	0	0.3773	0.032265	0.038389	0.5783	1103	2	0.3773	1.49127	0.22	0.0147
HLA-DMB	2	0.96773	0.96979	1	18143	0	0.24596	0.032274	0.038389	0.5783	1104	2	0.24596	1.49115	0.13	0.0748
TTYH3	2	0.96612	0.96979	1	18104	0	0.42679	0.032293	0.038389	0.5783	1105	2	0.42679	1.49089	0.305	0.00316
FAM171A1	2	0.96769	0.96979	1	18142	0	0.28887	0.032313	0.038389	0.5783	1106	2	0.28887	1.49062	0.181	0.0331
CBR3	2	0.96766	0.96979	1	18141	0	0.31127	0.032341	0.038389	0.5783	1107	2	0.31127	1.49025	0.185	0.0309
GLYATL1	2	0.68175	0.71932	1	12610	0	0.24678	0.032345	0.038389	0.5783	1108	1	0.24678	1.49019	0.185	0.031
RNF212	2	0.96762	0.96979	1	18140	0	0.3554	0.032379	0.038389	0.5783	1109	2	0.3554	1.48974	0.206	0.0203
CNOT3	2	0.082371	0.10507	0.73108	2675	1	0.32376	0.032397	0.038389	0.5783	1110	1	0.32376	1.4895	0.0853	0.157
SUMO1	2	0.96759	0.96979	1	18139	0	0.29429	0.032408	0.038389	0.5783	1111	2	0.29429	1.48935	0.185	0.0309
ZNF20	2	0.96758	0.96979	1	18138	0	0.23926	0.032418	0.038389	0.5783	1112	2	0.23926	1.48921	0.142	0.062
HELB	2	0.96757	0.96979	1	18137	0	0.24671	0.032427	0.038389	0.5783	1113	2	0.24671	1.48909	0.142	0.0629
H3C4	2	0.96755	0.96979	1	18136	0	0.28557	0.032446	0.038389	0.5783	1114	2	0.28557	1.48884	0.153	0.0525
TRIM54	2	0.028844	0.036528	0.576306	1039	1	-0.077704	0.032449	0.038389	0.5783	1115	1	-0.077704	1.4888	-0.165	0.949
SCP2D1	2	0.96753	0.96979	1	18135	0	0.30883	0.032475	0.038389	0.5783	1116	2	0.30883	1.48845	0.186	0.03
SLC17A5	2	0.96621	0.96979	1	18105	0	0.34206	0.032501	0.038389	0.5783	1117	2	0.34206	1.4881	0.234	0.011
TRMT13	2	0.96749	0.96979	1	18134	0	0.24868	0.032513	0.038389	0.5783	1118	2	0.24868	1.48794	0.133	0.0719
CLDN11	2	0.96747	0.96979	1	18133	0	0.30316	0.032532	0.038389	0.5783	1119	2	0.30316	1.48769	0.216	0.0161
OR5I1	2	0.96744	0.96979	1	18132	0	0.4208	0.032561	0.038389	0.5783	1120	2	0.4208	1.4873	0.263	0.00632
ST8SIA6	2	0.11397	0.14294	0.769728	3328	1	0.064319	0.032606	0.038389	0.5783	1121	1	0.064319	1.4867	0.16	0.0475
H2AC8	2	0.96739	0.96979	1	18131	0	0.31607	0.032609	0.038389	0.5783	1122	2	0.31607	1.48666	0.182	0.0325
ARSG	2	0.96737	0.96979	1	18130	0	0.28789	0.032628	0.038389	0.5783	1123	2	0.28789	1.48641	0.152	0.0534
IQSEC2	2	0.96736	0.96979	1	18129	0	0.33186	0.032638	0.038389	0.5783	1124	2	0.33186	1.48628	0.191	0.0274
ALDH4A1	2	0.96734	0.96979	1	18128	0	0.22705	0.032657	0.038389	0.5783	1125	2	0.22705	1.48602	0.114	0.0974
TIAL1	2	0.9673	0.96979	1	18127	0	0.31002	0.032705	0.038389	0.5783	1126	2	0.31002	1.48539	0.182	0.0325
ZNF524	2	0.92717	0.92297	1	17366	0	0.34643	0.03271	0.038389	0.5783	1127	2	0.34643	1.48532	0.217	0.0158
DENND1A	2	0.96724	0.96979	1	18126	0	0.3322	0.032762	0.038389	0.5783	1129	2	0.3322	1.48463	0.196	0.025
CLEC3A	2	0.6185	0.65272	1	11430	0	0.26962	0.032762	0.038389	0.5783	1128	1	0.26962	1.48463	0.137	0.0671
HMGN1	2	0.96721	0.96979	1	18125	0	0.23727	0.032791	0.038389	0.5783	1130	2	0.23727	1.48425	0.13	0.0754
OSBPL8	2	0.21049	0.21567	0.874974	4614	1	0.087742	0.032815	0.038389	0.5783	1131	1	0.087742	1.48393	0.139	0.0654
PRB1	2	0.96718	0.96979	1	18124	0	0.20629	0.03282	0.038389	0.5783	1132	2	0.20629	1.48386	0.109	0.106
PIK3R1	2	0.77933	0.79246	1	14467	0	0.28893	0.032867	0.038389	0.5783	1133	1	0.28893	1.48324	0.187	0.0297
RBFOX1	2	0.83916	0.84305	1	15661	0	0.30412	0.032919	0.038389	0.5783	1134	1	0.30412	1.48255	0.195	0.0253
UQCR10	2	0.079827	0.10226	0.73108	2594	1	0.069232	0.032971	0.038389	0.5783	1135	1	0.069232	1.48187	0.0462	0.275
CKMT1B	2	0.071255	0.093863	0.71868	2329	1	0.10068	0.033023	0.038389	0.5783	1136	1	0.10068	1.48118	0.127	0.0787
MIEN1	2	0.96695	0.96979	1	18123	0	0.36341	0.033051	0.038389	0.5783	1137	2	0.36341	1.48082	0.182	0.0326
LTK	2	0.53744	0.55929	1	9936	0	0.22185	0.033076	0.038389	0.5783	1138	1	0.22185	1.48049	0.113	0.0996
ZNF263	2	0.16346	0.16931	0.777465	3986	1	0.10762	0.033128	0.038389	0.5783	1139	1	0.10762	1.4798	0.116	0.0946
PHF20	2	0.96687	0.96979	1	18122	0	0.27537	0.033129	0.038389	0.5783	1140	2	0.27537	1.47979	0.16	0.0468
ACBD5	2	0.18803	0.18911	0.82711	4322	1	0.1451	0.03318	0.038389	0.5783	1141	1	0.1451	1.47912	0.13	0.0756
TGIF2LX	2	0.96679	0.96979	1	18120	0	0.21882	0.033206	0.038389	0.5783	1142	2	0.21882	1.47878	0.0956	0.132
IGFALS	2	0.96678	0.96979	1	18119	0	0.27667	0.033215	0.038389	0.5783	1143	2	0.27667	1.47867	0.158	0.0489
ISG15	2	0.96677	0.96979	1	18118	0	0.20865	0.033225	0.038389	0.5783	1144	2	0.20865	1.47854	0.113	0.0988
SLC38A6	2	0.87577	0.86921	1	16362	0	0.40807	0.033232	0.038389	0.5783	1145	1	0.40807	1.47844	0.226	0.013
ARPP21	2	0.96672	0.96979	1	18117	0	0.302	0.033283	0.038389	0.5783	1146	2	0.302	1.47778	0.179	0.0344
ERVV-2	2	0.96668	0.96979	1	18116	0	0.29245	0.033322	0.038389	0.5783	1147	2	0.29245	1.47727	0.154	0.0521
PLAAT4	2	0.96667	0.96979	1	18115	0	0.32693	0.033332	0.038389	0.5783	1148	2	0.32693	1.47714	0.245	0.00874
TMEM127	2	0.96659	0.96979	1	18114	0	0.31639	0.033409	0.038389	0.5783	1149	2	0.31639	1.47614	0.198	0.0237
AIP	2	0.96657	0.96979	1	18113	0	0.31261	0.033429	0.038389	0.5783	1150	2	0.31261	1.47588	0.199	0.0236
ADAT1	2	0.16714	0.16931	0.777465	4037	1	0.072751	0.033441	0.038389	0.5783	1151	1	0.072751	1.47572	0.137	0.0678
IRX1	2	0.16826	0.16931	0.777465	4054	1	0.067485	0.033493	0.038389	0.5783	1152	1	0.067485	1.47505	0.098	0.127
IKZF2	2	0.9665	0.96979	1	18112	0	0.3413	0.033497	0.038389	0.5783	1153	2	0.3413	1.47499	0.207	0.02
DEFB132	2	0.88532	0.8798	1	16563	0	0.35577	0.033545	0.038389	0.5783	1154	1	0.35577	1.47437	0.206	0.0201
YJEFN3	2	0.82313	0.83505	1	15344	0	0.33869	0.033597	0.038389	0.5783	1155	1	0.33869	1.4737	0.231	0.0116
GNG13	2	0.96638	0.96979	1	18111	0	0.26258	0.033623	0.038389	0.5783	1156	2	0.26258	1.47336	0.159	0.0476
SLC26A4	2	0.96636	0.96979	1	18110	0	0.30422	0.033642	0.038389	0.5783	1157	2	0.30422	1.47312	0.168	0.0414
DVL1	2	0.73119	0.76936	1	13543	0	0.28944	0.033649	0.038389	0.5783	1158	1	0.28944	1.47303	0.124	0.0825
MCPH1	2	0.96634	0.96979	1	18109	0	0.23311	0.033662	0.038389	0.5783	1159	2	0.23311	1.47286	0.145	0.06
METTL2B	2	0.96632	0.96979	1	18108	0	0.36653	0.033681	0.038389	0.5783	1160	2	0.36653	1.47262	0.227	0.0126
UBE3A	2	0.96629	0.96979	1	18107	0	0.25613	0.033711	0.038389	0.5783	1161	2	0.25613	1.47223	0.135	0.0695
TBC1D2	2	0.94869	0.94788	1	17790	0	0.36877	0.033754	0.038389	0.5783	1162	2	0.36877	1.47167	0.248	0.00833
DAAM2	2	0.96624	0.96979	1	18106	0	0.26331	0.033759	0.038389	0.5783	1163	2	0.26331	1.47161	0.149	0.056
STN1	2	0.5267	0.55265	1	9750	1	0.17372	0.033806	0.038389	0.5783	1164	1	0.17372	1.47101	0.132	0.0726
KIAA1109	2	0.92671	0.92297	1	17354	0	0.3454	0.033858	0.038389	0.5783	1165	2	0.3454	1.47034	0.226	0.013
RAET1G	2	0.9661	0.96979	1	18103	0	0.33694	0.033896	0.038389	0.5783	1166	2	0.33694	1.46985	0.19	0.0281
P2RX1	2	0.47736	0.4931	1	8840	1	0.25638	0.033962	0.038389	0.5783	1167	1	0.25638	1.46901	0.102	0.118
MCM10	2	0.96604	0.96979	1	18102	0	0.33408	0.033964	0.038389	0.5783	1168	2	0.33408	1.46898	0.186	0.0305
OBP2B	2	0.96597	0.96806	1	18101	0	0.24573	0.034033	0.040078	0.5783	1169	2	0.24573	1.4681	0.127	0.0789
NUDT13	2	0.9163	0.92019	1	17156	0	0.37573	0.034067	0.040078	0.5783	1170	2	0.37573	1.46767	0.236	0.0105
PPTC7	2	0.96593	0.96806	1	18100	0	0.25236	0.034072	0.040078	0.5783	1171	2	0.25236	1.4676	0.133	0.0715
MMP25	2	0.58635	0.60441	1	10831	0	0.21456	0.034119	0.040078	0.5783	1172	1	0.21456	1.467	0.13	0.0753
ZSCAN30	2	0.96583	0.96806	1	18099	0	0.24977	0.03417	0.040078	0.5783	1173	2	0.24977	1.46636	0.142	0.0626
INTS7	2	0.86405	0.85472	1	16148	0	0.34242	0.034171	0.040078	0.5783	1174	1	0.34242	1.46634	0.208	0.0195
RP1	2	0.96581	0.96806	1	18098	0	0.21185	0.03419	0.040078	0.5783	1175	2	0.21185	1.4661	0.107	0.109
KRTAP15-1	2	0.9658	0.96806	1	18097	0	0.24656	0.0342	0.040078	0.5783	1176	2	0.24656	1.46597	0.143	0.0611
MED31	2	0.052494	0.06702	0.67973	1754	1	-0.17397	0.034223	0.040078	0.5783	1177	1	-0.17397	1.46568	-0.263	0.987
SLC6A7	2	0.96575	0.96806	1	18096	0	0.39256	0.034249	0.040078	0.5783	1178	2	0.39256	1.46535	0.245	0.00872
ZNF486	2	0.96574	0.96806	1	18095	0	0.25425	0.034258	0.040078	0.5783	1179	2	0.25425	1.46524	0.124	0.0833
CCNG2	2	0.37536	0.38067	1	7123	1	0.17593	0.034275	0.040078	0.5783	1180	1	0.17593	1.46502	0.113	0.0996
STYXL1	2	0.82193	0.83505	1	15319	0	0.32008	0.034328	0.040078	0.5783	1181	1	0.32008	1.46435	0.185	0.0305
ANKRD35	2	0.96565	0.96806	1	18094	0	0.31937	0.034347	0.040078	0.5783	1182	2	0.31937	1.46411	0.183	0.0322
GUCA1A	2	0.96563	0.96806	1	18093	0	0.31373	0.034367	0.040078	0.5783	1183	2	0.31373	1.46386	0.185	0.0306
AURKB	2	0.96559	0.96806	1	18092	0	0.5222	0.034406	0.040078	0.5783	1184	2	0.5222	1.46337	0.137	0.068
LRPPRC	2	0.41112	0.42041	1	7720	1	0.18011	0.034432	0.040078	0.5783	1185	1	0.18011	1.46304	0.139	0.0655
PMP22	2	0.52121	0.55265	1	9648	1	0.18058	0.034484	0.040078	0.5783	1186	1	0.18058	1.46238	0.102	0.12
TWIST1	2	0.96548	0.96806	1	18091	0	0.21651	0.034524	0.040078	0.5783	1187	2	0.21651	1.46188	0.121	0.087
OXLD1	2	0.96544	0.96806	1	18090	0	0.24955	0.034564	0.040078	0.5783	1188	2	0.24955	1.46138	0.123	0.0846
AGO4	2	0.96543	0.96806	1	18089	0	0.26352	0.034573	0.040078	0.5783	1189	2	0.26352	1.46126	0.174	0.0377
RAF1	2	0.9115	0.91456	1	17070	0	0.42891	0.03464	0.040078	0.5783	1190	2	0.42891	1.46042	0.288	0.00419
NANP	2	0.84745	0.85087	1	15828	0	0.3026	0.034693	0.040078	0.5783	1191	1	0.3026	1.45976	0.194	0.0261
FFAR2	2	0.80688	0.82699	1	15026	0	0.33034	0.034745	0.040078	0.5783	1192	1	0.33034	1.45911	0.208	0.0195
CCDC122	2	0.96524	0.96806	1	18088	0	0.24308	0.034761	0.040078	0.5783	1193	2	0.24308	1.45891	0.128	0.0783
OR56A5	2	0.71585	0.75493	1	13257	0	0.24975	0.034797	0.040078	0.5783	1194	1	0.24975	1.45846	0.204	0.0211
RAB3D	2	0.50091	0.52608	1	9274	1	0.18884	0.034901	0.040078	0.5783	1195	1	0.18884	1.45716	0.129	0.0767
PTPRF	2	0.96505	0.96806	1	18087	0	0.34039	0.034949	0.040078	0.5783	1196	2	0.34039	1.45657	0.217	0.016
DAGLB	2	0.2716	0.2618	0.874974	5520	1	0.080823	0.034953	0.040078	0.5783	1197	1	0.080823	1.45652	0.127	0.0786
GNA14	2	0.965	0.96806	1	18086	0	0.26963	0.034999	0.040078	0.5783	1198	2	0.26963	1.45594	0.137	0.0678
PRSS16	2	0.47409	0.4931	1	8778	1	0.30137	0.035058	0.040078	0.5783	1199	1	0.30137	1.45521	0.0607	0.226
CACNA2D1	2	0.96492	0.96806	1	18085	0	0.44339	0.035079	0.040078	0.5783	1200	2	0.44339	1.45495	0.286	0.00436
SPRR3	2	0.9649	0.96806	1	18084	0	0.23559	0.035098	0.040078	0.5783	1201	2	0.23559	1.45472	0.12	0.0886
NEFH	2	0.80476	0.82699	1	14980	0	0.23099	0.03511	0.040078	0.5783	1202	1	0.23099	1.45457	0.15	0.0548
KLK4	2	0.96488	0.96806	1	18083	0	0.34101	0.035118	0.040078	0.5783	1203	2	0.34101	1.45447	0.205	0.0208
C12orf76	2	0.96485	0.96806	1	18082	0	0.37516	0.035148	0.040078	0.5783	1204	2	0.37516	1.4541	0.262	0.00648
ARAF	2	0.96483	0.96806	1	18081	0	0.21277	0.035168	0.040078	0.5783	1205	2	0.21277	1.45385	0.125	0.081
OR8G5	2	0.9648	0.96806	1	18080	0	0.2423	0.035198	0.040078	0.5783	1206	2	0.2423	1.45348	0.125	0.0816
PCDH12	2	0.81235	0.82699	1	15137	0	0.33272	0.035214	0.040078	0.5783	1207	1	0.33272	1.45328	0.144	0.0602
BHLHE40	2	0.92908	0.92297	1	17405	0	0.36832	0.035266	0.040078	0.5783	1208	2	0.36832	1.45264	0.228	0.0123
RNF115	2	0.96469	0.96806	1	18079	0	0.26279	0.035308	0.040078	0.5783	1209	2	0.26279	1.45213	0.135	0.0692
HBG2	2	0.4223	0.42697	1	7903	1	0.17687	0.035318	0.040078	0.5783	1210	1	0.17687	1.452	0.122	0.0863
LILRA2	2	0.96467	0.96806	1	18078	0	0.28171	0.035327	0.040078	0.5783	1211	2	0.28171	1.45189	0.131	0.0744
SNX25	2	0.9646	0.96806	1	18077	0	0.25727	0.035397	0.040078	0.5783	1212	2	0.25727	1.45103	0.15	0.0553
ARMCX2	2	0.96458	0.96806	1	18076	0	0.34647	0.035417	0.040078	0.5783	1213	2	0.34647	1.45079	0.258	0.00689
OR10A6	2	0.13369	0.15618	0.769728	3588	1	0.084766	0.035422	0.040078	0.5783	1214	1	0.084766	1.45073	0.0826	0.163
GJB4	2	0.96454	0.96806	1	18075	0	0.27092	0.035457	0.040078	0.5783	1215	2	0.27092	1.4503	0.161	0.0465
NRXN3	2	0.87781	0.86921	1	16407	0	0.29256	0.035475	0.040078	0.5783	1216	1	0.29256	1.45008	0.186	0.0304
SYNM	2	0.96451	0.96806	1	18074	0	0.28356	0.035487	0.040078	0.5783	1217	2	0.28356	1.44993	0.131	0.0737
ENDOD1	2	0.44795	0.46008	1	8340	1	0.15022	0.035527	0.040078	0.5783	1218	1	0.15022	1.44944	0.104	0.114
MUSK	2	0.96443	0.96806	1	18073	0	0.26583	0.035567	0.040078	0.5783	1219	2	0.26583	1.44895	0.143	0.0612
PPP1R1B	2	0.83405	0.84305	1	15557	0	0.2643	0.035579	0.040078	0.5783	1220	1	0.2643	1.44881	0.172	0.0384
UQCRHL	2	0.56043	0.59814	1	10348	0	0.21855	0.035631	0.040078	0.5783	1221	1	0.21855	1.44817	0.129	0.0769
SCRN1	2	0.96433	0.96806	1	18071	0	0.28619	0.035667	0.040078	0.5783	1222	2	0.28619	1.44773	0.15	0.0548
DEPDC1	2	0.96432	0.96806	1	18070	0	0.34222	0.035677	0.040078	0.5783	1223	2	0.34222	1.44761	0.222	0.0141
ANKH	2	0.60264	0.62892	1	11116	0	0.22825	0.035735	0.040078	0.5783	1224	1	0.22825	1.44691	0.123	0.0841
PLPPR1	2	0.96426	0.96806	1	18069	0	0.33277	0.035738	0.040078	0.5783	1225	2	0.33277	1.44687	0.228	0.0124
HS6ST3	2	0.24329	0.24201	0.874974	5100	1	0.16691	0.035787	0.040078	0.5783	1226	1	0.16691	1.44627	0.117	0.0934
SLC29A3	2	0.96419	0.96806	1	18068	0	0.36571	0.035808	0.040078	0.5783	1227	2	0.36571	1.44602	0.187	0.0295
SLC12A3	2	0.96416	0.96806	1	18067	0	0.35014	0.035838	0.040078	0.5783	1228	2	0.35014	1.44566	0.267	0.00597
MCRIP2	2	0.6001	0.6229	1	11073	0	0.20405	0.035839	0.040078	0.5783	1229	1	0.20405	1.44564	0.198	0.0239
IMPDH1	2	0.95787	0.95863	1	17948	0	0.3504	0.035891	0.040078	0.5783	1230	2	0.3504	1.44501	0.244	0.00892
UGT2B11	2	0.45753	0.47982	1	8499	1	0.20455	0.035944	0.040078	0.5783	1231	1	0.20455	1.44437	0.171	0.0395
PKP2	2	0.61235	0.64684	1	11303	0	0.20297	0.035996	0.040078	0.5783	1232	1	0.20297	1.44375	0.119	0.0897
INSYN2A	2	0.37872	0.3873	1	7179	1	0.14443	0.036048	0.040078	0.5783	1233	1	0.14443	1.44312	0.134	0.0711
RAB40B	2	0.96392	0.96806	1	18066	0	0.31562	0.03608	0.040078	0.5783	1234	2	0.31562	1.44273	0.183	0.0318
LTC4S	2	0.96391	0.96806	1	18065	0	0.3216	0.03609	0.040078	0.5783	1235	2	0.3216	1.44261	0.182	0.0327
ACTR1B	2	0.96385	0.96806	1	18064	0	0.29628	0.03615	0.040078	0.5783	1236	2	0.29628	1.44189	0.2	0.0228
SATL1	2	0.088663	0.11394	0.757224	2843	1	0.12512	0.036152	0.040078	0.5783	1237	1	0.12512	1.44187	0.102	0.119
ACYP1	2	0.96383	0.96806	1	18063	0	0.24662	0.03617	0.040078	0.5783	1238	2	0.24662	1.44165	0.138	0.0662
DSCAML1	2	0.96377	0.96805	1	18062	0	0.24322	0.036231	0.040078	0.5783	1239	2	0.24322	1.44092	0.138	0.0665
PSMB11	2	0.39054	0.40065	1	7381	1	0.28401	0.036256	0.040078	0.5783	1240	1	0.28401	1.44062	0.0773	0.177
C3orf70	2	0.96374	0.96805	1	18061	0	0.40064	0.036261	0.040078	0.5783	1241	2	0.40064	1.44056	0.266	0.00607
OR2L3	2	0.9637	0.96805	1	18060	0	0.31361	0.036302	0.040078	0.5783	1242	2	0.31361	1.44007	0.191	0.0275
ZNF322	2	0.91096	0.91168	1	17056	0	0.40776	0.036308	0.040078	0.5783	1243	2	0.40776	1.44	0.247	0.00848
MEF2A	2	0.60771	0.64093	1	11213	0	0.28078	0.03636	0.040078	0.5783	1244	1	0.28078	1.43938	0.136	0.0687
GAS2L1	2	0.96362	0.96805	1	18059	0	0.21062	0.036383	0.040078	0.5783	1245	2	0.21062	1.4391	0.106	0.112
MS4A8	2	0.42746	0.42697	1	7990	1	0.16087	0.036412	0.040078	0.5783	1246	1	0.16087	1.43876	0.117	0.0928
FAM71E2	2	0.96357	0.96805	1	18057	0	0.30484	0.036433	0.040078	0.5783	1247	2	0.30484	1.43851	0.18	0.0337
DNAH10	2	0.96356	0.96805	1	18056	0	0.27159	0.036443	0.040078	0.5783	1248	2	0.27159	1.43839	0.164	0.0443
SPACA1	2	0.51815	0.54597	1	9592	1	0.24505	0.036465	0.040078	0.5783	1249	1	0.24505	1.43812	0.115	0.0955
PANK3	2	0.96348	0.96805	1	18055	0	0.22882	0.036524	0.040078	0.5783	1250	2	0.22882	1.43742	0.114	0.0968
SEC14L2	2	0.96346	0.96805	1	18054	0	0.35176	0.036545	0.040078	0.5783	1251	2	0.35176	1.43717	0.209	0.0191
TGFBRAP1	2	0.96345	0.96805	1	18053	0	0.32722	0.036555	0.040078	0.5783	1252	2	0.32722	1.43705	0.214	0.0169
VEGFC	2	0.96343	0.96805	1	18052	0	0.37468	0.036565	0.040078	0.5783	1253	2	0.37468	1.43693	0.219	0.015
PEMT	2	0.75941	0.78331	1	14076	0	0.26051	0.036569	0.040078	0.5783	1254	1	0.26051	1.43689	0.21	0.0185
OR6K3	2	0.96339	0.96805	1	18051	0	0.36436	0.036606	0.040078	0.5783	1255	2	0.36436	1.43645	0.245	0.00877
ICAM3	2	0.90728	0.90867	1	16986	0	0.32336	0.036621	0.040078	0.5783	1256	2	0.32336	1.43627	0.206	0.0205
CLEC4M	2	0.96335	0.96805	1	18050	0	0.31965	0.036646	0.040078	0.5783	1257	2	0.31965	1.43597	0.205	0.0208
RGS21	2	0.52077	0.55265	1	9642	1	0.24811	0.036673	0.040078	0.5783	1258	1	0.24811	1.43565	0.113	0.0992
DPH1	2	0.9633	0.96805	1	18049	0	0.32031	0.036697	0.040078	0.5783	1259	2	0.32031	1.43537	0.16	0.047
EPO	2	0.43418	0.45352	1	8096	1	0.26934	0.036725	0.040078	0.5783	1260	1	0.26934	1.43504	0.116	0.0948
LCN6	2	0.96327	0.96805	1	18048	0	0.39321	0.036728	0.040078	0.5783	1261	2	0.39321	1.435	0.243	0.00911
HABP4	2	0.96325	0.96805	1	18047	0	0.21217	0.036748	0.040078	0.5783	1262	2	0.21217	1.43477	0.107	0.109
ITIH4	2	0.22401	0.2289	0.874974	4814	1	0.11533	0.036881	0.040078	0.5783	1263	1	0.11533	1.4332	0.108	0.108
GRIA3	2	0.9631	0.96805	1	18046	0	0.26257	0.036901	0.040078	0.5783	1264	2	0.26257	1.43296	0.151	0.0545
KCNJ3	2	0.96308	0.96805	1	18045	0	0.20838	0.036921	0.040078	0.5783	1265	2	0.20838	1.43273	0.104	0.115
OR5R1	2	0.96307	0.96805	1	18044	0	0.32946	0.036931	0.040078	0.5783	1266	2	0.32946	1.43261	0.224	0.0136
APOC2	2	0.8954	0.89298	1	16756	0	0.36707	0.036933	0.040078	0.5783	1267	2	0.36707	1.43259	0.251	0.00777
TSNARE1	2	0.96305	0.96805	1	18043	0	0.26564	0.036952	0.040078	0.5783	1268	2	0.26564	1.43236	0.146	0.0585
SYTL3	2	0.96303	0.96805	1	18042	0	0.27421	0.036972	0.040078	0.5783	1269	2	0.27421	1.43213	0.158	0.0489
SIRT6	2	0.96302	0.96805	1	18041	0	0.30234	0.036982	0.040078	0.5783	1270	2	0.30234	1.43201	0.252	0.00771
KCNE2	2	0.84334	0.84305	1	15749	0	0.25707	0.036985	0.040078	0.5783	1271	1	0.25707	1.43197	0.172	0.0389
GRAMD1B	2	0.96296	0.96805	1	18039	0	0.41653	0.037044	0.040078	0.5783	1272	2	0.41653	1.43128	0.27	0.00569
CD69	2	0.96294	0.96805	1	18038	0	0.2855	0.037064	0.040078	0.5783	1273	2	0.2855	1.43105	0.171	0.0394
RAB11A	2	0.96292	0.96805	1	18037	0	0.37183	0.037084	0.040078	0.5783	1274	2	0.37183	1.43081	0.219	0.0151
ASIP	2	0.34669	0.36094	0.984365	6647	1	0.076334	0.03709	0.040078	0.5783	1275	1	0.076334	1.43074	0.115	0.0964
B3GNTL1	2	0.96287	0.96805	1	18036	0	0.20721	0.037125	0.040078	0.5783	1276	2	0.20721	1.43033	0.112	0.101
TLR6	2	0.96286	0.96805	1	18035	0	0.44886	0.037135	0.040078	0.5783	1277	2	0.44886	1.43022	0.262	0.00647
ERICH4	2	0.93422	0.92831	1	17511	0	0.40106	0.037142	0.040078	0.5783	1278	2	0.40106	1.43013	0.287	0.00426
CCDC82	2	0.96284	0.96805	1	18034	0	0.27908	0.037156	0.040078	0.5783	1279	2	0.27908	1.42997	0.157	0.0494
CXorf38	2	0.018199	0.019758	0.48418	688	1	-0.0046295	0.037194	0.040078	0.5783	1280	1	-0.0046295	1.42953	-0.24	0.983
PCED1A	2	0.96279	0.96805	1	18033	0	0.23312	0.037207	0.040078	0.5783	1281	2	0.23312	1.42938	0.131	0.0741
STKLD1	2	0.96277	0.96805	1	18032	0	0.35377	0.037228	0.040078	0.5783	1282	2	0.35377	1.42913	0.204	0.0213
NT5C3B	2	0.76841	0.78789	1	14253	0	0.31971	0.037246	0.040078	0.5783	1283	1	0.31971	1.42892	0.159	0.0482
TRPM3	2	0.96269	0.96805	1	18031	0	0.42322	0.03731	0.040078	0.5783	1284	2	0.42322	1.42817	0.246	0.00851
PPP1R10	2	0.90161	0.90253	1	16872	0	0.45539	0.03735	0.040078	0.5783	1285	2	0.45539	1.42771	0.251	0.00787
CD207	2	0.68414	0.71932	1	12657	0	0.24853	0.037454	0.040078	0.5783	1286	1	0.24853	1.4265	0.16	0.0475
CD34	2	0.96253	0.96805	1	18029	0	0.29374	0.037474	0.040078	0.5783	1287	2	0.29374	1.42627	0.177	0.0353
PAN3	2	0.96252	0.96805	1	18028	0	0.34674	0.037484	0.040078	0.5783	1288	2	0.34674	1.42615	0.196	0.0251
KAZN	2	0.52465	0.55265	1	9712	1	0.19847	0.037558	0.040078	0.5783	1289	1	0.19847	1.4253	0.122	0.0854
GOLGA6A	2	0.67332	0.71931	1	12456	0	0.72627	0.03761	0.040078	0.5783	1290	1	0.72627	1.4247	0.158	0.0489
SGCG	2	0.78525	0.80138	1	14598	0	0.2699	0.037662	0.040078	0.5783	1291	1	0.2699	1.4241	0.156	0.0503
IFNA5	2	0.96231	0.96805	1	18027	0	0.27858	0.03769	0.040078	0.5783	1292	2	0.27858	1.42377	0.166	0.0425
SIRPA	2	0.70396	0.74488	1	13036	0	0.2458	0.037714	0.040078	0.5783	1293	1	0.2458	1.4235	0.121	0.0864
RPF1	2	0.96226	0.96805	1	18026	0	0.44638	0.037741	0.040078	0.5783	1294	2	0.44638	1.42319	0.264	0.00625
KAT14	2	0.58225	0.60441	1	10758	0	0.19178	0.037766	0.040078	0.5783	1295	1	0.19178	1.4229	0.124	0.0828
LEP	2	0.9622	0.96805	1	18025	0	0.30412	0.037803	0.040078	0.5783	1296	2	0.30412	1.42247	0.185	0.0306
CYP24A1	2	0.96218	0.96805	1	18024	0	0.35532	0.037824	0.040078	0.5783	1297	2	0.35532	1.42223	0.212	0.0179
CAB39L	2	0.96217	0.96805	1	18023	0	0.36956	0.037834	0.040078	0.5783	1298	2	0.36956	1.42212	0.243	0.00913
RAPGEF6	2	0.96216	0.96805	1	18022	0	0.38769	0.037844	0.040078	0.5783	1299	2	0.38769	1.422	0.266	0.0061
ASB14	2	0.96209	0.96805	1	18021	0	0.2667	0.037906	0.040078	0.5783	1300	2	0.2667	1.42129	0.15	0.0549
STEAP1B	2	0.37402	0.38067	1	7096	1	0.10506	0.037923	0.040078	0.5783	1301	1	0.10506	1.4211	0.134	0.0712
MOGAT1	2	0.96199	0.96805	1	18020	0	0.24071	0.03801	0.040078	0.5783	1302	2	0.24071	1.4201	0.129	0.0765
GPR156	2	0.38318	0.3873	1	7252	1	0.13972	0.038027	0.040078	0.5783	1303	1	0.13972	1.41991	0.139	0.0655
IL9	2	0.96192	0.96805	1	18019	0	0.31459	0.038082	0.040078	0.5783	1304	2	0.31459	1.41928	0.194	0.0259
ANGPTL5	2	0.96188	0.96805	1	18018	0	0.32576	0.038124	0.040078	0.5783	1305	2	0.32576	1.4188	0.241	0.00942
TP53	2	0.64193	0.66999	1	11869	0	0.17714	0.038131	0.040078	0.5783	1306	1	0.17714	1.41872	0.104	0.115
DMRTC2	2	0.96185	0.96805	1	18017	0	0.52469	0.038155	0.040078	0.5783	1307	2	0.52469	1.41845	0.254	0.00744
GPIHBP1	2	0.96183	0.96805	1	18016	0	0.23669	0.038165	0.040078	0.5783	1308	2	0.23669	1.41833	0.123	0.0847
CCDC168	2	0.39277	0.40065	1	7419	1	0.12679	0.038183	0.040078	0.5783	1309	1	0.12679	1.41813	0.113	0.099
TTYH2	2	0.96179	0.96805	1	18015	0	0.33905	0.038207	0.040078	0.5783	1310	2	0.33905	1.41786	0.193	0.0264
BHLHE41	2	0.054353	0.069247	0.67973	1807	1	-0.013833	0.038235	0.040078	0.5783	1311	1	-0.013833	1.41754	-0.0894	0.825
IL13RA1	2	0.96174	0.96805	1	18014	0	0.26919	0.038259	0.040078	0.5783	1312	2	0.26919	1.41727	0.168	0.0415
CELSR2	2	0.96172	0.96805	1	18013	0	0.29232	0.038279	0.040078	0.5783	1313	2	0.29232	1.41704	0.138	0.0667
AKR1C1	2	0.86321	0.85472	1	16132	0	0.32255	0.038287	0.040078	0.5783	1314	1	0.32255	1.41695	0.215	0.0167
WBP1L	2	0.3445	0.36094	0.984365	6610	1	0.17211	0.038339	0.041823	0.59712	1315	1	0.17211	1.41636	0.159	0.0479
GPR50	2	0.56719	0.60441	1	10468	0	0.19223	0.038391	0.041823	0.59712	1316	1	0.19223	1.41577	0.114	0.0973
CDK5	2	0.35345	0.36094	0.984365	6760	1	0.14131	0.038443	0.041823	0.59712	1317	1	0.14131	1.41518	0.13	0.0753
APOL3	2	0.96151	0.96626	1	18011	0	0.22008	0.038487	0.041823	0.59712	1318	2	0.22008	1.41469	0.115	0.0966
PAN2	2	0.77729	0.79246	1	14433	0	0.31886	0.038599	0.041824	0.59712	1319	1	0.31886	1.41342	0.174	0.0374
KBTBD3	2	0.96138	0.96626	1	18010	0	0.39778	0.038623	0.041824	0.59712	1320	2	0.39778	1.41315	0.234	0.0109
CIB3	2	0.23222	0.23543	0.874974	4944	1	0.07451	0.038651	0.041824	0.59712	1321	1	0.07451	1.41284	0.103	0.116
LIN7B	2	0.96134	0.96626	1	18009	0	0.26629	0.038664	0.041824	0.59712	1322	2	0.26629	1.41269	0.134	0.071
PLA2G4E	2	0.96128	0.96626	1	18008	0	0.20288	0.038717	0.041824	0.59712	1323	2	0.20288	1.4121	0.105	0.114
SPDYC	2	0.96125	0.96626	1	18007	0	0.33779	0.038748	0.041824	0.59712	1324	2	0.33779	1.41175	0.191	0.0274
CLCN7	2	0.78414	0.79694	1	14576	0	0.27141	0.038755	0.041824	0.59712	1325	1	0.27141	1.41167	0.174	0.0372
TDRD7	2	0.9612	0.96626	1	18006	0	0.36038	0.0388	0.041824	0.59712	1326	2	0.36038	1.41117	0.2	0.0228
NKX2-8	2	0.96119	0.96626	1	18005	0	0.25309	0.038811	0.041824	0.59712	1327	2	0.25309	1.41105	0.161	0.0462
CPNE8	2	0.5373	0.55929	1	9932	0	0.22528	0.038859	0.041824	0.59712	1328	1	0.22528	1.41051	0.154	0.0515
G6PC3	2	0.80672	0.82699	1	15022	0	0.23278	0.038911	0.043594	0.608032	1329	1	0.23278	1.40993	0.145	0.06
GGA1	2	0.96108	0.96444	1	18004	0	0.35573	0.038915	0.043594	0.608032	1330	2	0.35573	1.40988	0.225	0.0132
TRMT44	2	0.96105	0.96444	1	18003	0	0.30232	0.038947	0.043595	0.608032	1331	2	0.30232	1.40953	0.203	0.0217
SFI1	2	0.96104	0.96444	1	18002	0	0.23271	0.038957	0.043595	0.608032	1332	2	0.23271	1.40941	0.131	0.0742
WDR37	2	0.7297	0.76459	1	13509	0	0.28418	0.038963	0.043595	0.608032	1333	1	0.28418	1.40935	0.182	0.0323
MOAP1	2	0.96099	0.96248	1	18001	0	0.28129	0.03901	0.045506	0.608032	1334	2	0.28129	1.40882	0.164	0.0442
TPBGL	2	0.08917	0.11698	0.769728	2858	1	0.020056	0.039015	0.045506	0.608032	1335	1	0.020056	1.40877	0.0255	0.36
MPV17L2	2	0.96096	0.96248	1	18000	0	0.273	0.039041	0.045506	0.608032	1336	2	0.273	1.40848	0.137	0.067
VAV1	2	0.96092	0.96248	1	17999	0	0.24595	0.039083	0.045506	0.608032	1337	2	0.24595	1.40801	0.144	0.061
COL18A1	2	0.96089	0.96248	1	17998	0	0.33938	0.039114	0.045506	0.608032	1338	2	0.33938	1.40767	0.212	0.0177
SOX8	2	0.38402	0.3873	1	7263	1	0.13745	0.039119	0.045506	0.608032	1339	1	0.13745	1.40761	0.106	0.111
RGS12	2	0.14864	0.15618	0.769728	3785	1	0.038618	0.039171	0.045506	0.608032	1340	1	0.038618	1.40704	0.0665	0.208
POLR2F	2	0.96082	0.96248	1	17997	0	0.26863	0.039177	0.045506	0.608032	1341	2	0.26863	1.40697	0.166	0.0425
TGFBR3L	2	0.66924	0.70332	1	12379	0	0.21264	0.039223	0.045506	0.608032	1342	1	0.21264	1.40646	0.18	0.0337
KIF2A	2	0.96076	0.96248	1	17996	0	0.24766	0.039241	0.045506	0.608032	1343	2	0.24766	1.40626	0.177	0.0355
SRARP	2	0.12874	0.15618	0.769728	3530	1	0.042447	0.039327	0.045506	0.608032	1344	1	0.042447	1.40531	0.0608	0.226
UNC50	2	0.96062	0.96248	1	17995	0	0.30702	0.039377	0.045506	0.608032	1345	2	0.30702	1.40476	0.19	0.0281
KLHDC2	2	0.77533	0.78789	1	14392	0	0.25231	0.039379	0.045506	0.608032	1346	1	0.25231	1.40474	0.17	0.0402
MYOC	2	0.70663	0.75001	1	13082	0	0.30545	0.039431	0.045506	0.608032	1347	1	0.30545	1.40416	0.127	0.079
GHRL	2	0.96056	0.96248	1	17994	0	0.22859	0.039441	0.045506	0.608032	1348	2	0.22859	1.40405	0.121	0.0866
RAB4B	2	0.045715	0.05884	0.67973	1558	1	-0.094456	0.039484	0.045506	0.608032	1349	1	-0.094456	1.40358	-0.211	0.974
ADGRG7	2	0.96046	0.96248	1	17993	0	0.25418	0.039535	0.045506	0.608032	1350	2	0.25418	1.40302	0.129	0.0763
LIPA	2	0.41599	0.42041	1	7806	1	0.18199	0.039536	0.045506	0.608032	1351	1	0.18199	1.40301	0.126	0.0802
MCMDC2	2	0.96045	0.96248	1	17992	0	0.26316	0.039546	0.045506	0.608032	1352	2	0.26316	1.4029	0.174	0.0372
ZNF671	2	0.11621	0.14957	0.769728	3359	1	0.031197	0.039588	0.045506	0.608032	1353	1	0.031197	1.40244	0.031	0.336
CCDC102B	2	0.85962	0.85472	1	16056	0	0.30161	0.03964	0.045506	0.608032	1354	1	0.30161	1.40187	0.198	0.0241
TRPC1	2	0.3683	0.36753	0.984365	7007	1	0.12574	0.039692	0.045506	0.608032	1355	1	0.12574	1.4013	0.112	0.101
SYNPR	2	0.88082	0.8728	1	16465	0	0.31651	0.039744	0.045506	0.608032	1356	1	0.31651	1.40073	0.228	0.0123
FANCL	2	0.96024	0.96248	1	17991	0	0.41022	0.039757	0.045506	0.608032	1357	2	0.41022	1.40059	0.296	0.00364
RCAN3	2	0.96023	0.96248	1	17990	0	0.28192	0.039768	0.045506	0.608032	1358	2	0.28192	1.40047	0.168	0.0415
TMEM41B	2	0.70649	0.75001	1	13079	0	0.30851	0.039796	0.045506	0.608032	1359	1	0.30851	1.40016	0.134	0.0706
DYNAP	2	0.96018	0.96248	1	17988	0	0.31386	0.039821	0.045506	0.608032	1360	2	0.31386	1.39989	0.183	0.0317
EPHB4	2	0.81523	0.82699	1	15189	0	0.35224	0.039848	0.045506	0.608032	1361	1	0.35224	1.39959	0.243	0.00907
ZC2HC1A	2	0.96012	0.96248	1	17987	0	0.29556	0.039884	0.045506	0.608032	1362	2	0.29556	1.3992	0.169	0.0405
NLN	2	0.71985	0.75983	1	13323	0	0.22389	0.0399	0.045506	0.608032	1363	1	0.22389	1.39903	0.135	0.0702
ERCC4	2	0.96009	0.96248	1	17986	0	0.2825	0.039906	0.045506	0.608032	1364	2	0.2825	1.39896	0.147	0.0575
ZNF565	2	0.8571	0.85472	1	15995	0	0.28954	0.039952	0.045506	0.608032	1365	1	0.28954	1.39846	0.206	0.0202
DNAJC7	2	0.96004	0.96248	1	17985	0	0.26111	0.039959	0.045506	0.608032	1366	2	0.26111	1.39839	0.151	0.0547
NEXN	2	0.42982	0.44029	1	8024	1	0.21174	0.040004	0.045506	0.608032	1367	1	0.21174	1.3979	0.106	0.111
SLC35G2	2	0.95999	0.96248	1	17984	0	0.3172	0.040012	0.045506	0.608032	1368	2	0.3172	1.39781	0.199	0.0235
PPARGC1B	2	0.95994	0.96248	1	17983	0	0.25919	0.040065	0.045506	0.608032	1369	2	0.25919	1.39723	0.141	0.0634
CERS4	2	0.95985	0.96248	1	17982	0	0.22344	0.04015	0.045506	0.608032	1370	2	0.22344	1.39631	0.127	0.0792
TNS2	2	0.80255	0.82699	1	14944	0	0.30177	0.04016	0.045506	0.608032	1371	1	0.30177	1.39621	0.174	0.0374
ADORA3	2	0.9598	0.96248	1	17981	0	0.22956	0.040203	0.045506	0.608032	1372	2	0.22956	1.39574	0.123	0.0845
JADE2	2	0.1587	0.16931	0.777465	3922	1	0.086448	0.040212	0.045506	0.608032	1373	1	0.086448	1.39564	0.0887	0.148
ASIC5	2	0.95974	0.96248	1	17980	0	0.26922	0.040256	0.045506	0.608032	1374	2	0.26922	1.39517	0.172	0.0387
CIDEB	2	0.85932	0.85472	1	16049	0	0.30002	0.040263	0.045506	0.608032	1375	1	0.30002	1.39509	0.186	0.03
CEP290	2	0.59207	0.61677	1	10928	0	0.34503	0.040315	0.045506	0.608032	1376	1	0.34503	1.39453	0.0936	0.137
ZNF581	2	0.95968	0.96248	1	17979	0	0.26871	0.04032	0.045506	0.608032	1377	2	0.26871	1.39448	0.139	0.0651
RBM34	2	0.63964	0.66999	1	11828	0	0.27277	0.040367	0.045506	0.608032	1378	1	0.27277	1.39397	0.125	0.0812
TICAM2	2	0.95963	0.96248	1	17978	0	0.29416	0.040373	0.045506	0.608032	1379	2	0.29416	1.39391	0.172	0.0387
SLFN11	2	0.86521	0.86212	1	16172	0	0.29994	0.040419	0.045506	0.608032	1380	1	0.29994	1.39341	0.2	0.0229
KDM2B	2	0.95953	0.96248	1	17977	0	0.24273	0.040469	0.045506	0.608032	1381	2	0.24273	1.39288	0.137	0.0678
PROX2	2	0.056055	0.069248	0.67973	1859	1	0.067486	0.040471	0.045506	0.608032	1382	1	0.067486	1.39286	0.0649	0.213
UTS2	2	0.9595	0.96248	1	17976	0	0.2989	0.040501	0.045506	0.608032	1383	2	0.2989	1.39253	0.187	0.0297
IER5L	2	0.95948	0.96248	1	17975	0	0.3109	0.040523	0.045506	0.608032	1384	2	0.3109	1.3923	0.171	0.0396
TGFB1I1	2	0.91916	0.92297	1	17206	0	0.32161	0.040575	0.045506	0.608032	1385	2	0.32161	1.39174	0.215	0.0167
ZNF700	2	0.95939	0.96248	1	17974	0	0.2823	0.040608	0.045506	0.608032	1386	2	0.2823	1.39139	0.176	0.0364
RNF181	2	0.95938	0.96248	1	17973	0	0.33024	0.040619	0.045506	0.608032	1387	2	0.33024	1.39127	0.216	0.0161
NANOGNB	2	0.73895	0.77867	1	13694	0	0.24085	0.040627	0.045506	0.608032	1388	1	0.24085	1.39119	0.14	0.0643
CNBD1	2	0.95933	0.96248	1	17972	0	0.28841	0.040673	0.045506	0.608032	1389	2	0.28841	1.39069	0.163	0.045
ZDHHC7	2	0.88437	0.8798	1	16539	0	0.45069	0.040679	0.045506	0.608032	1390	1	0.45069	1.39063	0.161	0.0467
BZW2	2	0.95927	0.96248	1	17971	0	0.28526	0.040726	0.045506	0.608032	1391	2	0.28526	1.39013	0.161	0.0464
H2AC19	2	0.72597	0.76459	1	13448	0	0.31063	0.040731	0.045506	0.608032	1392	1	0.31063	1.39007	0.263	0.00639
PNPLA1	2	0.49497	0.51284	1	9160	1	0.16118	0.040783	0.045506	0.608032	1393	1	0.16118	1.38952	0.115	0.0963
FUT6	2	0.10269	0.14294	0.769728	3183	1	0.0016175	0.040835	0.045506	0.608032	1394	1	0.0016175	1.38897	-0.000541	0.488
CCL1	2	0.95915	0.96248	1	17970	0	0.31587	0.040855	0.045506	0.608032	1395	2	0.31587	1.38875	0.184	0.0316
PPFIBP2	2	0.95913	0.96248	1	17969	0	0.31323	0.040865	0.045506	0.608032	1396	2	0.31323	1.38865	0.18	0.0339
MCU	2	0.19352	0.19584	0.835328	4395	1	0.068094	0.040887	0.045506	0.608032	1397	1	0.068094	1.38841	0.0999	0.123
ZNF648	2	0.95908	0.96248	1	17967	0	0.26563	0.040919	0.045506	0.608032	1398	2	0.26563	1.38807	0.155	0.0513
POU2F2	2	0.89023	0.88311	1	16654	0	0.33096	0.040939	0.045506	0.608032	1399	1	0.33096	1.38786	0.201	0.0225
A1CF	2	0.95905	0.96248	1	17966	0	0.20922	0.040951	0.045506	0.608032	1400	2	0.20922	1.38774	0.108	0.108
C2orf74	2	0.95904	0.96248	1	17965	0	0.34377	0.040962	0.045506	0.608032	1401	2	0.34377	1.38762	0.235	0.0108
GRIA1	2	0.95903	0.96248	1	17964	0	0.32148	0.040973	0.045506	0.608032	1402	2	0.32148	1.3875	0.149	0.0559
ZNF433	2	0.8907	0.88311	1	16662	0	0.34614	0.040991	0.045506	0.608032	1403	1	0.34614	1.38731	0.207	0.0198
GPX8	2	0.959	0.96248	1	17963	0	0.2397	0.041005	0.045506	0.608032	1404	2	0.2397	1.38716	0.109	0.106
ZNF473	2	0.40871	0.42041	1	7681	1	0.10867	0.041043	0.045506	0.608032	1405	1	0.10867	1.38676	0.112	0.101
DCAF8L1	2	0.95895	0.96248	1	17962	0	0.20049	0.041048	0.045506	0.608032	1406	2	0.20049	1.38671	0.108	0.107
MRPL30	2	0.95894	0.96248	1	17961	0	0.36665	0.041059	0.045506	0.608032	1407	2	0.36665	1.38659	0.18	0.0335
FBXO47	2	0.95892	0.96248	1	17960	0	0.23646	0.04108	0.045506	0.608032	1408	2	0.23646	1.38637	0.119	0.0897
PPP1R3D	2	0.33778	0.34119	0.984365	6501	1	0.14048	0.041095	0.045506	0.608032	1409	1	0.14048	1.38621	0.107	0.11
MYCT1	2	0.80122	0.82282	1	14917	0	0.23447	0.041147	0.045506	0.608032	1410	1	0.23447	1.38566	0.146	0.0583
TRAPPC6B	2	0.95882	0.96248	1	17959	0	0.25529	0.041177	0.045506	0.608032	1411	2	0.25529	1.38535	0.129	0.0767
FANCI	2	0.9588	0.96248	1	17958	0	0.37018	0.041199	0.045506	0.608032	1412	2	0.37018	1.38511	0.239	0.00977
GJE1	2	0.13625	0.15618	0.769728	3619	1	-0.023138	0.041199	0.045506	0.608032	1413	1	-0.023138	1.38511	0.0266	0.355
LRP1	2	0.83188	0.84305	1	15513	0	0.31872	0.041251	0.045506	0.608032	1414	1	0.31872	1.38457	0.208	0.0193
RAB40AL	2	0.95873	0.96248	1	17957	0	0.22847	0.041274	0.045506	0.608032	1415	2	0.22847	1.38432	0.122	0.0856
C3orf20	2	0.58526	0.60441	1	10814	0	0.19009	0.041407	0.045506	0.608032	1416	1	0.19009	1.38293	0.115	0.0963
NRXN1	2	0.95855	0.96248	1	17956	0	0.23491	0.041447	0.045506	0.608032	1417	2	0.23491	1.38251	0.137	0.0676
PMS1	2	0.86579	0.86574	1	16181	0	0.35641	0.041459	0.045506	0.608032	1418	1	0.35641	1.38238	0.235	0.0107
SYN1	2	0.85756	0.85472	1	16006	0	0.30971	0.041511	0.045506	0.608032	1419	1	0.30971	1.38184	0.19	0.028
RAB5C	2	0.89003	0.88311	1	16648	0	0.30088	0.041563	0.047351	0.632231	1420	1	0.30088	1.38129	0.184	0.0313
DDX60L	2	0.41604	0.42041	1	7807	1	0.17151	0.041615	0.049252	0.652121	1421	1	0.17151	1.38075	0.115	0.0964
FAM49B	2	0.95423	0.95442	1	17875	0	0.35466	0.041667	0.049252	0.652121	1422	2	0.35466	1.38021	0.227	0.0126
MEIKIN	2	0.66756	0.70332	1	12348	0	0.29826	0.041719	0.049252	0.652121	1423	1	0.29826	1.37967	0.129	0.076
HCAR2	2	0.95827	0.95863	1	17955	0	0.3528	0.041728	0.049252	0.652121	1424	2	0.3528	1.37957	0.253	0.0076
CD164	2	0.95812	0.95863	1	17954	0	0.38976	0.04188	0.049252	0.652121	1425	2	0.38976	1.37799	0.281	0.00472
IL11RA	2	0.95807	0.95863	1	17952	0	0.32504	0.041934	0.049253	0.652121	1426	2	0.32504	1.37743	0.195	0.0256
SLC44A3	2	0.67746	0.71931	1	12531	0	0.27651	0.041978	0.049253	0.652121	1427	1	0.27651	1.37698	0.217	0.016
CAMTA2	2	0.56331	0.60441	1	10399	0	0.17558	0.04203	0.049253	0.652121	1428	1	0.17558	1.37644	0.143	0.062
FSD1L	2	0.95796	0.95863	1	17951	0	0.40903	0.042043	0.049253	0.652121	1429	2	0.40903	1.37631	0.239	0.00987
TBX6	2	0.95795	0.95863	1	17950	0	0.27191	0.042054	0.049253	0.652121	1430	2	0.27191	1.37619	0.145	0.0592
TPGS1	2	0.95789	0.95863	1	17949	0	0.21128	0.042108	0.049253	0.652121	1431	2	0.21128	1.37564	0.118	0.0913
PPIL3	2	0.92696	0.92297	1	17359	0	0.31588	0.042134	0.049253	0.652121	1432	2	0.31588	1.37537	0.216	0.0164
GLT6D1	2	0.95779	0.95863	1	17947	0	0.2323	0.042206	0.057169	0.730477	1433	2	0.2323	1.37463	0.118	0.0917
DHFR	2	0.95778	0.95863	1	17946	0	0.3695	0.042217	0.057169	0.730477	1434	2	0.3695	1.37451	0.218	0.0154
MICU2	2	0.33406	0.34119	0.984365	6444	1	0.12028	0.042238	0.05717	0.730477	1435	1	0.12028	1.3743	0.128	0.0784
SAT2	2	0.95776	0.95863	1	17945	0	0.2636	0.042239	0.05717	0.730477	1436	2	0.2636	1.37429	0.129	0.0761
SDHAF1	2	0.77318	0.78789	1	14349	0	0.26553	0.04229	0.059139	0.730477	1437	1	0.26553	1.37376	0.156	0.0503
IYD	2	0.95771	0.95656	1	17943	0	0.28116	0.042294	0.059139	0.730477	1438	2	0.28116	1.37372	0.173	0.038
TUBD1	2	0.95767	0.95656	1	17942	0	0.32349	0.042327	0.059139	0.730477	1439	2	0.32349	1.37338	0.176	0.036
THNSL1	2	0.94553	0.94788	1	17716	0	0.36088	0.042342	0.059139	0.730477	1440	2	0.36088	1.37323	0.248	0.00827
EPX	2	0.87211	0.86921	1	16292	0	0.3205	0.042394	0.059139	0.730477	1441	1	0.3205	1.3727	0.202	0.0221
DNAH7	2	0.95748	0.95656	1	17941	0	0.29894	0.042523	0.059139	0.730477	1442	2	0.29894	1.37138	0.188	0.0293
PKD1L2	2	0.95741	0.95656	1	17940	0	0.29049	0.042589	0.059139	0.730477	1443	2	0.29049	1.3707	0.178	0.0349
PTPRH	2	0.95739	0.95656	1	17939	0	0.26829	0.042611	0.059139	0.730477	1444	2	0.26829	1.37048	0.154	0.0516
ZHX3	2	0.1047	0.14294	0.769728	3208	1	0.068815	0.042654	0.059139	0.730477	1445	1	0.068815	1.37004	0.112	0.101
CD27	2	0.8992	0.89938	1	16823	0	0.33128	0.042705	0.059139	0.730477	1446	2	0.33128	1.36952	0.216	0.0161
SF3B5	2	0.54782	0.57896	1	10129	0	0.5509	0.042757	0.059139	0.730477	1447	1	0.5509	1.36899	0.105	0.113
TST	2	0.95719	0.95656	1	17938	0	0.20606	0.042808	0.059139	0.730477	1448	2	0.20606	1.36848	0.107	0.109
C17orf80	2	0.95715	0.95656	1	17937	0	0.28762	0.042852	0.059139	0.730477	1449	2	0.28762	1.36803	0.17	0.0401
ADAMTS20	2	0.69774	0.73984	1	12918	0	0.27649	0.042861	0.059139	0.730477	1450	1	0.27649	1.36794	0.128	0.0776
FAM160B2	2	0.95711	0.95656	1	17936	0	0.3155	0.042885	0.059139	0.730477	1451	2	0.3155	1.36769	0.201	0.0225
R3HDM1	2	0.050064	0.062824	0.67973	1676	1	-0.0030141	0.042913	0.059139	0.730477	1452	1	-0.0030141	1.36741	-0.079	0.797
CCDC43	2	0.89989	0.89938	1	16840	0	0.29071	0.042965	0.059139	0.730477	1453	2	0.29071	1.36689	0.188	0.0291
ADRB2	2	0.95697	0.95656	1	17935	0	0.24959	0.043028	0.059139	0.730477	1454	2	0.24959	1.36625	0.13	0.0757
GLCCI1	2	0.80238	0.82282	1	14942	0	0.29437	0.043069	0.059139	0.730477	1455	1	0.29437	1.36584	0.175	0.0367
PARPBP	2	0.95689	0.95656	1	17934	0	0.23937	0.043105	0.059139	0.730477	1456	2	0.23937	1.36547	0.114	0.0977
WNT5A	2	0.52132	0.55265	1	9650	1	0.21888	0.043173	0.059139	0.730477	1457	1	0.21888	1.36479	0.0941	0.136
TEX26	2	0.29514	0.28809	0.929582	5867	1	0.076143	0.043225	0.059139	0.730477	1458	1	0.076143	1.36426	0.158	0.0488
ZNF229	2	0.95677	0.95656	1	17932	0	0.30896	0.043227	0.059139	0.730477	1459	2	0.30896	1.36424	0.178	0.0349
MED29	2	0.76869	0.78789	1	14257	0	0.35849	0.043277	0.059139	0.730477	1460	1	0.35849	1.36374	0.255	0.00724
CACFD1	2	0.95671	0.95656	1	17931	0	0.2417	0.043293	0.059139	0.730477	1461	2	0.2417	1.36358	0.132	0.0729
CITED1	2	0.93391	0.92568	1	17503	0	0.34444	0.043328	0.059139	0.730477	1462	2	0.34444	1.36323	0.229	0.0122
PDIA6	2	0.95664	0.95656	1	17930	0	0.33923	0.043359	0.059139	0.730477	1463	2	0.33923	1.36292	0.185	0.0308
H2AC1	2	0.9566	0.95656	1	17929	0	0.31587	0.043403	0.059139	0.730477	1464	2	0.31587	1.36248	0.152	0.0536
VIPR1	2	0.95659	0.95656	1	17928	0	0.20366	0.043414	0.059139	0.730477	1465	2	0.20366	1.36237	0.104	0.114
PDZRN4	2	0.95655	0.95656	1	17927	0	0.36966	0.043447	0.059139	0.730477	1466	2	0.36966	1.36204	0.267	0.00596
IPO8	2	0.95649	0.95656	1	17926	0	0.23329	0.043514	0.059139	0.730477	1467	2	0.23329	1.36137	0.116	0.0948
MTMR9	2	0.95642	0.95656	1	17925	0	0.39263	0.04358	0.059139	0.730477	1468	2	0.39263	1.36071	0.25	0.00793
CDT1	2	0.15328	0.16268	0.777465	3851	1	0.11876	0.043588	0.059139	0.730477	1469	1	0.11876	1.36063	0.00156	0.478
PRKCH	2	0.95639	0.95656	1	17924	0	0.2192	0.043614	0.059139	0.730477	1470	2	0.2192	1.36037	0.124	0.083
CYB5A	2	0.72033	0.75983	1	13328	0	0.25281	0.04364	0.059139	0.730477	1471	1	0.25281	1.36012	0.198	0.024
SH3BGR	2	0.95632	0.95656	1	17923	0	0.35971	0.04368	0.059139	0.730477	1472	2	0.35971	1.35972	0.178	0.0349
USP40	2	0.084504	0.10799	0.743435	2729	1	0.024915	0.043692	0.059139	0.730477	1473	1	0.024915	1.3596	0.00233	0.474
COBLL1	2	0.24634	0.24202	0.874974	5144	1	0.13484	0.043744	0.059139	0.730477	1474	1	0.13484	1.35908	0.102	0.119
AICDA	2	0.95621	0.95656	1	17922	0	0.32198	0.043791	0.059139	0.730477	1475	2	0.32198	1.35862	0.162	0.0453
CEP78	2	0.86079	0.85472	1	16081	0	0.3217	0.043796	0.059139	0.730477	1476	1	0.3217	1.35857	0.198	0.0239
SLC4A3	2	0.93206	0.92568	1	17460	0	0.34036	0.043847	0.059139	0.730477	1477	2	0.34036	1.35806	0.244	0.00888
RASGRP4	2	0.95613	0.95656	1	17921	0	0.34559	0.043869	0.059139	0.730477	1478	2	0.34559	1.35784	0.223	0.0138
SENP8	2	0.95611	0.95656	1	17920	0	0.36648	0.043891	0.059139	0.730477	1479	2	0.36648	1.35762	0.24	0.00958
MRPL1	2	0.72635	0.76459	1	13452	0	0.28055	0.043899	0.059139	0.730477	1480	1	0.28055	1.35755	0.219	0.0152
CRTAC1	2	0.95602	0.95656	1	17918	0	0.25589	0.04398	0.059139	0.730477	1481	2	0.25589	1.35674	0.135	0.0695
COMMD1	2	0.65014	0.67	1	12019	0	0.27361	0.044003	0.059139	0.730477	1482	1	0.27361	1.35652	0.119	0.0905
MBL2	2	0.95598	0.95656	1	17917	0	0.22319	0.044025	0.059139	0.730477	1483	2	0.22319	1.3563	0.12	0.0891
SOCS2	2	0.95595	0.95656	1	17916	0	0.21997	0.044047	0.059139	0.730477	1484	2	0.21997	1.35608	0.116	0.0942
NEDD1	2	0.082625	0.10507	0.73108	2681	1	-0.037266	0.044055	0.059139	0.730477	1485	1	-0.037266	1.356	0.0163	0.403
CPNE5	2	0.9559	0.95656	1	17915	0	0.28319	0.044103	0.059139	0.730477	1486	2	0.28319	1.35553	0.178	0.0347
ZNF519	2	0.26824	0.2618	0.874974	5463	1	0.085018	0.044107	0.059139	0.730477	1487	1	0.085018	1.35549	0.123	0.0844
OR1L1	2	0.95584	0.95656	1	17914	0	0.2566	0.044158	0.059139	0.730477	1488	2	0.2566	1.35499	0.125	0.0809
OMD	2	0.95583	0.95656	1	17913	0	0.22544	0.044169	0.059139	0.730477	1489	2	0.22544	1.35488	0.103	0.117
NXNL1	2	0.95582	0.95656	1	17912	0	0.24672	0.044181	0.059139	0.730477	1490	2	0.24672	1.35476	0.139	0.0658
CD19	2	0.79474	0.81014	1	14801	0	0.32373	0.044211	0.059139	0.730477	1491	1	0.32373	1.35447	0.187	0.0294
PHF19	2	0.8759	0.86921	1	16366	0	0.28697	0.044263	0.059139	0.730477	1492	1	0.28697	1.35396	0.181	0.0328
FASTKD3	2	0.95571	0.95656	1	17910	0	0.22993	0.044292	0.059139	0.730477	1493	2	0.22993	1.35367	0.121	0.0871
TRAPPC13	2	0.9557	0.95656	1	17909	0	0.31431	0.044303	0.059139	0.730477	1494	2	0.31431	1.35357	0.203	0.0217
ADAMTS10	2	0.95564	0.95656	1	17908	0	0.27472	0.044359	0.059139	0.730477	1495	2	0.27472	1.35302	0.163	0.0452
ZDHHC21	2	0.95558	0.95656	1	17907	0	0.33422	0.044415	0.059139	0.730477	1496	2	0.33422	1.35247	0.153	0.0529
OR2A4	2	0.30189	0.31464	0.984365	5969	1	0.11625	0.044418	0.059139	0.730477	1497	1	0.11625	1.35244	0.133	0.0713
MAPK1	2	0.95556	0.95656	1	17906	0	0.3319	0.044438	0.059139	0.730477	1498	2	0.3319	1.35225	0.182	0.0322
OR4L1	2	0.81154	0.82699	1	15121	0	0.2565	0.04447	0.059139	0.730477	1499	1	0.2565	1.35193	0.165	0.0432
HPRT1	2	0.95553	0.95656	1	17905	0	0.20849	0.044471	0.059139	0.730477	1500	2	0.20849	1.35192	0.0987	0.126
RHBG	2	0.72491	0.76459	1	13423	0	0.24285	0.044522	0.059139	0.730477	1501	1	0.24285	1.35143	0.174	0.0375
HEPH	2	0.95547	0.95656	1	17904	0	0.26741	0.044527	0.059139	0.730477	1502	2	0.26741	1.35138	0.144	0.0609
MAGEA8	2	0.95023	0.94788	1	17810	0	0.46074	0.044574	0.059139	0.730477	1503	2	0.46074	1.35092	0.261	0.00661
TNFRSF19	2	0.95542	0.95656	1	17903	0	0.37337	0.044583	0.059139	0.730477	1504	2	0.37337	1.35083	0.213	0.0173
TRPM6	2	0.95538	0.95656	1	17902	0	0.25808	0.044617	0.059139	0.730477	1505	2	0.25808	1.3505	0.136	0.0689
FRMD5	2	0.67857	0.71931	1	12551	0	0.25853	0.044626	0.059139	0.730477	1506	1	0.25853	1.35041	0.193	0.0262
CXCL8	2	0.95536	0.95656	1	17901	0	0.35386	0.044639	0.059139	0.730477	1507	2	0.35386	1.35029	0.242	0.00929
FAM50A	2	0.95535	0.95656	1	17900	0	0.27318	0.04465	0.059139	0.730477	1508	2	0.27318	1.35018	0.152	0.0539
MEA1	2	0.95533	0.95656	1	17899	0	0.24719	0.044673	0.059139	0.730477	1509	2	0.24719	1.34995	0.143	0.0613
SCG5	2	0.93013	0.92297	1	17423	0	0.46167	0.044678	0.059139	0.730477	1510	2	0.46167	1.34991	0.26	0.00674
ZNF366	2	0.95532	0.95656	1	17898	0	0.27635	0.044684	0.059139	0.730477	1511	2	0.27635	1.34985	0.179	0.0341
SS18	2	0.52451	0.55265	1	9709	1	0.20653	0.044729	0.059139	0.730477	1512	1	0.20653	1.34941	0.121	0.0877
PDCD1LG2	2	0.95526	0.95656	1	17897	0	0.25821	0.04474	0.059139	0.730477	1513	2	0.25821	1.3493	0.145	0.0595
OTOP2	2	0.8747	0.86921	1	16338	0	0.39832	0.044781	0.059139	0.730477	1514	1	0.39832	1.34891	0.216	0.0163
PTCHD1	2	0.95521	0.95656	1	17896	0	0.26108	0.044785	0.059139	0.730477	1515	2	0.26108	1.34887	0.149	0.0564
ARGFX	2	0.95519	0.95656	1	17895	0	0.21607	0.044807	0.059139	0.730477	1516	2	0.21607	1.34865	0.136	0.0689
RRBP1	2	0.95516	0.95656	1	17894	0	0.28107	0.044841	0.059139	0.730477	1517	2	0.28107	1.34832	0.162	0.0454
C1QC	2	0.95515	0.95656	1	17893	0	0.20236	0.044852	0.059139	0.730477	1518	2	0.20236	1.34822	0.106	0.112
ACSL4	2	0.95513	0.95656	1	17892	0	0.21929	0.044875	0.059139	0.730477	1519	2	0.21929	1.348	0.13	0.0756
PCDH10	2	0.43386	0.45352	1	8091	1	0.1571	0.044885	0.059139	0.730477	1520	1	0.1571	1.3479	0.12	0.0877
PLGLB1	2	0.95508	0.95656	1	17891	0	0.26137	0.04492	0.059139	0.730477	1521	2	0.26137	1.34756	0.151	0.0548
PBX3	2	0.95502	0.95656	1	17890	0	0.20868	0.044976	0.059139	0.730477	1522	2	0.20868	1.34702	0.107	0.11
TYR	2	0.84991	0.85087	1	15873	0	0.33662	0.044989	0.059139	0.730477	1523	1	0.33662	1.34689	0.191	0.0273
KRTAP5-2	2	0.42053	0.42041	1	7881	1	0.16238	0.045041	0.059139	0.730477	1524	1	0.16238	1.34639	0.107	0.109
NPIPB5	2	0.94556	0.94788	1	17717	0	0.38621	0.045092	0.059139	0.730477	1525	2	0.38621	1.3459	0.248	0.0083
LBX1	2	0.95489	0.95656	1	17888	0	0.20197	0.045111	0.059139	0.730477	1526	2	0.20197	1.34572	0.111	0.102
ARL17B	2	0.95487	0.95656	1	17887	0	0.30825	0.045134	0.059139	0.730477	1527	2	0.30825	1.3455	0.202	0.022
AAK1	2	0.29304	0.28153	0.911347	5831	1	0.136	0.045144	0.059139	0.730477	1528	1	0.136	1.3454	0.116	0.0937
RNF170	2	0.95482	0.95656	1	17886	0	0.25483	0.045179	0.059139	0.730477	1529	2	0.25483	1.34506	0.123	0.0848
H2AZ1	2	0.95481	0.95656	1	17885	0	0.27908	0.04519	0.059139	0.730477	1530	2	0.27908	1.34496	0.153	0.0526
CCDC8	2	0.19509	0.19584	0.835328	4417	1	0.048528	0.045196	0.059139	0.730477	1531	1	0.048528	1.3449	0.044	0.284
TTLL6	2	0.95478	0.95656	1	17884	0	0.22153	0.045224	0.059139	0.730477	1532	2	0.22153	1.34463	0.128	0.0778
TMEM235	2	0.95469	0.95656	1	17881	0	0.25296	0.045314	0.059139	0.730477	1533	2	0.25296	1.34377	0.13	0.0759
NIPA1	2	0.95467	0.95656	1	17880	0	0.25988	0.045326	0.059139	0.730477	1534	2	0.25988	1.34365	0.147	0.0574
GNAO1	2	0.95465	0.95442	1	17879	0	0.2797	0.045348	0.06117	0.732098	1535	2	0.2797	1.34344	0.154	0.0516
FOXP4	2	0.42994	0.44029	1	8026	1	0.17245	0.045352	0.06117	0.732098	1536	1	0.17245	1.3434	0.104	0.116
SEC24A	2	0.35481	0.36094	0.984365	6784	1	0.19737	0.045507	0.06117	0.732098	1537	1	0.19737	1.34192	0.0924	0.14
C12orf74	2	0.28701	0.27494	0.896306	5739	1	0.11215	0.045559	0.06117	0.732098	1538	1	0.11215	1.34143	0.102	0.12
ITCH	2	0.95441	0.95442	1	17877	0	0.25863	0.045586	0.06117	0.732098	1539	2	0.25863	1.34117	0.145	0.0601
FREM2	2	0.25438	0.2552	0.874974	5258	1	0.14063	0.045611	0.06117	0.732098	1540	1	0.14063	1.34093	0.082	0.165
MAGEC3	2	0.95436	0.95442	1	17876	0	0.19213	0.045643	0.06117	0.732098	1541	2	0.19213	1.34063	0.0916	0.142
MOB2	2	0.84443	0.84305	1	15773	0	0.27515	0.045715	0.06117	0.732098	1542	1	0.27515	1.33994	0.163	0.0447
S100A9	2	0.89643	0.89298	1	16772	0	0.29776	0.045766	0.06117	0.732098	1543	2	0.29776	1.33946	0.247	0.00838
SPATS2L	2	0.18999	0.19583	0.835328	4345	1	0.071269	0.045818	0.06117	0.732098	1544	1	0.071269	1.33896	0.0902	0.145
RNASEL	2	0.95418	0.95442	1	17874	0	0.24034	0.045824	0.06117	0.732098	1545	2	0.24034	1.33891	0.12	0.0884
PDGFC	2	0.95416	0.95442	1	17873	0	0.27621	0.045836	0.06117	0.732098	1546	2	0.27621	1.33879	0.144	0.0608
LRRC8C	2	0.9541	0.95442	1	17872	0	0.26853	0.045904	0.06117	0.732098	1547	2	0.26853	1.33815	0.15	0.0549
CCDC89	2	0.48015	0.4931	1	8888	1	0.18753	0.045922	0.06117	0.732098	1548	1	0.18753	1.33798	0.111	0.102
TRIM6	2	0.95407	0.95442	1	17871	0	0.20124	0.045926	0.06117	0.732098	1549	2	0.20124	1.33794	0.111	0.103
ASXL1	2	0.36272	0.36094	0.984365	6920	1	0.16139	0.045974	0.06117	0.732098	1550	1	0.16139	1.33749	0.102	0.118
ALG1L2	2	0.94747	0.94788	1	17758	0	0.42111	0.046026	0.06117	0.732098	1551	2	0.42111	1.337	0.245	0.00871
KCNQ3	2	0.84406	0.84305	1	15761	0	0.30769	0.046077	0.06117	0.732098	1552	1	0.30769	1.33652	0.198	0.024
NR4A3	2	0.9539	0.95442	1	17870	0	0.31564	0.046097	0.06117	0.732098	1553	2	0.31564	1.33633	0.197	0.0242
BATF3	2	0.94989	0.94788	1	17806	0	0.31442	0.046129	0.06117	0.732098	1554	2	0.31442	1.33603	0.224	0.0137
RNF39	2	0.95385	0.95442	1	17869	0	0.26308	0.046154	0.061171	0.732098	1555	2	0.26308	1.33579	0.16	0.0469
RALGPS1	2	0.95381	0.95442	1	17868	0	0.33403	0.046188	0.061171	0.732098	1556	2	0.33403	1.33547	0.219	0.0153
SEMA7A	2	0.95379	0.95442	1	17867	0	0.21736	0.046211	0.061171	0.732098	1557	2	0.21736	1.33525	0.104	0.116
BARHL2	2	0.95377	0.95442	1	17866	0	0.24256	0.046234	0.061171	0.732098	1558	2	0.24256	1.33504	0.134	0.0703
SLC6A9	2	0.31557	0.33455	0.984365	6164	1	0.20066	0.046285	0.061171	0.732098	1559	1	0.20066	1.33456	0.102	0.12
TRIM64	2	0.75048	0.77867	1	13905	0	0.293	0.046337	0.061171	0.732098	1560	1	0.293	1.33407	0.117	0.0927
ZNF41	2	0.95364	0.95442	1	17865	0	0.3778	0.04636	0.061171	0.732098	1561	2	0.3778	1.33386	0.21	0.0185
SDF2	2	0.46042	0.48645	1	8549	1	0.19451	0.046388	0.061171	0.732098	1562	1	0.19451	1.33359	0.0839	0.16
ZNF184	2	0.95356	0.95442	1	17864	0	0.242	0.04644	0.061171	0.732098	1563	2	0.242	1.33311	0.125	0.0822
ZNF280B	2	0.36382	0.36753	0.984365	6935	1	0.15829	0.04644	0.061171	0.732098	1564	1	0.15829	1.33311	0.109	0.106
PALM3	2	0.402	0.41374	1	7573	1	0.14768	0.046492	0.061171	0.732098	1565	1	0.14768	1.33262	0.107	0.11
ZNF517	2	0.95347	0.95442	1	17863	0	0.21003	0.046531	0.061171	0.732098	1566	2	0.21003	1.33226	0.105	0.114
SLC18A3	2	0.95346	0.95442	1	17862	0	0.19365	0.046543	0.061171	0.732098	1567	2	0.19365	1.33215	0.108	0.108
C9orf50	2	0.43817	0.45352	1	8163	1	0.19145	0.046544	0.061171	0.732098	1568	1	0.19145	1.33214	0.103	0.118
HTRA4	2	0.95343	0.95442	1	17861	0	0.20135	0.046566	0.061171	0.732098	1569	2	0.20135	1.33193	0.0956	0.133
TCEA1	2	0.95341	0.95442	1	17860	0	0.28372	0.046588	0.061171	0.732098	1570	2	0.28372	1.33173	0.155	0.0509
SUSD4	2	0.72382	0.75983	1	13401	0	0.30254	0.046648	0.061171	0.732098	1571	1	0.30254	1.33117	0.136	0.0684
ITGAL	2	0.49493	0.51284	1	9159	1	0.20648	0.046699	0.061171	0.732098	1572	1	0.20648	1.33069	0.105	0.114
MTBP	2	0.29483	0.28809	0.929582	5863	1	0.17221	0.046803	0.061171	0.732098	1573	1	0.17221	1.32973	0.0837	0.16
ALOX12B	2	0.95319	0.95442	1	17859	0	0.28245	0.046806	0.061171	0.732098	1574	2	0.28245	1.3297	0.15	0.055
IDH2	2	0.87588	0.86921	1	16365	0	0.34216	0.046855	0.061171	0.732098	1575	1	0.34216	1.32924	0.186	0.0304
TEX36	2	0.87423	0.86921	1	16330	0	0.337	0.046907	0.061171	0.732098	1576	1	0.337	1.32876	0.225	0.0134
HIPK2	2	0.95308	0.95442	1	17858	0	0.26008	0.046921	0.061171	0.732098	1577	2	0.26008	1.32863	0.15	0.0552
ANKRD55	2	0.95307	0.95442	1	17857	0	0.23543	0.046933	0.061171	0.732098	1578	2	0.23543	1.32852	0.146	0.0592
ATP13A4	2	0.92409	0.92297	1	17299	0	0.31261	0.046958	0.063162	0.732098	1579	2	0.31261	1.32829	0.201	0.0224
ARL11	2	0.95302	0.95233	1	17856	0	0.24143	0.046979	0.063162	0.732098	1580	2	0.24143	1.3281	0.137	0.068
AP2S1	2	0.69076	0.72979	1	12787	0	0.24546	0.047062	0.063162	0.732098	1581	1	0.24546	1.32733	0.195	0.0254
TGFBR2	2	0.95289	0.95233	1	17855	0	0.32188	0.047105	0.063162	0.732098	1582	2	0.32188	1.32693	0.218	0.0156
SRCAP	2	0.33475	0.34119	0.984365	6455	1	0.15334	0.047166	0.063162	0.732098	1583	1	0.15334	1.32637	0.103	0.118
TMEM178B	2	0.95279	0.95233	1	17854	0	0.309	0.047209	0.063162	0.732098	1584	2	0.309	1.32598	0.204	0.0212
PLEKHS1	2	0.89142	0.88644	1	16680	0	0.34927	0.047217	0.063162	0.732098	1585	1	0.34927	1.3259	0.21	0.0186
CYP2E1	2	0.78298	0.79694	1	14551	0	0.23537	0.047269	0.063162	0.732098	1586	1	0.23537	1.32542	0.172	0.0386
NTS	2	0.32214	0.33455	0.984365	6275	1	0.11196	0.047321	0.063162	0.732098	1587	1	0.11196	1.32495	0.152	0.0539
GSTT2	2	0.95266	0.95233	1	17852	0	0.25961	0.047336	0.063162	0.732098	1588	2	0.25961	1.32481	0.146	0.0587
C10orf88	2	0.95265	0.95233	1	17851	0	0.23396	0.047348	0.063162	0.732098	1589	2	0.23396	1.3247	0.115	0.0962
HS3ST3B1	2	0.95263	0.95233	1	17850	0	0.26244	0.047371	0.063162	0.732098	1590	2	0.26244	1.32449	0.143	0.0613
CLGN	2	0.82371	0.83505	1	15359	0	0.33962	0.047373	0.063162	0.732098	1591	1	0.33962	1.32447	0.202	0.022
SWAP70	2	0.36268	0.36094	0.984365	6919	1	0.16972	0.047425	0.063162	0.732098	1592	1	0.16972	1.32399	0.128	0.0772
IFNAR2	2	0.95256	0.95233	1	17849	0	0.23367	0.04744	0.063162	0.732098	1593	2	0.23367	1.32386	0.118	0.0911
TDRD12	2	0.068235	0.091263	0.71868	2237	1	-0.016621	0.047476	0.063162	0.732098	1594	1	-0.016621	1.32353	-0.0434	0.685
SLC35G3	2	0.95248	0.95233	1	17848	0	0.31635	0.047521	0.063162	0.732098	1595	2	0.31635	1.32311	0.191	0.0274
HES1	2	0.95242	0.95233	1	17847	0	0.20832	0.047579	0.063162	0.732098	1596	2	0.20832	1.32258	0.104	0.115
PIAS2	2	0.87171	0.86921	1	16286	0	0.31147	0.04758	0.063162	0.732098	1597	1	0.31147	1.32258	0.191	0.0273
CD9	2	0.95241	0.95233	1	17846	0	0.29834	0.04759	0.063162	0.732098	1598	2	0.29834	1.32248	0.145	0.0595
ACOT4	2	0.9524	0.95233	1	17845	0	0.30177	0.047602	0.063162	0.732098	1599	2	0.30177	1.32237	0.18	0.0335
VEZF1	2	0.95233	0.95233	1	17844	0	0.2347	0.047671	0.063163	0.732098	1600	2	0.2347	1.32175	0.12	0.0877
EHD1	2	0.95231	0.95233	1	17843	0	0.23788	0.047695	0.063163	0.732098	1601	2	0.23788	1.32153	0.117	0.0926
ALMS1	2	0.95229	0.95233	1	17842	0	0.23634	0.047706	0.063163	0.732098	1602	2	0.23634	1.32143	0.122	0.0851
TRIM60	2	0.95227	0.95233	1	17841	0	0.24461	0.047729	0.063163	0.732098	1603	2	0.24461	1.32122	0.148	0.0569
USP13	2	0.7618	0.78331	1	14126	0	0.2743	0.047735	0.063163	0.732098	1604	1	0.2743	1.32116	0.137	0.0676
TLR5	2	0.90057	0.89938	1	16849	0	0.35519	0.047787	0.063163	0.732098	1605	2	0.35519	1.32069	0.221	0.0145
TUT4	2	0.95214	0.95233	1	17840	0	0.26536	0.047857	0.063163	0.732098	1606	2	0.26536	1.32005	0.139	0.0651
BGLAP	2	0.95212	0.95233	1	17839	0	0.26869	0.04788	0.063163	0.732098	1607	2	0.26869	1.31985	0.134	0.0704
DEGS1	2	0.70462	0.74488	1	13045	0	0.2444	0.047891	0.063163	0.732098	1608	1	0.2444	1.31975	0.157	0.0498
FERMT3	2	0.95211	0.95233	1	17838	0	0.30195	0.047892	0.063163	0.732098	1609	2	0.30195	1.31974	0.173	0.038
PCSK2	2	0.80684	0.82699	1	15024	0	0.29968	0.047943	0.063163	0.732098	1610	1	0.29968	1.31927	0.171	0.0391
BIRC2	2	0.95204	0.95233	1	17837	0	0.20965	0.047962	0.063163	0.732098	1611	2	0.20965	1.3191	0.141	0.0632
ABCA3	2	0.95203	0.95233	1	17836	0	0.29679	0.047973	0.063163	0.732098	1612	2	0.29679	1.319	0.194	0.0259
CENPJ	2	0.95202	0.95233	1	17835	0	0.27448	0.047985	0.063163	0.732098	1613	2	0.27448	1.31889	0.129	0.0766
LAMP1	2	0.47467	0.4931	1	8792	1	0.21728	0.047994	0.063163	0.732098	1614	1	0.21728	1.31881	0.0995	0.124
WDR1	2	0.952	0.95233	1	17834	0	0.22639	0.047996	0.063163	0.732098	1615	2	0.22639	1.31879	0.106	0.111
APOL6	2	0.13305	0.15618	0.769728	3582	1	0.063575	0.048046	0.063163	0.732098	1616	1	0.063575	1.31834	0.075	0.184
PTGER4	2	0.84332	0.84305	1	15748	0	0.27998	0.048098	0.063163	0.732098	1617	1	0.27998	1.31787	0.16	0.0472
ZBTB8OS	2	0.95186	0.95233	1	17833	0	0.32433	0.048136	0.063163	0.732098	1618	2	0.32433	1.31753	0.203	0.0216
NMNAT2	2	0.95181	0.95233	1	17832	0	0.2054	0.048194	0.063163	0.732098	1619	2	0.2054	1.31701	0.0887	0.148
AADACL2	2	0.76882	0.78789	1	14259	0	0.2867	0.048201	0.063163	0.732098	1620	1	0.2867	1.31694	0.169	0.0406
ZNF385B	2	0.95179	0.95233	1	17831	0	0.23059	0.048206	0.063163	0.732098	1621	2	0.23059	1.3169	0.13	0.0759
FAM174C	2	0.83528	0.84305	1	15575	0	0.25657	0.048253	0.063163	0.732098	1622	1	0.25657	1.31648	0.148	0.0566
MGAT4D	2	0.95171	0.95233	1	17830	0	0.3506	0.048288	0.063163	0.732098	1623	2	0.3506	1.31616	0.144	0.0604
GUF1	2	0.9517	0.95233	1	17829	0	0.24947	0.048299	0.063163	0.732098	1624	2	0.24947	1.31606	0.135	0.0695
OR5D16	2	0.95085	0.95016	1	17816	0	0.37201	0.048305	0.063163	0.732098	1625	2	0.37201	1.31601	0.259	0.00681
CERK	2	0.95164	0.95016	1	17828	0	0.32705	0.048358	0.065241	0.732098	1626	2	0.32705	1.31553	0.167	0.0424
PTDSS2	2	0.95162	0.95016	1	17827	0	0.25279	0.048381	0.065241	0.732098	1627	2	0.25279	1.31533	0.135	0.0693
GOT1	2	0.83636	0.84305	1	15594	0	0.29301	0.048408	0.065241	0.732098	1628	1	0.29301	1.31508	0.174	0.0374
KRTAP4-12	2	0.95158	0.95016	1	17826	0	0.36678	0.048416	0.065241	0.732098	1629	2	0.36678	1.31501	0.274	0.00529
CHST13	2	0.95155	0.95016	1	17825	0	0.19518	0.048451	0.065241	0.732098	1630	2	0.19518	1.3147	0.0957	0.132
OR12D3	2	0.48206	0.49963	1	8926	1	0.15859	0.04846	0.065241	0.732098	1631	1	0.15859	1.31462	0.098	0.127
PIBF1	2	0.95154	0.95016	1	17824	0	0.34607	0.048463	0.065241	0.732098	1632	2	0.34607	1.31459	0.199	0.0237
ZNF736	2	0.9515	0.95016	1	17823	0	0.26316	0.048498	0.065241	0.732098	1633	2	0.26316	1.31428	0.139	0.065
DPT	2	0.30243	0.31464	0.984365	5977	1	0.12668	0.048512	0.065241	0.732098	1634	1	0.12668	1.31415	0.0967	0.13
STK11	2	0.95148	0.95016	1	17822	0	0.32727	0.048521	0.065241	0.732098	1635	2	0.32727	1.31407	0.185	0.0309
NMI	2	0.84535	0.84305	1	15792	0	0.30299	0.048564	0.065241	0.732098	1636	1	0.30299	1.31369	0.182	0.0326
RFX6	2	0.95139	0.95016	1	17821	0	0.27562	0.048615	0.065241	0.732098	1637	2	0.27562	1.31323	0.13	0.0748
AJAP1	2	0.29322	0.28153	0.911347	5835	1	0.12052	0.048616	0.065241	0.732098	1638	1	0.12052	1.31322	0.0866	0.153
ANAPC11	2	0.098767	0.13639	0.769728	3133	1	-0.22335	0.048667	0.065241	0.732098	1639	1	-0.22335	1.31277	-0.104	0.86
MYO6	2	0.60468	0.62892	1	11152	0	0.16732	0.048719	0.065241	0.732098	1640	1	0.16732	1.3123	0.161	0.0461
KCNRG	2	0.95127	0.95016	1	17820	0	0.27268	0.048732	0.065241	0.732098	1641	2	0.27268	1.31219	0.156	0.0501
POP4	2	0.86738	0.86574	1	16205	0	0.42813	0.048771	0.065241	0.732098	1642	1	0.42813	1.31184	0.217	0.0158
GFRA3	2	0.68537	0.71932	1	12679	0	0.23292	0.048823	0.065241	0.732098	1643	1	0.23292	1.31138	0.141	0.0635
CFAP65	2	0.95117	0.95016	1	17819	0	0.2837	0.048825	0.065241	0.732098	1644	2	0.2837	1.31136	0.21	0.0186
ADPRHL2	2	0.86091	0.85472	1	16085	0	0.33396	0.048926	0.065241	0.732098	1645	1	0.33396	1.31046	0.218	0.0156
PPIL6	2	0.95103	0.95016	1	17818	0	0.22147	0.048966	0.065241	0.732098	1646	2	0.22147	1.31011	0.113	0.0991
BTN3A1	2	0.57491	0.60441	1	10614	0	0.17876	0.048978	0.065241	0.732098	1647	1	0.17876	1.31	0.185	0.0308
CLDN7	2	0.95098	0.95016	1	17817	0	0.20185	0.049025	0.065241	0.732098	1648	2	0.20185	1.30958	0.0958	0.132
HTR7	2	0.92428	0.92297	1	17302	0	0.32765	0.049081	0.065241	0.732098	1649	2	0.32765	1.30909	0.221	0.0145
GYG1	2	0.20818	0.20894	0.861577	4588	1	0.22516	0.049133	0.065241	0.732098	1650	1	0.22516	1.30863	0.0667	0.208
VMA21	2	0.95078	0.95016	1	17815	0	0.22154	0.049225	0.065241	0.732098	1651	2	0.22154	1.30781	0.123	0.0842
ATP1A4	2	0.79601	0.81014	1	14823	0	0.29497	0.049237	0.065241	0.732098	1652	1	0.29497	1.30771	0.196	0.0248
MARK3	2	0.58622	0.60441	1	10830	0	0.25054	0.049288	0.065241	0.732098	1653	1	0.25054	1.30726	0.0924	0.14
SLF2	2	0.95067	0.95016	1	17814	0	0.26398	0.049331	0.065241	0.732098	1654	2	0.26398	1.30688	0.16	0.047
PAX3	2	0.41132	0.42041	1	7725	1	0.14604	0.04934	0.065241	0.732098	1655	1	0.14604	1.3068	0.0975	0.128
TGOLN2	2	0.46123	0.48645	1	8564	1	0.20381	0.049392	0.065241	0.732098	1656	1	0.20381	1.30634	0.149	0.0563
PTGFRN	2	0.063516	0.083431	0.71868	2096	1	0.045093	0.049495	0.065241	0.732098	1657	1	0.045093	1.30544	0.0109	0.43
UBN1	2	0.9505	0.95016	1	17813	0	0.25451	0.049496	0.065241	0.732098	1658	2	0.25451	1.30543	0.123	0.0838
IFNA1	2	0.8925	0.88644	1	16702	0	0.37765	0.049547	0.065241	0.732098	1659	2	0.37765	1.30498	0.225	0.0133
SH3RF1	2	0.9504	0.94788	1	17812	0	0.23917	0.049602	0.067417	0.732098	1660	2	0.23917	1.3045	0.132	0.0724
TRIP4	2	0.8756	0.86921	1	16361	0	0.28236	0.049651	0.067417	0.732098	1661	1	0.28236	1.30407	0.189	0.0288
ZNF75A	2	0.65598	0.68133	1	12125	0	0.24809	0.049754	0.067417	0.732098	1662	1	0.24809	1.30317	0.129	0.0761
SSTR5	2	0.95024	0.94788	1	17811	0	0.25324	0.049756	0.067417	0.732098	1663	2	0.25324	1.30315	0.14	0.0644
COQ10A	2	0.15211	0.15618	0.769728	3831	1	0.0642	0.049806	0.067417	0.732098	1664	1	0.0642	1.30272	0.0587	0.232
NXPE3	2	0.13458	0.15618	0.769728	3595	1	0.064986	0.049909	0.067417	0.732098	1665	1	0.064986	1.30182	0.0693	0.2
SERPINI2	2	0.95009	0.94788	1	17808	0	0.22782	0.04991	0.067417	0.732098	1666	2	0.22782	1.30181	0.13	0.0756
METTL23	2	0.89349	0.88979	1	16721	0	0.33738	0.049961	0.067417	0.732098	1667	2	0.33738	1.30137	0.242	0.0093
TTC16	2	0.063824	0.083431	0.71868	2106	1	-0.038934	0.050013	0.067417	0.732098	1668	1	-0.038934	1.30092	-0.0978	0.845
GOLGA6L2	2	0.40167	0.41374	1	7566	1	0.11924	0.050064	0.067417	0.732098	1669	1	0.11924	1.30047	0.101	0.121
MFSD12	2	0.94991	0.94788	1	17807	0	0.19981	0.050088	0.067417	0.732098	1670	2	0.19981	1.30027	0.105	0.114
TPCN1	2	0.94986	0.94788	1	17805	0	0.25556	0.050136	0.067417	0.732098	1671	2	0.25556	1.29985	0.154	0.0516
ADM5	2	0.52062	0.55265	1	9638	1	0.24167	0.050168	0.067417	0.732098	1672	1	0.24167	1.29957	0.115	0.0954
RIOK3	2	0.81168	0.82699	1	15123	0	0.33768	0.050271	0.067417	0.732098	1673	1	0.33768	1.29868	0.184	0.0315
FBXO44	2	0.9497	0.94788	1	17804	0	0.24952	0.050302	0.067417	0.732098	1674	2	0.24952	1.29841	0.135	0.0693
RFPL3	2	0.61013	0.64684	1	11259	0	0.20491	0.050323	0.067417	0.732098	1675	1	0.20491	1.29823	0.116	0.0947
BACH2	2	0.20747	0.20894	0.861577	4579	1	0.071662	0.050375	0.067417	0.732098	1676	1	0.071662	1.29778	0.0925	0.139
ADGRF2	2	0.94961	0.94788	1	17803	0	0.24492	0.050386	0.067417	0.732098	1677	2	0.24492	1.29769	0.132	0.0734
FAM110A	2	0.68432	0.71932	1	12660	0	0.24476	0.050478	0.067417	0.732098	1678	1	0.24476	1.2969	0.192	0.0272
PODNL1	2	0.94945	0.94788	1	17802	0	0.21252	0.050552	0.067417	0.732098	1679	2	0.21252	1.29626	0.113	0.0989
DTD2	2	0.67851	0.71931	1	12550	0	0.24106	0.050581	0.067417	0.732098	1680	1	0.24106	1.29601	0.172	0.0384
PRDM1	2	0.25571	0.2552	0.874974	5283	1	0.085082	0.050633	0.067417	0.732098	1681	1	0.085082	1.29557	0.0944	0.135
NAT10	2	0.94932	0.94788	1	17801	0	0.38799	0.050684	0.067417	0.732098	1682	2	0.38799	1.29513	0.195	0.0254
TSNAXIP1	2	0.89733	0.89298	1	16792	0	0.32069	0.050685	0.067417	0.732098	1683	2	0.32069	1.29512	0.199	0.0233
DAPK2	2	0.90507	0.90567	1	16943	0	0.34526	0.050737	0.067417	0.732098	1684	2	0.34526	1.29468	0.198	0.0241
C1orf194	2	0.94923	0.94788	1	17800	0	0.27654	0.050767	0.067417	0.732098	1685	2	0.27654	1.29442	0.156	0.0504
SOCS7	2	0.081811	0.10507	0.73108	2655	1	-0.038881	0.05084	0.067417	0.732098	1686	1	-0.038881	1.29379	-0.0956	0.84
KIRREL2	2	0.94915	0.94788	1	17799	0	0.29535	0.050851	0.067417	0.732098	1687	2	0.29535	1.2937	0.16	0.0473
POTED	2	0.94911	0.94788	1	17798	0	0.22548	0.050887	0.067417	0.732098	1688	2	0.22548	1.29339	0.128	0.0779
MIA3	2	0.63999	0.66999	1	11836	0	0.22517	0.050892	0.067417	0.732098	1689	1	0.22517	1.29335	0.136	0.0681
RXFP2	2	0.94909	0.94788	1	17797	0	0.2254	0.050911	0.067417	0.732098	1690	2	0.2254	1.29319	0.114	0.0978
NRP1	2	0.54921	0.58547	1	10155	0	0.17416	0.050943	0.067417	0.732098	1691	1	0.17416	1.29292	0.12	0.0887
SFTPD	2	0.2754	0.2618	0.874974	5579	1	0.077961	0.050995	0.067417	0.732098	1692	1	0.077961	1.29247	0.0974	0.129
ACSM6	2	0.94899	0.94788	1	17796	0	0.19457	0.051007	0.067417	0.732098	1693	2	0.19457	1.29237	0.099	0.125
OR4C3	2	0.13887	0.15618	0.769728	3655	1	0.082848	0.051047	0.067418	0.732098	1694	1	0.082848	1.29203	0.0646	0.214
PROB1	2	0.94893	0.94788	1	17795	0	0.256	0.051067	0.067418	0.732098	1695	2	0.256	1.29186	0.156	0.0502
MAP3K12	2	0.68184	0.71932	1	12611	0	0.28115	0.051099	0.067418	0.732098	1696	1	0.28115	1.29159	0.199	0.0235
MBD3L2	2	0.94889	0.94788	1	17794	0	0.2413	0.051115	0.067418	0.732098	1697	2	0.2413	1.29145	0.108	0.107
ZNF625	2	0.94885	0.94788	1	17793	0	0.20859	0.051151	0.067418	0.732098	1698	2	0.20859	1.29115	0.0919	0.141
TFF2	2	0.54807	0.57896	1	10133	0	0.19981	0.051202	0.067418	0.732098	1699	1	0.19981	1.29071	0.105	0.114
RPS4X	2	0.48531	0.50626	1	8979	1	0.041733	0.051254	0.067418	0.732098	1700	1	0.041733	1.29027	0.204	0.0211
SEZ6	2	0.94874	0.94788	1	17792	0	0.21881	0.051259	0.067418	0.732098	1701	2	0.21881	1.29023	0.114	0.0983
AGR2	2	0.94872	0.94788	1	17791	0	0.28923	0.051283	0.067418	0.732098	1702	2	0.28923	1.29003	0.144	0.0607
MAGEC1	2	0.48967	0.51284	1	9059	1	0.24568	0.051305	0.067418	0.732098	1703	1	0.24568	1.28984	0.0781	0.175
SCYL3	2	0.19614	0.19584	0.835328	4431	1	0.045358	0.051357	0.067418	0.732098	1704	1	0.045358	1.2894	0.104	0.115
MFAP4	2	0.94861	0.94788	1	17789	0	0.32035	0.051391	0.067418	0.732098	1705	2	0.32035	1.28911	0.17	0.04
CCDC159	2	0.099926	0.13639	0.769728	3149	1	0.051054	0.051409	0.067418	0.732098	1706	1	0.051054	1.28896	0.176	0.036
XPNPEP3	2	0.94856	0.94788	1	17788	0	0.26227	0.051439	0.067418	0.732098	1707	2	0.26227	1.28871	0.156	0.0503
RNF223	2	0.94855	0.94788	1	17787	0	0.21079	0.051451	0.067418	0.732098	1708	2	0.21079	1.28861	0.115	0.0959
NUP62	2	0.75753	0.78331	1	14041	0	0.27804	0.05146	0.067418	0.732098	1709	1	0.27804	1.28853	0.221	0.0146
ZNF589	2	0.94854	0.94788	1	17786	0	0.21853	0.051463	0.067418	0.732098	1710	2	0.21853	1.2885	0.118	0.0915
UBR2	2	0.94852	0.94788	1	17785	0	0.33569	0.051475	0.067418	0.732098	1711	2	0.33569	1.2884	0.181	0.0331
OVOL2	2	0.94851	0.94788	1	17784	0	0.22319	0.051487	0.067418	0.732098	1712	2	0.22319	1.2883	0.131	0.0742
ZNF280D	2	0.94849	0.94788	1	17783	0	0.29536	0.051512	0.067418	0.732098	1713	2	0.29536	1.28809	0.156	0.0505
MGAT5	2	0.94845	0.94788	1	17782	0	0.19994	0.051548	0.067418	0.732098	1714	2	0.19994	1.28779	0.0906	0.144
GABRG3	2	0.94843	0.94788	1	17781	0	0.21413	0.051572	0.067418	0.732098	1715	2	0.21413	1.28759	0.114	0.0971
KLHL9	2	0.20889	0.20894	0.861577	4597	1	0.090465	0.051615	0.067418	0.732098	1716	1	0.090465	1.28722	0.084	0.16
PMEL	2	0.94837	0.94788	1	17780	0	0.30084	0.051632	0.067418	0.732098	1717	2	0.30084	1.28708	0.209	0.0188
RGL4	2	0.9214	0.92297	1	17242	0	0.52007	0.051667	0.067418	0.732098	1718	2	0.52007	1.28679	0.31	0.00289
VCX	2	0.94833	0.94788	1	17778	0	0.20727	0.051668	0.067418	0.732098	1719	2	0.20727	1.28678	0.105	0.113
CPXM2	2	0.9483	0.94788	1	17777	0	0.25007	0.051704	0.067418	0.732098	1720	2	0.25007	1.28648	0.122	0.0857
ZNF691	2	0.94826	0.94788	1	17776	0	0.23787	0.051741	0.067418	0.732098	1721	2	0.23787	1.28617	0.128	0.0775
GADD45G	2	0.94819	0.94788	1	17775	0	0.20562	0.051813	0.067418	0.732098	1722	2	0.20562	1.28556	0.102	0.12
RHBDF2	2	0.94814	0.94788	1	17774	0	0.31266	0.051861	0.067418	0.732098	1723	2	0.31266	1.28516	0.172	0.0388
PLCE1	2	0.9481	0.94788	1	17773	0	0.26374	0.051898	0.067418	0.732098	1724	2	0.26374	1.28485	0.138	0.0662
SLC39A6	2	0.59457	0.61677	1	10971	0	0.22688	0.051925	0.067418	0.732098	1725	1	0.22688	1.28462	0.134	0.0704
ZSCAN5B	2	0.94807	0.94788	1	17772	0	0.28698	0.051934	0.067418	0.732098	1726	2	0.28698	1.28455	0.169	0.0407
PREP	2	0.14776	0.15618	0.769728	3774	1	0.06473	0.051977	0.067418	0.732098	1727	1	0.06473	1.28419	0.0728	0.19
MIP	2	0.94799	0.94788	1	17770	0	0.27844	0.052007	0.067418	0.732098	1728	2	0.27844	1.28394	0.147	0.0579
DAZL	2	0.34613	0.36094	0.984365	6637	1	0.18476	0.052029	0.067418	0.732098	1729	1	0.18476	1.28375	0.122	0.085
TXNRD2	2	0.94797	0.94788	1	17769	0	0.2472	0.052031	0.067418	0.732098	1730	2	0.2472	1.28374	0.118	0.0919
RASSF6	2	0.94795	0.94788	1	17768	0	0.22037	0.052055	0.067418	0.732098	1731	2	0.22037	1.28354	0.122	0.0855
CCDC91	2	0.93519	0.92831	1	17534	0	0.39229	0.05208	0.067418	0.732098	1732	2	0.39229	1.28333	0.238	0.01
TMEM9	2	0.94788	0.94788	1	17767	0	0.20678	0.052116	0.067418	0.732098	1733	2	0.20678	1.28303	0.102	0.119
GGA3	2	0.88483	0.8798	1	16552	0	0.39891	0.052132	0.067418	0.732098	1734	1	0.39891	1.2829	0.187	0.0299
TOMM20	2	0.21877	0.22227	0.874974	4743	1	0.086344	0.052184	0.067418	0.732098	1735	1	0.086344	1.28246	0.0884	0.149
IL12RB2	2	0.9478	0.94788	1	17766	0	0.2341	0.0522	0.067418	0.732098	1736	2	0.2341	1.28233	0.118	0.0907
ZNF219	2	0.94779	0.94788	1	17765	0	0.24323	0.052212	0.067418	0.732098	1737	2	0.24323	1.28223	0.145	0.0593
AOC1	2	0.94778	0.94788	1	17764	0	0.26256	0.052225	0.067418	0.732098	1738	2	0.26256	1.28212	0.141	0.0632
USP6	2	0.49323	0.51284	1	9124	1	0.16673	0.052235	0.067418	0.732098	1739	1	0.16673	1.28204	0.112	0.1
RTL4	2	0.94771	0.94788	1	17763	0	0.19177	0.052285	0.067418	0.732098	1740	2	0.19177	1.28162	0.0938	0.136
ABLIM1	2	0.94767	0.94788	1	17762	0	0.40024	0.052334	0.067418	0.732098	1741	2	0.40024	1.28122	0.227	0.0128
RASL11A	2	0.94764	0.94788	1	17761	0	0.27366	0.052358	0.067418	0.732098	1742	2	0.27366	1.28102	0.15	0.0554
ALDH6A1	2	0.70222	0.74488	1	13000	0	0.24346	0.05239	0.067418	0.732098	1743	1	0.24346	1.28075	0.151	0.054
CR2	2	0.94759	0.94788	1	17759	0	0.24642	0.052407	0.067418	0.732098	1744	2	0.24642	1.28061	0.123	0.0845
IFT81	2	0.7856	0.80138	1	14608	0	0.32101	0.052545	0.075062	0.7876	1745	1	0.32101	1.27947	0.243	0.00903
MYO5C	2	0.94745	0.94788	1	17757	0	0.27981	0.052553	0.075062	0.7876	1746	2	0.27981	1.2794	0.159	0.0478
S100PBP	2	0.66375	0.69797	1	12270	0	0.22659	0.052597	0.075062	0.7876	1747	1	0.22659	1.27904	0.141	0.0636
SNX2	2	0.94737	0.94788	1	17756	0	0.25027	0.052626	0.075062	0.7876	1748	2	0.25027	1.2788	0.168	0.0411
AGBL5	2	0.11292	0.14294	0.769728	3318	1	0.01036	0.052649	0.075062	0.7876	1749	1	0.01036	1.27861	0.0142	0.414
VAMP3	2	0.9473	0.94788	1	17755	0	0.28532	0.052699	0.075062	0.7876	1750	2	0.28532	1.2782	0.172	0.0385
LIF	2	0.94728	0.94788	1	17754	0	0.29552	0.052723	0.075062	0.7876	1751	2	0.29552	1.278	0.168	0.0413
HACD2	2	0.9472	0.94788	1	17753	0	0.23833	0.052796	0.075062	0.7876	1752	2	0.23833	1.2774	0.126	0.0797
ZAR1	2	0.67944	0.71931	1	12572	0	0.20774	0.052804	0.075062	0.7876	1753	1	0.20774	1.27733	0.156	0.0501
MATN2	2	0.94719	0.94788	1	17752	0	0.29999	0.052808	0.075062	0.7876	1754	2	0.29999	1.2773	0.166	0.0428
CXCL13	2	0.94716	0.94788	1	17751	0	0.2378	0.052845	0.075062	0.7876	1755	2	0.2378	1.277	0.126	0.08
NEFL	2	0.57643	0.60441	1	10643	0	0.18332	0.052855	0.075062	0.7876	1756	1	0.18332	1.27691	0.105	0.114
ZNF526	2	0.94713	0.94788	1	17750	0	0.22647	0.052869	0.075062	0.7876	1757	2	0.22647	1.2768	0.109	0.106
GRASP	2	0.94711	0.94788	1	17749	0	0.30853	0.052894	0.075062	0.7876	1758	2	0.30853	1.27659	0.186	0.0302
GTF2A1L	2	0.94709	0.94788	1	17748	0	0.32292	0.052906	0.075062	0.7876	1759	2	0.32292	1.2765	0.175	0.0365
ADGRD2	2	0.3302	0.33455	0.984365	6386	1	0.064701	0.052907	0.075062	0.7876	1760	1	0.064701	1.27649	0.113	0.0994
SARAF	2	0.24565	0.24201	0.874974	5133	1	0.072634	0.052959	0.075062	0.7876	1761	1	0.072634	1.27606	0.0747	0.185
TRUB2	2	0.94703	0.94788	1	17746	0	0.21128	0.052967	0.075062	0.7876	1762	2	0.21128	1.27599	0.0951	0.133
CA8	2	0.94701	0.94788	1	17745	0	0.25144	0.052991	0.075062	0.7876	1763	2	0.25144	1.2758	0.15	0.0555
SIRT2	2	0.83992	0.84305	1	15677	0	0.33633	0.053062	0.075062	0.7876	1764	1	0.33633	1.27522	0.216	0.0162
OARD1	2	0.94694	0.94788	1	17744	0	0.23565	0.053065	0.075062	0.7876	1765	2	0.23565	1.27519	0.128	0.0772
CEP295	2	0.94692	0.94788	1	17743	0	0.23512	0.053077	0.075062	0.7876	1766	2	0.23512	1.27509	0.0902	0.145
HOXB8	2	0.046337	0.05884	0.67973	1576	1	0.0050628	0.053165	0.075062	0.7876	1767	1	0.0050628	1.27437	0.00813	0.444
PTOV1	2	0.94681	0.94788	1	17742	0	0.3009	0.053187	0.075062	0.7876	1768	2	0.3009	1.27419	0.188	0.0291
CLPB	2	0.94679	0.94788	1	17741	0	0.27051	0.053212	0.075062	0.7876	1769	2	0.27051	1.27399	0.152	0.0533
ZG16	2	0.53571	0.55929	1	9906	0	0.17685	0.053217	0.075062	0.7876	1770	1	0.17685	1.27395	0.123	0.0843
CPT1C	2	0.94678	0.94788	1	17740	0	0.21015	0.053224	0.075062	0.7876	1771	2	0.21015	1.27389	0.0958	0.132
PTPRO	2	0.94676	0.94788	1	17739	0	0.24889	0.053236	0.075062	0.7876	1772	2	0.24889	1.27379	0.114	0.0971
PPP4R4	2	0.94673	0.94788	1	17738	0	0.22201	0.053273	0.075062	0.7876	1773	2	0.22201	1.27349	0.137	0.0678
CCDC28B	2	0.94668	0.94788	1	17737	0	0.39355	0.053322	0.075062	0.7876	1774	2	0.39355	1.27309	0.21	0.0186
FLT4	2	0.85862	0.85472	1	16030	0	0.35398	0.053372	0.075062	0.7876	1775	1	0.35398	1.27269	0.156	0.0506
TTBK2	2	0.92229	0.92297	1	17265	0	0.30597	0.053423	0.075063	0.7876	1776	2	0.30597	1.27227	0.206	0.0202
DRG1	2	0.94654	0.94788	1	17736	0	0.27067	0.053457	0.075063	0.7876	1777	2	0.27067	1.272	0.161	0.0465
RASSF9	2	0.94649	0.94788	1	17735	0	0.27276	0.053506	0.075063	0.7876	1778	2	0.27276	1.2716	0.148	0.0569
COL20A1	2	0.94648	0.94788	1	17734	0	0.28763	0.053518	0.075063	0.7876	1779	2	0.28763	1.2715	0.185	0.0309
ZNF622	2	0.26151	0.2552	0.874974	5369	1	0.16293	0.053527	0.075063	0.7876	1780	1	0.16293	1.27143	0.094	0.136
PLEKHH3	2	0.94647	0.94788	1	17733	0	0.25397	0.05353	0.075063	0.7876	1781	2	0.25397	1.2714	0.14	0.0641
SH2D3A	2	0.94646	0.94788	1	17732	0	0.18796	0.053543	0.075063	0.7876	1782	2	0.18796	1.2713	0.0957	0.132
TRAM1	2	0.13537	0.15618	0.769728	3607	1	0.089491	0.05363	0.075063	0.7876	1783	1	0.089491	1.27059	0.0321	0.331
TNK1	2	0.94635	0.94788	1	17731	0	0.2949	0.053653	0.075063	0.7876	1784	2	0.2949	1.27041	0.19	0.028
OR7A5	2	0.94633	0.94788	1	17730	0	0.1585	0.053665	0.075063	0.7876	1785	2	0.1585	1.27031	0.0723	0.191
HSP90AB1	2	0.15514	0.16268	0.777465	3877	1	0.079192	0.053682	0.075063	0.7876	1786	1	0.079192	1.27017	0.0703	0.197
CCDC120	2	0.21685	0.22227	0.874974	4716	1	0.078075	0.053733	0.075063	0.7876	1787	1	0.078075	1.26976	0.0772	0.178
LAMP5	2	0.94625	0.94788	1	17729	0	0.21584	0.053752	0.075063	0.7876	1788	2	0.21584	1.26961	0.113	0.0993
EFCAB1	2	0.94619	0.94788	1	17728	0	0.22699	0.053813	0.075063	0.7876	1789	2	0.22699	1.26911	0.125	0.0815
LGALS3	2	0.94293	0.94564	1	17672	0	0.36797	0.053836	0.075063	0.7876	1790	2	0.36797	1.26893	0.241	0.00939
THEMIS	2	0.83828	0.84305	1	15637	0	0.27863	0.053888	0.075063	0.7876	1791	1	0.27863	1.26851	0.164	0.0445
GBP7	2	0.91508	0.92019	1	17137	0	0.32538	0.05394	0.075063	0.7876	1792	2	0.32538	1.26809	0.206	0.0204
NEUROG2	2	0.94601	0.94788	1	17727	0	0.19767	0.053986	0.075063	0.7876	1793	2	0.19767	1.26772	0.0965	0.13
RAB5B	2	0.67953	0.71931	1	12574	0	0.26592	0.053991	0.075063	0.7876	1794	1	0.26592	1.26768	0.146	0.0584
ZNF221	2	0.78871	0.80138	1	14680	0	0.29705	0.054043	0.075063	0.7876	1795	1	0.29705	1.26726	0.163	0.0451
TGFB3	2	0.94594	0.94788	1	17726	0	0.25198	0.05406	0.075063	0.7876	1796	2	0.25198	1.26712	0.116	0.0945
KRTAP4-1	2	0.27982	0.2618	0.874974	5648	1	0.058121	0.054094	0.075063	0.7876	1797	1	0.058121	1.26685	0.0973	0.129
STK10	2	0.9459	0.94788	1	17725	0	0.21383	0.054097	0.075063	0.7876	1798	2	0.21383	1.26683	0.109	0.106
ZSCAN16	2	0.044833	0.058839	0.67973	1533	1	-0.011595	0.054198	0.075063	0.7876	1799	1	-0.011595	1.26602	-0.121	0.894
SECISBP2L	2	0.94578	0.94788	1	17724	0	0.24227	0.05422	0.075063	0.7876	1800	2	0.24227	1.26584	0.138	0.0667
ELF5	2	0.84439	0.84305	1	15771	0	0.30503	0.054249	0.075063	0.7876	1801	1	0.30503	1.26561	0.189	0.0287
TRIM74	2	0.94574	0.94788	1	17723	0	0.26444	0.054257	0.075063	0.7876	1802	2	0.26444	1.26554	0.143	0.062
ACAD11	2	0.94572	0.94788	1	17722	0	0.19207	0.054282	0.075063	0.7876	1803	2	0.19207	1.26534	0.0951	0.134
BRD2	2	0.94571	0.94788	1	17721	0	0.1901	0.054294	0.075063	0.7876	1804	2	0.1901	1.26525	0.0914	0.142
BICD1	2	0.94569	0.94788	1	17720	0	0.26243	0.054307	0.082774	0.823459	1805	2	0.26243	1.26514	0.156	0.0501
FYCO1	2	0.26743	0.2618	0.874974	5452	1	0.11235	0.054353	0.082774	0.823459	1806	1	0.11235	1.26478	0.103	0.117
ZNF593	2	0.94564	0.94788	1	17719	0	0.30724	0.054356	0.082774	0.823459	1807	2	0.30724	1.26475	0.178	0.035
MBIP	2	0.94563	0.94788	1	17718	0	0.37095	0.054369	0.082774	0.823459	1808	2	0.37095	1.26465	0.211	0.0181
C12orf29	2	0.93652	0.92831	1	17556	0	0.34773	0.054404	0.082774	0.823459	1809	2	0.34773	1.26437	0.234	0.011
PLK1	2	0.88257	0.87635	1	16503	0	0.5448	0.054456	0.082774	0.823459	1810	1	0.5448	1.26395	0.288	0.00418
CXCR1	2	0.9455	0.94788	1	17715	0	0.31464	0.054505	0.082774	0.823459	1811	2	0.31464	1.26356	0.204	0.0211
TSPAN1	2	0.60738	0.64093	1	11207	0	0.23815	0.054507	0.082774	0.823459	1812	1	0.23815	1.26355	0.103	0.117
ADH1C	2	0.92557	0.92297	1	17326	0	0.31019	0.054559	0.082774	0.823459	1813	2	0.31019	1.26313	0.204	0.0213
CHRNA4	2	0.90599	0.90567	1	16957	0	0.28851	0.054611	0.082774	0.823459	1814	2	0.28851	1.26272	0.18	0.0334
SBF2	2	0.94535	0.94788	1	17713	0	0.24147	0.054653	0.082774	0.823459	1815	2	0.24147	1.26239	0.13	0.0748
DLGAP1	2	0.55333	0.59814	1	10226	0	0.14742	0.054662	0.082774	0.823459	1816	1	0.14742	1.26231	0.102	0.119
ZFP3	2	0.9453	0.94788	1	17712	0	0.23769	0.054703	0.082774	0.823459	1817	2	0.23769	1.26199	0.126	0.0809
PYM1	2	0.866	0.86574	1	16185	0	0.28855	0.054714	0.082774	0.823459	1818	1	0.28855	1.2619	0.179	0.0342
MDH1B	2	0.94523	0.94788	1	17711	0	0.31348	0.054765	0.082774	0.823459	1819	2	0.31348	1.2615	0.193	0.0267
KCTD15	2	0.72835	0.76459	1	13483	0	0.31868	0.054765	0.082774	0.823459	1820	1	0.31868	1.2615	0.104	0.115
RAMAC	2	0.94522	0.94788	1	17710	0	0.26449	0.054778	0.082774	0.823459	1821	2	0.26449	1.26139	0.184	0.0314
RASGEF1B	2	0.9452	0.94788	1	17709	0	0.19408	0.054802	0.082774	0.823459	1822	2	0.19408	1.2612	0.0808	0.168
RRAGD	2	0.94515	0.94788	1	17708	0	0.22177	0.054852	0.082774	0.823459	1823	2	0.22177	1.26081	0.109	0.106
SEMG1	2	0.69789	0.73984	1	12921	0	0.24051	0.054869	0.082774	0.823459	1824	1	0.24051	1.26067	0.163	0.0449
RPL8	1	0.94511	0.95048	1	17706	0	1.0059	0.054886	0.049516	0.655141	1825	1	1.0059	1.26054	0.346	0.00132
CEP131	2	0.94509	0.94788	1	17705	0	0.22819	0.054914	0.082774	0.823459	1826	2	0.22819	1.26032	0.128	0.0783
LRRIQ4	2	0.41152	0.42041	1	7728	1	0.27348	0.05492	0.082774	0.823459	1827	1	0.27348	1.26027	0.056	0.241
IL17RC	2	0.94505	0.94788	1	17704	0	0.27472	0.054952	0.082774	0.823459	1828	2	0.27472	1.26002	0.149	0.0558
ZSCAN22	2	0.502	0.53272	1	9294	1	0.19703	0.054972	0.082775	0.823459	1829	1	0.19703	1.25986	0.0991	0.125
TFCP2	2	0.78055	0.79246	1	14492	0	0.2593	0.055023	0.082775	0.823459	1830	1	0.2593	1.25946	0.142	0.0626
MRPS7	2	0.42593	0.42697	1	7968	1	0.15813	0.055075	0.082775	0.823459	1831	1	0.15813	1.25905	0.113	0.0998
TTC7B	2	0.55613	0.59814	1	10270	0	0.17988	0.055126	0.082775	0.823459	1832	1	0.17988	1.25864	0.109	0.106
TSPAN17	2	0.67107	0.70876	1	12411	0	0.22243	0.055178	0.082775	0.823459	1833	1	0.22243	1.25823	0.174	0.0377
SUPT3H	2	0.94481	0.94788	1	17703	0	0.33016	0.055188	0.082775	0.823459	1834	2	0.33016	1.25816	0.192	0.0269
OR8B2	2	0.34463	0.36094	0.984365	6613	1	0.15787	0.05523	0.082775	0.823459	1835	1	0.15787	1.25782	0.0604	0.227
SNAP23	2	0.94476	0.94788	1	17702	0	0.1976	0.055238	0.082775	0.823459	1836	2	0.1976	1.25776	0.0909	0.143
AFAP1L1	2	0.94475	0.94788	1	17701	0	0.22381	0.055251	0.082775	0.823459	1837	2	0.22381	1.25766	0.12	0.0883
TBL1Y	2	0.92232	0.92297	1	17266	0	0.26146	0.055333	0.082775	0.823459	1838	2	0.26146	1.25702	0.164	0.0439
FAM3A	2	0.74635	0.77867	1	13832	0	0.23621	0.055436	0.082775	0.823459	1839	1	0.23621	1.25621	0.157	0.0498
HOXA3	2	0.94454	0.94788	1	17699	0	0.26113	0.055463	0.082775	0.823459	1840	2	0.26113	1.256	0.147	0.0581
TRIP13	2	0.93613	0.92831	1	17552	0	0.36222	0.055488	0.082775	0.823459	1841	2	0.36222	1.2558	0.202	0.022
SOWAHD	2	0.9445	0.94788	1	17698	0	0.25534	0.0555	0.082775	0.823459	1842	2	0.25534	1.25571	0.139	0.0655
BORCS7	2	0.48865	0.51284	1	9037	1	0.12741	0.055539	0.082775	0.823459	1843	1	0.12741	1.2554	0.134	0.0706
C16orf70	2	0.94442	0.94788	1	17697	0	0.20849	0.055575	0.082775	0.823459	1844	2	0.20849	1.25512	0.107	0.11
UNK	2	0.94441	0.94788	1	17696	0	0.28782	0.055588	0.082775	0.823459	1845	2	0.28782	1.25502	0.165	0.0434
CD101	2	0.94434	0.94788	1	17695	0	0.26809	0.055663	0.09038	0.823459	1846	2	0.26809	1.25443	0.156	0.0503
NIBAN3	2	0.38618	0.39397	1	7303	1	0.14213	0.055694	0.09038	0.823459	1847	1	0.14213	1.25419	0.103	0.118
RRAGC	2	0.71082	0.75001	1	13160	0	0.2674	0.055745	0.09038	0.823459	1848	1	0.2674	1.25379	0.159	0.0479
CEP170B	2	0.94421	0.94788	1	17694	0	0.21235	0.055788	0.09038	0.823459	1849	2	0.21235	1.25346	0.111	0.102
KRTAP19-8	2	0.74587	0.77867	1	13821	0	0.22616	0.055797	0.09038	0.823459	1850	1	0.22616	1.25339	0.16	0.0471
RND1	2	0.9442	0.94788	1	17693	0	0.32569	0.055801	0.09038	0.823459	1851	2	0.32569	1.25336	0.182	0.0326
ME3	2	0.14216	0.15618	0.769728	3699	1	0.020808	0.055849	0.09038	0.823459	1852	1	0.020808	1.25298	0.0592	0.231
PLEKHM1	2	0.64339	0.66999	1	11890	0	0.27928	0.055952	0.09038	0.823459	1853	1	0.27928	1.25218	0.104	0.114
URB2	2	0.94402	0.94788	1	17692	0	0.26978	0.055976	0.09038	0.823459	1854	2	0.26978	1.252	0.161	0.0462
VCY	2	0.56468	0.60441	1	10423	0	0.17279	0.056003	0.09038	0.823459	1855	1	0.17279	1.25179	0.0976	0.128
ITFG1	2	0.84204	0.84305	1	15723	0	0.30701	0.056055	0.09038	0.823459	1856	1	0.30701	1.25139	0.168	0.0412
SOSTDC1	2	0.94394	0.94788	1	17691	0	0.18598	0.056064	0.09038	0.823459	1857	2	0.18598	1.25132	0.107	0.109
AIMP1	2	0.94392	0.94788	1	17690	0	0.26787	0.056077	0.09038	0.823459	1858	2	0.26787	1.25122	0.154	0.0521
DAPK3	2	0.94391	0.94788	1	17689	0	0.2047	0.05609	0.09038	0.823459	1859	2	0.2047	1.25111	0.0971	0.129
TRIP12	2	0.14162	0.15618	0.769728	3690	1	0.065	0.056106	0.09038	0.823459	1860	1	0.065	1.25099	0.0418	0.292
ACVRL1	2	0.94385	0.94788	1	17688	0	0.3034	0.056152	0.09038	0.823459	1861	2	0.3034	1.25063	0.208	0.0195
TUSC2	2	0.5446	0.57242	1	10070	0	0.17795	0.056158	0.09038	0.823459	1862	1	0.17795	1.25059	0.141	0.0638
C12orf75	2	0.94381	0.94788	1	17687	0	0.26848	0.05619	0.09038	0.823459	1863	2	0.26848	1.25034	0.127	0.0788
ANKRD23	2	0.94376	0.94788	1	17686	0	0.26	0.05624	0.090381	0.823459	1864	2	0.26	1.24995	0.141	0.0638
PGC	2	0.94375	0.94788	1	17685	0	0.21276	0.056253	0.090381	0.823459	1865	2	0.21276	1.24985	0.107	0.109
RMND5A	2	0.49583	0.51284	1	9177	1	0.23104	0.056261	0.090381	0.823459	1866	1	0.23104	1.24979	0.081	0.167
CERS3	2	0.94371	0.94788	1	17684	0	0.20708	0.056291	0.090381	0.823459	1867	2	0.20708	1.24956	0.106	0.111
ARHGAP29	2	0.94367	0.94788	1	17683	0	0.22371	0.056329	0.090381	0.823459	1868	2	0.22371	1.24927	0.114	0.0974
PTPN4	2	0.94365	0.94788	1	17682	0	0.29792	0.056354	0.090381	0.823459	1869	2	0.29792	1.24908	0.187	0.0295
ADAM23	2	0.17483	0.1759	0.792544	4137	1	-0.0097181	0.056364	0.090381	0.823459	1870	1	-0.0097181	1.249	0.0383	0.306
PBOV1	2	0.94363	0.94788	1	17681	0	0.25455	0.056366	0.090381	0.823459	1871	2	0.25455	1.24898	0.131	0.0736
CPA6	2	0.94362	0.94788	1	17680	0	0.25577	0.056379	0.090381	0.823459	1872	2	0.25577	1.24888	0.143	0.0612
MSH5	2	0.9436	0.94788	1	17679	0	0.19995	0.056404	0.090381	0.823459	1873	2	0.19995	1.24869	0.101	0.121
KDM5D	2	0.73724	0.77397	1	13656	0	0.23969	0.056467	0.090381	0.823459	1874	1	0.23969	1.24821	0.142	0.0623
ZSCAN26	2	0.11801	0.15618	0.769728	3384	1	0.0844	0.056519	0.090381	0.823459	1875	1	0.0844	1.24781	0.0503	0.261
PLP2	2	0.31236	0.33455	0.984365	6112	1	0.1247	0.05657	0.090381	0.823459	1876	1	0.1247	1.24741	0.103	0.116
ATP6V0E1	2	0.24371	0.24201	0.874974	5107	1	0.11942	0.056673	0.090381	0.823459	1877	1	0.11942	1.24662	0.0748	0.184
LRRC42	2	0.94329	0.94788	1	17677	0	0.30408	0.056707	0.090381	0.823459	1878	2	0.30408	1.24636	0.181	0.0329
LYVE1	2	0.47505	0.4931	1	8797	1	0.17543	0.056725	0.090381	0.823459	1879	1	0.17543	1.24623	0.101	0.121
SSPN	2	0.94327	0.94788	1	17676	0	0.27591	0.056732	0.090381	0.823459	1880	2	0.27591	1.24617	0.162	0.046
CLOCK	2	0.071715	0.093863	0.71868	2347	1	0.031874	0.056776	0.090381	0.823459	1881	1	0.031874	1.24584	-0.0336	0.646
ST6GALNAC6	2	0.94322	0.94788	1	17675	0	0.22855	0.056783	0.090381	0.823459	1882	2	0.22855	1.24578	0.127	0.0792
TSPY2	2	0.33614	0.34119	0.984365	6478	1	0.15675	0.056828	0.092377	0.823459	1883	1	0.15675	1.24544	0.105	0.114
LYPD8	2	0.94314	0.94564	1	17674	0	0.30573	0.056859	0.092377	0.823459	1884	2	0.30573	1.2452	0.182	0.0327
PTGES3	2	0.52681	0.55265	1	9752	1	0.26853	0.05688	0.092377	0.823459	1885	1	0.26853	1.24504	0.0622	0.221
ANKRD37	2	0.17333	0.16931	0.777465	4122	1	0.097802	0.056931	0.092377	0.823459	1886	1	0.097802	1.24465	0.0627	0.22
LRSAM1	2	0.94303	0.94564	1	17673	0	0.18722	0.056973	0.092377	0.823459	1887	2	0.18722	1.24433	0.0893	0.147
COL5A3	2	0.61043	0.64684	1	11265	0	0.17312	0.056983	0.092377	0.823459	1888	1	0.17312	1.24425	0.123	0.0846
MBD4	2	0.65052	0.67565	1	12026	0	0.20283	0.057034	0.092377	0.823459	1889	1	0.20283	1.24387	0.168	0.0413
TMEM61	2	0.75167	0.77867	1	13929	0	0.28016	0.057137	0.092377	0.823459	1890	1	0.28016	1.24308	0.195	0.0253
COG7	2	0.94282	0.94564	1	17671	0	0.30117	0.057176	0.092377	0.823459	1891	2	0.30117	1.24279	0.136	0.0682
AGAP3	2	0.94277	0.94564	1	17670	0	0.21881	0.057226	0.092377	0.823459	1892	2	0.21881	1.24241	0.111	0.102
RGS9	2	0.94276	0.94564	1	17669	0	0.22057	0.057239	0.092377	0.823459	1893	2	0.22057	1.24231	0.113	0.0986
GPR61	2	0.77465	0.78789	1	14378	0	0.23221	0.05724	0.092377	0.823459	1894	1	0.23221	1.2423	0.141	0.0633
MIPOL1	2	0.94274	0.94564	1	17668	0	0.31327	0.057265	0.092377	0.823459	1895	2	0.31327	1.24211	0.212	0.0178
HRC	2	0.94271	0.94564	1	17667	0	0.47097	0.05729	0.092377	0.823459	1896	2	0.47097	1.24192	0.163	0.0447
MTMR12	2	0.84752	0.85087	1	15830	0	0.28883	0.057343	0.092378	0.823459	1897	1	0.28883	1.24152	0.194	0.026
GNAZ	2	0.94265	0.94564	1	17665	0	0.20836	0.057353	0.092378	0.823459	1898	2	0.20836	1.24144	0.108	0.107
ANGPTL8	2	0.94261	0.94564	1	17664	0	0.2932	0.057392	0.092378	0.823459	1899	2	0.2932	1.24115	0.154	0.0522
RDH10	2	0.94257	0.94564	1	17663	0	0.26038	0.05743	0.092378	0.823459	1900	2	0.26038	1.24086	0.138	0.0668
PTF1A	2	0.39041	0.40065	1	7380	1	0.11537	0.057446	0.092378	0.823459	1901	1	0.11537	1.24074	0.0913	0.142
KRT86	2	0.94254	0.94564	1	17662	0	0.27704	0.057455	0.092378	0.823459	1902	2	0.27704	1.24067	0.163	0.0447
BLVRA	2	0.94253	0.94564	1	17661	0	0.26208	0.057468	0.092378	0.823459	1903	2	0.26208	1.24057	0.141	0.0639
KDM6A	2	0.94252	0.94564	1	17660	0	0.23927	0.057481	0.092378	0.823459	1904	2	0.23927	1.24048	0.126	0.0802
ABL2	2	0.94247	0.94564	1	17659	0	0.22271	0.057531	0.092378	0.823459	1905	2	0.22271	1.2401	0.114	0.0983
TSPAN12	2	0.5867	0.60441	1	10838	0	0.23353	0.057549	0.092378	0.823459	1906	1	0.23353	1.23996	0.164	0.0443
SLN	2	0.94244	0.94564	1	17658	0	0.27802	0.057557	0.092378	0.823459	1907	2	0.27802	1.2399	0.157	0.0493
RFX7	2	0.94243	0.94564	1	17657	0	0.28481	0.05757	0.092378	0.823459	1908	2	0.28481	1.2398	0.151	0.054
CPLX2	2	0.60053	0.6229	1	11081	0	0.2196	0.057601	0.092378	0.823459	1909	1	0.2196	1.23957	0.123	0.0836
PITHD1	2	0.94237	0.94564	1	17655	0	0.32486	0.057633	0.092378	0.823459	1910	2	0.32486	1.23933	0.181	0.0332
OR9Q2	2	0.94234	0.94564	1	17654	0	0.23945	0.057659	0.092378	0.823459	1911	2	0.23945	1.23913	0.119	0.0905
NDUFAF6	2	0.51431	0.54597	1	9525	1	0.18729	0.057704	0.092378	0.823459	1912	1	0.18729	1.23879	0.0999	0.123
AGXT	2	0.94228	0.94564	1	17653	0	0.22154	0.057723	0.092378	0.823459	1913	2	0.22154	1.23865	0.112	0.1
ZNF485	2	0.52885	0.55265	1	9784	0	0.14545	0.057755	0.092378	0.823459	1914	1	0.14545	1.23841	0.113	0.0997
MANEA	2	0.94223	0.94564	1	17652	0	0.19774	0.057774	0.092378	0.823459	1915	2	0.19774	1.23827	0.0936	0.137
CCDC179	2	0.23027	0.23543	0.874974	4913	1	0.073281	0.057807	0.092378	0.823459	1916	1	0.073281	1.23802	0.0718	0.193
EVA1C	2	0.94215	0.94332	1	17651	0	0.19938	0.05785	0.094453	0.823459	1917	2	0.19938	1.2377	0.122	0.0856
TRAF2	2	0.50012	0.52608	1	9262	1	0.17281	0.057858	0.094453	0.823459	1918	1	0.17281	1.23764	0.113	0.0985
CCDC38	2	0.61542	0.64684	1	11369	0	0.25364	0.05791	0.096585	0.823459	1919	1	0.25364	1.23725	0.126	0.0805
RFTN2	2	0.94207	0.94093	1	17650	0	0.28833	0.057927	0.096585	0.823459	1920	2	0.28833	1.23712	0.198	0.024
TRHDE	2	0.87285	0.86921	1	16306	0	0.24663	0.057962	0.096585	0.823459	1921	1	0.24663	1.23686	0.149	0.0563
KIF3A	2	0.94198	0.94093	1	17649	0	0.27774	0.058016	0.096585	0.823459	1922	2	0.27774	1.23645	0.165	0.0435
ID1	2	0.25488	0.2552	0.874974	5268	1	0.045054	0.058065	0.096585	0.823459	1923	1	0.045054	1.23609	0.103	0.118
PRSS50	2	0.94192	0.94093	1	17648	0	0.19636	0.05808	0.096585	0.823459	1924	2	0.19636	1.23597	0.0962	0.131
ACOT12	2	0.34015	0.34784	0.984365	6540	1	0.1448	0.058168	0.096585	0.823459	1925	1	0.1448	1.23532	0.0872	0.152
TEX13A	2	0.9418	0.94093	1	17647	0	0.21309	0.058195	0.096585	0.823459	1926	2	0.21309	1.23511	0.104	0.115
SPATA3	2	0.90846	0.91168	1	17008	0	0.30022	0.058219	0.096585	0.823459	1927	2	0.30022	1.23494	0.184	0.0311
NOL3	2	0.94177	0.94093	1	17646	0	0.26371	0.058234	0.096585	0.823459	1928	2	0.26371	1.23482	0.139	0.0658
GALK1	2	0.94174	0.94093	1	17645	0	0.19004	0.058259	0.096585	0.823459	1929	2	0.19004	1.23464	0.0899	0.146
EEF1AKMT1	2	0.94166	0.94093	1	17644	0	0.20822	0.058336	0.096585	0.823459	1930	2	0.20822	1.23406	0.106	0.112
NKIRAS2	2	0.94165	0.94093	1	17643	0	0.24258	0.058349	0.096585	0.823459	1931	2	0.24258	1.23397	0.127	0.0791
EBI3	2	0.94164	0.94093	1	17642	0	0.19072	0.058362	0.096585	0.823459	1932	2	0.19072	1.23387	0.135	0.0694
NME1	2	0.17502	0.1759	0.792544	4141	1	-0.012408	0.058374	0.096585	0.823459	1933	1	-0.012408	1.23378	0.195	0.0254
ACSL6	2	0.94159	0.94093	1	17641	0	0.19603	0.058413	0.096585	0.823459	1934	2	0.19603	1.23349	0.0964	0.131
TRIM23	2	0.4792	0.4931	1	8874	1	0.18292	0.058425	0.096585	0.823459	1935	1	0.18292	1.2334	0.0873	0.152
RBM15	2	0.94154	0.94093	1	17640	0	0.2276	0.058464	0.096585	0.823459	1936	2	0.2276	1.23311	0.119	0.0901
OSBPL6	2	0.9415	0.94093	1	17639	0	0.24939	0.058503	0.096585	0.823459	1937	2	0.24939	1.23282	0.139	0.0658
TNKS2	2	0.64358	0.66999	1	11895	0	0.19721	0.058528	0.096585	0.823459	1938	1	0.19721	1.23264	0.122	0.0861
NTSR2	2	0.94147	0.94093	1	17638	0	0.17286	0.058529	0.096585	0.823459	1939	2	0.17286	1.23263	0.0834	0.161
KLRK1	2	0.94143	0.94093	1	17637	0	0.23153	0.058567	0.096585	0.823459	1940	2	0.23153	1.23235	0.129	0.0761
PAK1	2	0.78579	0.80138	1	14613	0	0.25499	0.058579	0.096585	0.823459	1941	1	0.25499	1.23226	0.193	0.0264
WASHC2C	2	0.94142	0.94093	1	17636	0	0.19477	0.05858	0.096585	0.823459	1942	2	0.19477	1.23225	0.112	0.101
LRRC2	2	0.94139	0.94093	1	17635	0	0.25661	0.058606	0.096585	0.823459	1943	2	0.25661	1.23206	0.143	0.0619
CDY2A	2	0.92402	0.92297	1	17296	0	0.27538	0.058631	0.096585	0.823459	1944	2	0.27538	1.23187	0.176	0.0364
AMPH	2	0.26684	0.2618	0.874974	5441	1	0.19905	0.058682	0.096585	0.823459	1945	1	0.19905	1.2315	0.052	0.255
CAV1	2	0.94132	0.94093	1	17634	0	0.18767	0.058683	0.096585	0.823459	1946	2	0.18767	1.23149	0.0881	0.15
WDR24	2	0.94127	0.93853	1	17633	0	0.2588	0.058734	0.098725	0.823459	1948	2	0.2588	1.23111	0.15	0.0555
B3GNT8	2	0.42174	0.42041	1	7895	1	0.1478	0.058734	0.098725	0.823459	1947	1	0.1478	1.23111	0.109	0.106
GDF5OS	2	0.94125	0.93853	1	17632	0	0.20353	0.058747	0.098725	0.823459	1949	2	0.20353	1.23101	0.103	0.116
SPZ1	2	0.2999	0.30137	0.961802	5937	1	0.094039	0.058785	0.098725	0.823459	1950	1	0.094039	1.23073	0.118	0.0913
ANO2	2	0.94118	0.93853	1	17631	0	0.19358	0.058824	0.098725	0.823459	1951	2	0.19358	1.23045	0.0959	0.132
DGCR6	2	0.81999	0.83505	1	15284	0	0.25591	0.058837	0.098725	0.823459	1952	1	0.25591	1.23035	0.151	0.0541
CAPNS2	2	0.94116	0.93853	1	17630	0	0.24689	0.058837	0.098725	0.823459	1953	2	0.24689	1.23035	0.147	0.0578
CCDC61	2	0.90242	0.90253	1	16890	0	0.31378	0.058888	0.098725	0.823459	1954	2	0.31378	1.22997	0.191	0.0276
CD300LG	2	0.94109	0.93853	1	17629	0	0.22699	0.058914	0.098725	0.823459	1955	2	0.22699	1.22978	0.122	0.0862
MBTPS2	2	0.58646	0.60441	1	10833	0	0.30006	0.05894	0.098725	0.823459	1956	1	0.30006	1.22959	0.085	0.157
TFR2	2	0.94102	0.93853	1	17628	0	0.26714	0.058979	0.098725	0.823459	1957	2	0.26714	1.2293	0.152	0.0535
C1orf122	2	0.941	0.93853	1	17627	0	0.29352	0.059005	0.098725	0.823459	1958	2	0.29352	1.22911	0.158	0.0487
CCIN	2	0.94098	0.93853	1	17626	0	0.22779	0.059018	0.098725	0.823459	1959	2	0.22779	1.22902	0.111	0.102
COX7A2	2	0.27001	0.2618	0.874974	5495	1	0.13297	0.059043	0.098725	0.823459	1960	1	0.13297	1.22883	0.087	0.152
ZEB2	2	0.75507	0.78331	1	13993	0	0.2108	0.059094	0.098725	0.823459	1961	1	0.2108	1.22846	0.162	0.0458
TRA2A	2	0.94088	0.93853	1	17625	0	0.26355	0.059121	0.098725	0.823459	1962	2	0.26355	1.22826	0.133	0.0714
SERTAD2	2	0.94083	0.93853	1	17624	0	0.23709	0.059172	0.098725	0.823459	1963	2	0.23709	1.22788	0.131	0.0737
KLRB1	2	0.7914	0.8058	1	14736	0	0.28682	0.059197	0.098725	0.823459	1964	1	0.28682	1.2277	0.169	0.0407
TRMT2B	2	0.94079	0.93853	1	17623	0	0.25327	0.059211	0.098725	0.823459	1965	2	0.25327	1.2276	0.147	0.0576
KCNK13	2	0.94074	0.93853	1	17622	0	0.26322	0.059263	0.098725	0.823459	1966	2	0.26322	1.22722	0.153	0.0527
EMC6	2	0.85974	0.85472	1	16058	0	0.33185	0.0593	0.098725	0.823459	1967	1	0.33185	1.22695	0.179	0.0346
MB21D2	2	0.9407	0.93853	1	17621	0	0.20023	0.059301	0.098725	0.823459	1968	2	0.20023	1.22694	0.118	0.0913
CYP11B2	2	0.87746	0.86921	1	16401	0	0.26393	0.059352	0.098725	0.823459	1969	1	0.26393	1.22656	0.17	0.04
ZZZ3	2	0.94065	0.93853	1	17620	0	0.22812	0.059353	0.098725	0.823459	1970	2	0.22812	1.22656	0.113	0.0989
DCAF15	2	0.83745	0.84305	1	15620	0	0.30402	0.059403	0.098726	0.823459	1971	1	0.30402	1.22619	0.168	0.0414
BEND6	2	0.40773	0.41374	1	7665	1	0.16925	0.059455	0.098726	0.823459	1972	1	0.16925	1.22581	0.0944	0.135
OR51G1	2	0.94052	0.93852	1	17619	0	0.20319	0.059483	0.098726	0.823459	1973	2	0.20319	1.22561	0.0966	0.13
ERCC6L	2	0.2205	0.2289	0.874974	4769	1	0.06745	0.059506	0.098726	0.823459	1974	1	0.06745	1.22544	0.0464	0.274
S100A13	2	0.6689	0.70332	1	12374	0	0.18679	0.059558	0.098726	0.823459	1975	1	0.18679	1.22506	0.118	0.0908
ZNF235	2	0.81873	0.83505	1	15259	0	0.26251	0.059609	0.098726	0.823459	1976	1	0.26251	1.22469	0.171	0.0395
ASB5	2	0.66458	0.69797	1	12281	0	0.21999	0.05966	0.098726	0.823459	1977	1	0.21999	1.22432	0.209	0.0189
BCORL1	2	0.94031	0.93852	1	17617	0	0.29988	0.05969	0.098726	0.823459	1978	2	0.29988	1.2241	0.158	0.0489
ENC1	2	0.65117	0.67565	1	12041	0	0.21584	0.059712	0.098726	0.823459	1979	1	0.21584	1.22394	0.171	0.0396
TTC3	2	0.94026	0.93852	1	17616	0	0.21254	0.059742	0.098726	0.823459	1980	2	0.21254	1.22372	0.102	0.119
TSPAN10	2	0.92874	0.92297	1	17397	0	0.29292	0.059763	0.098726	0.823459	1981	2	0.29292	1.22357	0.172	0.039
DCAF1	2	0.94021	0.93852	1	17615	0	0.28711	0.059794	0.098726	0.823459	1982	2	0.28711	1.22334	0.171	0.0391
IL1RAPL2	2	0.80274	0.82699	1	14947	0	0.37789	0.059866	0.098726	0.823459	1983	1	0.37789	1.22282	0.17	0.0402
NSDHL	2	0.64142	0.66999	1	11861	0	0.23932	0.059918	0.098726	0.823459	1984	1	0.23932	1.22244	0.114	0.0982
ACTR5	2	0.55825	0.59814	1	10311	0	0.17462	0.059969	0.098726	0.823459	1985	1	0.17462	1.22207	0.102	0.12
ZNF510	2	0.15592	0.16931	0.777465	3885	1	0.081194	0.060072	0.10101	0.823459	1986	1	0.081194	1.22133	0.0495	0.264
SLC23A1	2	0.93988	0.93599	1	17612	0	0.22991	0.060118	0.10101	0.823459	1987	2	0.22991	1.221	0.124	0.0824
ZNF672	2	0.61166	0.64684	1	11289	0	0.17997	0.060175	0.10101	0.823459	1988	1	0.17997	1.22058	0.114	0.098
PTPN2	2	0.73794	0.77867	1	13669	0	0.24097	0.060278	0.10101	0.823459	1989	1	0.24097	1.21984	0.125	0.0819
PALM2AKAP2	2	0.93969	0.93599	1	17611	0	0.26457	0.060314	0.10101	0.823459	1990	2	0.26457	1.21958	0.14	0.064
CEBPZ	2	0.87885	0.86921	1	16430	0	0.30893	0.060329	0.10101	0.823459	1991	1	0.30893	1.21947	0.174	0.0375
MAPK8IP1	2	0.061409	0.080927	0.71868	2037	1	0.032563	0.060432	0.10101	0.823459	1992	1	0.032563	1.21873	-0.0804	0.801
TTC9C	2	0.93954	0.93599	1	17610	0	0.24181	0.060457	0.10101	0.823459	1993	2	0.24181	1.21855	0.112	0.102
PROM1	2	0.90111	0.89938	1	16864	0	0.26846	0.060484	0.10101	0.823459	1994	2	0.26846	1.21836	0.195	0.0256
OXNAD1	2	0.93949	0.93599	1	17609	0	0.23321	0.060509	0.10101	0.823459	1995	2	0.23321	1.21818	0.122	0.0863
EIPR1	2	0.93948	0.93599	1	17608	0	0.2009	0.060523	0.10101	0.823459	1996	2	0.2009	1.21808	0.101	0.122
TCF19	2	0.56583	0.60441	1	10439	0	0.1925	0.060535	0.10101	0.823459	1997	1	0.1925	1.21799	0.169	0.0409
PDE1B	2	0.93944	0.93599	1	17607	0	0.2789	0.060562	0.10101	0.823459	1998	2	0.2789	1.2178	0.163	0.0451
[truncated: 16,761 more rows]
