# Supplementary material for: High-throughput screening of genetic and cellular drivers of syncytium formation induced by the spike protein of SARS-CoV-2
Source: Nat Biomed Eng. 2023 Nov 23;8(3):291–309. doi: 10.1038/s41551-023-01140-z (PMC10963270; doi:10.1038/s41551-023-01140-z)
Supplement: Supplementary file 9 — Statistics. [file 41551_2023_1140_MOESM9_ESM.xlsx]

## Sheet: fitness_FPPR
This file contains fold change (FC) of read counts normalized to D614G WT determined for the ACE2 binding of Spike FPPR DMS variants based on the droplet microfluidics system
	Mutation	WT Amino acid	Position	Mutated Amino acid	FC (Normalized to WT)
	Q836*	Q	836	*	0.235655
	Q836A	Q	836	A	0.867779
	Q836R	Q	836	R	1.05909
	Q836N	Q	836	N	1.36004
	Q836D	Q	836	D	0.878215
	Q836C	Q	836	C	0.601146
	Q836E	Q	836	E	1.1414
	Q836G	Q	836	G	0.571987
	Q836H	Q	836	H	0.509446
	Q836I	Q	836	I	1.37393
	Q836L	Q	836	L	2.73385
	Q836K	Q	836	K	1.2876
	Q836M	Q	836	M	0.919622
	Q836F	Q	836	F	1.33111
	Q836P	Q	836	P	1.42518
	Q836S	Q	836	S	1.36675
	Q836T	Q	836	T	0.919442
	Q836W	Q	836	W	3.20282
	Q836Y	Q	836	Y	1.20927
	Q836V	Q	836	V	0.420437
	Y837*	Y	837	*	0.319607
	Y837A	Y	837	A	1.26174
	Y837R	Y	837	R	0.869875
	Y837N	Y	837	N	1.72852
	Y837D	Y	837	D	0.729591
	Y837C	Y	837	C	0.856312
	Y837Q	Y	837	Q	1.42869
	Y837E	Y	837	E	1.55058
	Y837G	Y	837	G	1.81295
	Y837H	Y	837	H	2.01303
	Y837I	Y	837	I	0.578966
	Y837L	Y	837	L	1.97393
	Y837K	Y	837	K	1.68202
	Y837M	Y	837	M	1.48776
	Y837F	Y	837	F	3.03498
	Y837P	Y	837	P	1.68887
	Y837S	Y	837	S	1.90575
	Y837T	Y	837	T	0.99987
	Y837W	Y	837	W	1.48862
	Y837V	Y	837	V	0.573343
	G838*	G	838	*	0.2511
	G838A	G	838	A	1.27218
	G838R	G	838	R	1.14362
	G838N	G	838	N	1.78572
	G838D	G	838	D	1.17474
	G838C	G	838	C	0.427129
	G838Q	G	838	Q	0.847427
	G838E	G	838	E	1.02478
	G838H	G	838	H	0.514942
	G838I	G	838	I	1.33453
	G838L	G	838	L	1.58548
	G838K	G	838	K	0.937671
	G838M	G	838	M	1.23594
	G838F	G	838	F	2.68507
	G838P	G	838	P	0.553602
	G838S	G	838	S	0.494907
	G838T	G	838	T	0.834816
	G838W	G	838	W	2.12684
	G838Y	G	838	Y	3.52554
	G838V	G	838	V	0.967511
	D839*	D	839	*	0.23774
	D839A	D	839	A	1.10745
	D839R	D	839	R	1.61245
	D839N	D	839	N	1.44458
	D839C	D	839	C	1.32877
	D839Q	D	839	Q	2.16954
	D839E	D	839	E	1.02099
	D839G	D	839	G	2.12644
	D839H	D	839	H	0.649864
	D839I	D	839	I	1.37709
	D839L	D	839	L	1.45203
	D839K	D	839	K	1.37994
	D839M	D	839	M	1.97799
	D839F	D	839	F	0.953888
	D839P	D	839	P	0.59208
	D839S	D	839	S	0.864947
	D839T	D	839	T	0.98398
	D839W	D	839	W	1.03881
	D839Y	D	839	Y	1.1003
	D839V	D	839	V	1.48357
	C840*	C	840	*	0.444393
	C840A	C	840	A	1.07854
	C840R	C	840	R	1.01338
	C840N	C	840	N	0.582452
	C840D	C	840	D	1.09367
	C840Q	C	840	Q	0.682076
	C840E	C	840	E	1.21408
	C840G	C	840	G	0.87533
	C840H	C	840	H	1.12947
	C840I	C	840	I	1.70767
	C840L	C	840	L	0.734823
	C840K	C	840	K	0.713846
	C840M	C	840	M	0.248593
	C840F	C	840	F	0.437396
	C840P	C	840	P	0.487913
	C840S	C	840	S	0.86214
	C840T	C	840	T	0.921894
	C840W	C	840	W	1.40708
	C840Y	C	840	Y	1.08683
	C840V	C	840	V	0.762182
	L841*	L	841	*	0.379742
	L841A	L	841	A	1.06048
	L841R	L	841	R	1.47375
	L841N	L	841	N	1.13689
	L841D	L	841	D	2.04902
	L841C	L	841	C	2.65891
	L841Q	L	841	Q	0.930725
	L841E	L	841	E	2.72684
	L841G	L	841	G	0.935354
	L841H	L	841	H	0.828104
	L841I	L	841	I	0.803256
	L841K	L	841	K	1.21936
	L841M	L	841	M	1.80668
	L841F	L	841	F	0.764886
	L841P	L	841	P	0.725977
	L841S	L	841	S	1.26793
	L841T	L	841	T	1.1123
	L841W	L	841	W	0.428507
	L841Y	L	841	Y	0.695321
	L841V	L	841	V	1.06598
	G842*	G	842	*	0.225021
	G842A	G	842	A	1.05778
	G842R	G	842	R	0.758455
	G842N	G	842	N	0.733977
	G842D	G	842	D	1.68207
	G842C	G	842	C	0.855374
	G842Q	G	842	Q	0.448759
	G842E	G	842	E	0.690628
	G842H	G	842	H	1.83202
	G842I	G	842	I	0.205753
	G842L	G	842	L	0.832496
	G842K	G	842	K	1.13423
	G842F	G	842	F	2.09307
	G842P	G	842	P	1.36959
	G842S	G	842	S	1.28085
	G842T	G	842	T	0.90667
	G842W	G	842	W	0.259054
	G842Y	G	842	Y	0.462148
	G842V	G	842	V	0.533159
	D843*	D	843	*	0.222787
	D843A	D	843	A	1.44467
	D843R	D	843	R	1.26734
	D843N	D	843	N	0.866551
	D843C	D	843	C	1.38074
	D843Q	D	843	Q	0.571855
	D843E	D	843	E	0.641922
	D843G	D	843	G	1.05718
	D843H	D	843	H	1.52447
	D843I	D	843	I	0.530168
	D843L	D	843	L	0.993196
	D843K	D	843	K	NA
	D843M	D	843	M	3.17509
	D843F	D	843	F	1.38381
	D843P	D	843	P	1.62139
	D843S	D	843	S	0.642538
	D843T	D	843	T	0.822161
	D843W	D	843	W	0.341721
	D843Y	D	843	Y	1.17175
	D843V	D	843	V	0.449403
	I844*	I	844	*	0.151821
	I844A	I	844	A	1.25076
	I844R	I	844	R	1.3638
	I844N	I	844	N	1.95296
	I844D	I	844	D	0.512254
	I844C	I	844	C	1.32153
	I844Q	I	844	Q	1.42977
	I844E	I	844	E	0.866047
	I844G	I	844	G	2.0958
	I844H	I	844	H	0.842532
	I844L	I	844	L	0.979149
	I844K	I	844	K	1.78529
	I844M	I	844	M	2.03384
	I844F	I	844	F	1.14958
	I844P	I	844	P	1.89243
	I844S	I	844	S	1.43675
	I844T	I	844	T	0.579031
	I844W	I	844	W	0.58481
	I844Y	I	844	Y	1.06212
	I844V	I	844	V	0.764504
	A845*	A	845	*	0.294374
	A845R	A	845	R	1.00139
	A845N	A	845	N	1.31577
	A845D	A	845	D	1.38815
	A845C	A	845	C	1.21215
	A845Q	A	845	Q	1.58854
	A845E	A	845	E	1.13977
	A845G	A	845	G	0.952016
	A845H	A	845	H	1.39904
	A845I	A	845	I	1.44152
	A845L	A	845	L	1.25723
	A845K	A	845	K	1.30682
	A845M	A	845	M	1.07549
	A845F	A	845	F	0.957078
	A845P	A	845	P	0.823691
	A845S	A	845	S	1.22895
	A845T	A	845	T	1.16092
	A845W	A	845	W	1.49727
	A845Y	A	845	Y	1.5622
	A845V	A	845	V	0.997511
	A846*	A	846	*	0.321207
	A846R	A	846	R	0.844456
	A846N	A	846	N	1.68913
	A846D	A	846	D	1.88952
	A846C	A	846	C	2.4125
	A846Q	A	846	Q	0.851246
	A846E	A	846	E	2.29552
	A846G	A	846	G	1.38083
	A846H	A	846	H	1.07343
	A846I	A	846	I	1.56048
	A846L	A	846	L	1.83776
	A846K	A	846	K	1.5119
	A846M	A	846	M	0.855823
	A846F	A	846	F	1.31252
	A846P	A	846	P	1.35494
	A846S	A	846	S	1.6595
	A846T	A	846	T	1.67348
	A846W	A	846	W	1.6755
	A846Y	A	846	Y	1.35913
	A846V	A	846	V	0.625102
	R847*	R	847	*	0.422675
	R847A	R	847	A	0.580265
	R847N	R	847	N	NA
	R847D	R	847	D	1.95036
	R847C	R	847	C	1.29689
	R847Q	R	847	Q	1.23865
	R847E	R	847	E	0.880397
	R847G	R	847	G	1.21211
	R847H	R	847	H	0.998534
	R847I	R	847	I	0.41959
	R847L	R	847	L	0.708602
	R847K	R	847	K	0.280362
	R847M	R	847	M	0.837294
	R847F	R	847	F	NA
	R847P	R	847	P	0.962809
	R847S	R	847	S	0.522597
	R847T	R	847	T	2.02415
	R847W	R	847	W	0.222691
	R847Y	R	847	Y	0.506888
	R847V	R	847	V	1.62833
	D848*	D	848	*	0.432363
	D848A	D	848	A	1.94828
	D848R	D	848	R	1.08188
	D848N	D	848	N	1.05289
	D848C	D	848	C	1.5186
	D848Q	D	848	Q	1.20229
	D848E	D	848	E	1.50243
	D848G	D	848	G	0.90668
	D848H	D	848	H	0.787472
	D848I	D	848	I	0.774345
	D848L	D	848	L	0.593344
	D848K	D	848	K	1.89302
	D848M	D	848	M	0.667125
	D848F	D	848	F	0.208335
	D848P	D	848	P	2.29713
	D848S	D	848	S	1.06355
	D848T	D	848	T	1.18673
	D848W	D	848	W	0.696756
	D848Y	D	848	Y	1.08538
	D848V	D	848	V	0.970285
	L849*	L	849	*	0.983332
	L849A	L	849	A	1.22361
	L849R	L	849	R	1.15781
	L849N	L	849	N	1.12813
	L849D	L	849	D	1.25073
	L849C	L	849	C	0.433402
	L849Q	L	849	Q	1.67593
	L849E	L	849	E	1.33567
	L849G	L	849	G	2.05988
	L849H	L	849	H	0.66926
	L849I	L	849	I	1.61832
	L849K	L	849	K	0.695766
	L849M	L	849	M	1.04751
	L849F	L	849	F	2.01903
	L849P	L	849	P	1.97102
	L849S	L	849	S	1.39448
	L849T	L	849	T	1.20364
	L849W	L	849	W	1.54359
	L849Y	L	849	Y	0.445304
	L849V	L	849	V	0.629442
	I850*	I	850	*	0.237737
	I850A	I	850	A	1.50722
	I850R	I	850	R	2.05736
	I850N	I	850	N	1.85208
	I850D	I	850	D	2.15413
	I850C	I	850	C	0.855447
	I850Q	I	850	Q	1.23194
	I850E	I	850	E	1.29142
	I850G	I	850	G	2.12065
	I850H	I	850	H	1.18256
	I850L	I	850	L	0.59148
	I850K	I	850	K	1.87488
	I850M	I	850	M	1.90576
	I850F	I	850	F	3.46627
	I850P	I	850	P	1.4322
	I850S	I	850	S	1.20626
	I850T	I	850	T	0.980451
	I850W	I	850	W	1.59134
	I850Y	I	850	Y	0.354437
	I850V	I	850	V	0.949237
	C851*	C	851	*	0.273164
	C851A	C	851	A	0.858447
	C851R	C	851	R	0.657699
	C851N	C	851	N	0.688374
	C851D	C	851	D	0.786811
	C851Q	C	851	Q	0.413706
	C851E	C	851	E	0.716463
	C851G	C	851	G	1.24888
	C851H	C	851	H	0.638944
	C851I	C	851	I	NA
	C851L	C	851	L	0.66685
	C851K	C	851	K	0.219846
	C851M	C	851	M	0.144089
	C851F	C	851	F	0.701112
	C851P	C	851	P	1.25401
	C851S	C	851	S	1.05488
	C851T	C	851	T	1.38777
	C851W	C	851	W	0.55999
	C851Y	C	851	Y	0.550389
	C851V	C	851	V	0.870537
	A852*	A	852	*	0.18379
	A852R	A	852	R	1.48431
	A852N	A	852	N	1.09239
	A852D	A	852	D	1.74939
	A852C	A	852	C	NA
	A852Q	A	852	Q	1.04453
	A852E	A	852	E	NA
	A852G	A	852	G	1.71316
	A852H	A	852	H	0.847101
	A852I	A	852	I	1.71519
	A852L	A	852	L	1.26761
	A852K	A	852	K	0.900229
	A852M	A	852	M	2.28657
	A852F	A	852	F	0.740609
	A852P	A	852	P	1.18442
	A852S	A	852	S	1.08244
	A852T	A	852	T	0.873587
	A852W	A	852	W	0.876512
	A852Y	A	852	Y	1.15286
	A852V	A	852	V	1.39628
	Q853*	Q	853	*	NA
	Q853A	Q	853	A	1.78194
	Q853R	Q	853	R	1.60869
	Q853N	Q	853	N	0.697314
	Q853D	Q	853	D	0.594818
	Q853C	Q	853	C	NA
	Q853E	Q	853	E	0.16493
	Q853H	Q	853	H	1.17488
	Q853I	Q	853	I	3.97283
	Q853L	Q	853	L	1.16021
	Q853K	Q	853	K	0.825571
	Q853P	Q	853	P	2.19165
	Q853S	Q	853	S	0.790539
	Q853T	Q	853	T	0.455189
	Q853Y	Q	853	Y	1.32292
	Q853V	Q	853	V	0.0613254
	K854*	K	854	*	0.314455
	K854A	K	854	A	0.491637
	K854R	K	854	R	1.51631
	K854N	K	854	N	2.62732
	K854D	K	854	D	1.01946
	K854C	K	854	C	3.73035
	K854Q	K	854	Q	2.96692
	K854E	K	854	E	0.181156
	K854G	K	854	G	1.92026
	K854H	K	854	H	2.17723
	K854I	K	854	I	3.49377
	K854L	K	854	L	4.0458
	K854M	K	854	M	0.187977
	K854P	K	854	P	0.952026
	K854S	K	854	S	0.620988
	K854T	K	854	T	0.497238
	K854W	K	854	W	0.618304
	K854Y	K	854	Y	1.74434
	K854V	K	854	V	1.70265
